# Supplementary material for: Di­methyl­ammonium 2,4,5-tri­carb­oxy­benzoate: an example of the deca­rbonylation of N,N-di­methyl­formamide in the presence of a metal and a benzene­polycarb­oxy­lic acid. Is zirconium(IV) the Tsotsi?
Source: Acta Crystallogr E Crystallogr Commun. 2016 Oct 4;72(Pt 11):1521–5. doi: 10.1107/S2056989016014948 (PMC5095824; doi:10.1107/S2056989016014948)
Supplement: Supplementary file 1 [file e-72-01521-sup1.cif]

##############################################################################
#                                                                            #
# This CIF contains the data in a paper accepted for publication in          #
# Acta Crystallographica Section E. It conforms to the requirements of       #
# Notes for Authors for Acta Crystallographica Section E, and has been       #
# peer reviewed under the auspices of the IUCr Commission on Journals.       #
#                                                                            #
# Full details of the Crystallographic Information File format               #
# are given in the paper "The Crystallographic Information File (CIF):       #
# a New Standard Archive File for Crystallography" by S. R. Hall, F. H.      #
# Allen and I. D. Brown [Acta Cryst. (1991), A47, 655-685].                  #
#                                                                            #
# The current version of the core CIF dictionary is obtainable from          #
# ftp://ftp.iucr.org/pub/cif_core.dic.                                       #
#                                                                            #
# Software is freely available for graphical display of the structure(s)     #
# in this CIF. For information consult the CIF software page                 #
# http://www.iucr.org/resources/cif/software.                                #
#                                                                            #
# This file may be used for bona fide research purposes within the           #
# scientific community so long as proper attribution is given to the journal # 
# article from which it was obtained.                                        #
#                                                                            #
##############################################################################
data_I
_audit_creation_method     SHELXL-2014/7
_journal_date_recd_electronic     2016-09-09
_journal_date_accepted     2016-09-21
_journal_name_full     'Acta Crystallographica, Section E'
_journal_year     2016
_journal_volume     72
_journal_issue     11
_journal_page_first     1521
_journal_page_last     1525
_journal_paper_category     GO
_journal_paper_doi     10.1107/S2056989016014948
_journal_coeditor_code     SJ5505
_publ_contact_author_name     'S. T. Hulushe'
_publ_contact_author_address
;
Department of Chemistry, Rhodes University, PO Box 94, Grahamstown,
South Africa
;
_publ_contact_author_email     g11h7156@campus.ru.ac.za
_publ_contact_author_fax     '+27 466 225 019'
_publ_contact_author_phone     '+27 466 038 254'
_publ_section_title
;
Dimethylammonium 2,4,5-tricarboxybenzoate: an example of the decarbonylation of
<i>N</i>,<i>N</i>-dimethylformamide in the presence of a metal and a
benzenepolycarboxylic acid. Is zirconium(IV) the <i>Tsotsi</i>?
;
loop_
    _publ_author_name
    _publ_author_address
    'Hulushe, S. T.'
;
Department of Chemistry, Rhodes University, PO Box 94, Grahamstown,
South Africa
;
    'Hosten, E. C.'
;
Department of Chemistry, Nelson Mandela University, Summerstrand, PO Box 77000,
South Africa
;
    'Watkins, G. M.'
;
Department of Chemistry, Rhodes University, PO Box 94, Grahamstown,
South Africa
;
_publ_section_synopsis
;
The paper reports the molecular and crystal structure of the salt
(CH~3~)~2~NH~2~^+^\\cdotC~10~H~5~O~8~^-^, with the cation formed by the
decarbonylation of DMF solvent.
;
_database_code_depnum_ccdc_archive     'CCDC 1492232'
_chemical_name_systematic
;
Dimethylammonium 2,4,5-tricarboxybenzoate
;
_chemical_name_common     ?
_chemical_formula_moiety     'C2 H8 N +, C10 H5 O8 -'
_chemical_formula_sum     'C12 H13 N O8'
_chemical_formula_iupac     'C2 H8 N +, C10 H5 O8 -'
_chemical_formula_weight     299.23
_chemical_melting_point     ?
_symmetry_cell_setting     tetragonal
_symmetry_space_group_name_H-M     'P 41'
_shelx_space_group_comment
;
The symmetry employed for this shelxl refinement is uniquely defined
by the following loop, which should always be used as a source of
symmetry information in preference to the above space-group names.
They are only intended as comments.
;
_space_group_crystal_system     tetragonal
_space_group_name_H-M_alt     'P 41'
_space_group_name_Hall     'P 4w'
loop_
    _space_group_symop_operation_xyz
    'x, y, z'
    '-x, -y, z+1/2'
    '-y, x, z+1/4'
    'y, -x, z+3/4'
_cell_length_a     9.6621(5)
_cell_length_b     9.6621(5)
_cell_length_c     27.8940(17)
_cell_angle_alpha     90
_cell_angle_beta     90
_cell_angle_gamma     90
_cell_volume     2604.1(3)
_cell_formula_units_Z     8
_cell_measurement_reflns_used     9896
_cell_measurement_theta_min     2.23
_cell_measurement_theta_max     28.32
_cell_measurement_temperature     200(2)
_exptl_crystal_description     block
_exptl_crystal_colour     'pale yellow'
_exptl_crystal_size_max     0.418
_exptl_crystal_size_mid     0.316
_exptl_crystal_size_min     0.202
_exptl_crystal_density_diffrn     1.526
_exptl_crystal_density_meas     ?
_exptl_crystal_density_method     'not measured'
_exptl_crystal_F_000     1248
_exptl_absorpt_coefficient_mu     0.131
_exptl_absorpt_correction_type     numerical
_exptl_absorpt_process_details
;
(SADABS; Bruker, 2010)
;
_shelx_estimated_absorpt_T_min     0.947
_shelx_estimated_absorpt_T_max     0.974
_exptl_absorpt_correction_T_min     0.9461
_exptl_absorpt_correction_T_max     1.0000
_diffrn_ambient_temperature     200(2)
_diffrn_radiation_type     MoK\a
_diffrn_radiation_wavelength     0.71073
_diffrn_radiation_source     'sealed tube'
_diffrn_radiation_monochromator     graphite
_diffrn_measurement_device_type     'Bruker APEXII CCD'
_diffrn_measurement_method     '\f and \w scans'
_diffrn_detector_area_resol_mean     8.3333
_diffrn_reflns_number     47565
_diffrn_reflns_av_R_equivalents     0.0245
_diffrn_reflns_theta_min     2.108
_diffrn_reflns_theta_max     28.315
_diffrn_reflns_theta_full     25.242
_diffrn_measured_fraction_theta_max     0.997
_diffrn_measured_fraction_theta_full     0.996
_diffrn_reflns_limit_h_min     -12
_diffrn_reflns_limit_h_max     12
_diffrn_reflns_limit_k_min     -12
_diffrn_reflns_limit_k_max     12
_diffrn_reflns_limit_l_min     -37
_diffrn_reflns_limit_l_max     37
_refine_special_details
;
Carbon and nitrogen-bound H atoms were placed in calculated positions and were
included in the refinement in the riding model approximation, with <i>U</i>(H)
set to 1.2 <i>U</i>~eq~(C) and <i>U</i>~eq~(N) respectively.
The H atoms of the methyl groups were allowed to rotate with a fixed angle
around the C-C bond to best fit the experimental electron density (HFIX 137 in
the SHELX program suite (Sheldrick, 2008)), with U(H) set to 1.5Ueq(C).
The H atoms of the hydroxyl groups were allowed to rotate with a fixed angle
around the C---O bond to best fit the experimental electron density (HFIX 147 in
the SHELX program suite (Sheldrick, 2008)), with <i>U</i>(H) set to
1.5<i>U</i>~eq~(C).
;
_reflns_number_total     6473
_reflns_number_gt     6118
_reflns_threshold_expression     'I > 2\s(I)'
_refine_ls_structure_factor_coef     Fsqd
_refine_ls_matrix_type     full
_refine_ls_R_factor_all     0.0482
_refine_ls_R_factor_gt     0.0455
_refine_ls_wR_factor_gt     0.1322
_refine_ls_wR_factor_ref     0.1338
_refine_ls_goodness_of_fit_ref     1.147
_refine_ls_restrained_S_all     1.148
_refine_ls_number_reflns     6473
_refine_ls_number_parameters     388
_refine_ls_number_restraints     2
_refine_ls_hydrogen_treatment     constr
_refine_ls_weighting_scheme     calc
_refine_ls_weighting_details
              'w=1/[\s^2^(Fo^2^)+(0.0614P)^2^+1.8024P] where P=(Fo^2^+2Fc^2^)/3'
_atom_sites_solution_hydrogens     mixed
_atom_sites_solution_primary     ?
_atom_sites_solution_secondary     ?
_refine_ls_shift/su_max     0.000
_refine_ls_shift/su_mean     0.000
_refine_diff_density_max     0.398
_refine_diff_density_min     -0.271
_refine_ls_extinction_method     none
_refine_ls_extinction_coef     .
_refine_ls_abs_structure_details
;
Flack <i>x</i> determined using 2780 quotients
[(<i>I</i>^+^)-(<i>I</i>^-^)]/[(<i>I</i>^+^)+(<i>I</i>^-^)]
(Parsons <i>et al.</i>, 2013)
;
_refine_ls_abs_structure_Flack     -0.14(15)
loop_
    _atom_type_symbol
    _atom_type_description
    _atom_type_scat_dispersion_real
    _atom_type_scat_dispersion_imag
    _atom_type_scat_source
    C C 0.0033 0.0016 'International Tables Vol C Tables 4.2.6.8 and 6.1.1.4'
    H H 0.0000 0.0000 'International Tables Vol C Tables 4.2.6.8 and 6.1.1.4'
    N N 0.0061 0.0033 'International Tables Vol C Tables 4.2.6.8 and 6.1.1.4'
    O O 0.0106 0.0060 'International Tables Vol C Tables 4.2.6.8 and 6.1.1.4'
_computing_data_collection
;
APEX2 (Bruker, 2010)
;
_computing_cell_refinement
;
APEX2 (Bruker, 2010)
;
_computing_data_reduction
;
SAINT (Bruker, 2010)
;
_computing_structure_solution
;
SHELXT (Sheldrick, 2015a)
;
_computing_structure_refinement
;
SHELXL2014 (Sheldrick, 2015b) and
<i>ShelXle</i> (H\"ubschle <i>et al.</i>, 2011)
;
_computing_molecular_graphics
;
ORTEP-3 for Windows (Farrugia, 2012) and Mercury (Macrae <i>et al.</i>,
2008)
;
_computing_publication_material
;
PLATON (Spek, 2009)
;
loop_
    _atom_site_type_symbol
    _atom_site_label
    _atom_site_fract_x
    _atom_site_fract_y
    _atom_site_fract_z
    _atom_site_U_iso_or_equiv
    _atom_site_adp_type
    _atom_site_calc_flag
    _atom_site_occupancy
    _atom_site_disorder_assembly
    _atom_site_disorder_group
    O O11 0.5156(3) 1.2649(3) 0.49062(12) 0.0377(7) Uani d 1 . .
    H H11A 0.5377 1.3476 0.4959 0.057 Uiso calc 1 . .
    O O12 0.6526(3) 1.2222(3) 0.55294(12) 0.0349(6) Uani d 1 . .
    O O13 0.8393(3) 1.0813(3) 0.48959(12) 0.0340(7) Uani d 1 . .
    O O14 0.8840(3) 0.8724(3) 0.51895(13) 0.0363(7) Uani d 1 . .
    H H14A 0.9655 0.8913 0.5107 0.054 Uiso calc 1 . .
    O O15 0.5589(3) 0.5243(3) 0.50160(14) 0.0406(8) Uani d 1 . .
    O O16 0.3406(3) 0.5520(3) 0.48128(12) 0.0321(6) Uani d 1 . .
    O O17 0.1613(3) 0.7171(3) 0.49938(13) 0.0365(7) Uani d 1 . .
    H H17A 0.2233 0.6602 0.4919 0.055 Uiso calc 1 . .
    O O18 0.1428(3) 0.9376(3) 0.51382(13) 0.0351(7) Uani d 1 . .
    O O21 0.5303(3) 0.7790(3) 0.38363(14) 0.0370(7) Uani d 1 . .
    O O22 0.5504(3) 1.0018(3) 0.37440(17) 0.0500(10) Uani d 1 . .
    H H22A 0.6137 1.0670 0.3758 0.075 Uiso d 1 . .
    O O23 0.7235(3) 1.1753(3) 0.37790(17) 0.0455(9) Uani d 1 . .
    O O24 0.9469(3) 1.1983(2) 0.38543(13) 0.0318(6) Uani d 1 . .
    O O25 1.2733(2) 0.8364(3) 0.39696(10) 0.0276(6) Uani d 1 . .
    H H25A 1.3548 0.8232 0.3875 0.041 Uiso calc 1 . .
    O O26 1.2263(3) 0.6532(3) 0.35071(11) 0.0291(6) Uani d 1 . .
    O O27 1.0649(3) 0.4957(3) 0.41643(10) 0.0265(5) Uani d 1 . .
    O O28 0.8825(3) 0.4524(2) 0.36955(11) 0.0286(6) Uani d 1 . .
    H H28 0.9106 0.3703 0.3714 0.043 Uiso calc 1 . .
    N N3 0.9720(4) 0.3343(4) 0.49322(15) 0.0420(9) Uani d 1 . .
    H H3A 0.9185 0.2571 0.4910 0.050 Uiso calc 1 . .
    H H3B 1.0072 0.3520 0.4636 0.050 Uiso calc 1 . .
    N N4 0.3409(3) 0.3907(4) 0.39447(13) 0.0310(7) Uani d 1 . .
    H H4A 0.2799 0.4288 0.3734 0.037 Uiso calc 1 . .
    H H4B 0.3290 0.4338 0.4232 0.037 Uiso calc 1 . .
    C C10 0.5492(3) 1.0341(3) 0.51166(12) 0.0190(6) Uani d 1 . .
    C C11 0.6516(3) 0.9326(3) 0.50839(12) 0.0180(6) Uani d 1 . .
    C C12 0.6134(3) 0.7951(3) 0.50505(13) 0.0203(6) Uani d 1 . .
    H H12 0.6836 0.7263 0.5043 0.024 Uiso calc 1 . .
    C C13 0.4749(3) 0.7538(3) 0.50279(12) 0.0181(6) Uani d 1 . .
    C C14 0.3713(3) 0.8560(3) 0.50605(12) 0.0182(6) Uani d 1 . .
    C C15 0.4121(3) 0.9940(3) 0.51066(13) 0.0193(6) Uani d 1 . .
    H H15 0.3426 1.0631 0.5132 0.023 Uiso calc 1 . .
    C C16 0.5807(3) 1.1841(3) 0.52053(13) 0.0214(6) Uani d 1 . .
    C C17 0.8019(3) 0.9708(3) 0.50521(13) 0.0207(6) Uani d 1 . .
    C C18 0.4570(4) 0.5988(3) 0.49537(14) 0.0238(7) Uani d 1 . .
    C C19 0.2155(3) 0.8358(4) 0.50648(14) 0.0239(7) Uani d 1 . .
    C C20 0.7591(3) 0.8638(3) 0.38189(13) 0.0186(6) Uani d 1 . .
    C C21 0.8632(3) 0.9671(3) 0.38146(13) 0.0185(6) Uani d 1 . .
    C C22 1.0014(3) 0.9250(3) 0.38182(13) 0.0200(6) Uani d 1 . .
    H H22 1.0716 0.9938 0.3817 0.024 Uiso calc 1 . .
    C C23 1.0406(3) 0.7872(3) 0.38235(12) 0.0158(6) Uani d 1 . .
    C C24 0.9378(3) 0.6852(3) 0.38409(12) 0.0173(6) Uani d 1 . .
    C C25 0.7998(3) 0.7253(3) 0.38374(13) 0.0194(6) Uani d 1 . .
    H H25 0.7304 0.6558 0.3848 0.023 Uiso calc 1 . .
    C C26 0.6027(3) 0.8836(4) 0.38037(15) 0.0249(7) Uani d 1 . .
    C C27 0.8424(4) 1.1233(3) 0.38165(15) 0.0266(7) Uani d 1 . .
    C C28 1.1904(3) 0.7498(3) 0.37547(13) 0.0201(6) Uani d 1 . .
    C C29 0.9707(3) 0.5344(3) 0.39091(12) 0.0186(6) Uani d 1 . .
    C C31 1.0866(6) 0.3067(6) 0.5262(2) 0.0530(13) Uani d 1 . .
    H H31A 1.1372 0.2244 0.5154 0.080 Uiso calc 1 . .
    H H31B 1.0499 0.2906 0.5585 0.080 Uiso calc 1 . .
    H H31C 1.1492 0.3864 0.5267 0.080 Uiso calc 1 . .
    C C32 0.8850(6) 0.4510(7) 0.5079(3) 0.0627(16) Uani d 1 . .
    H H32A 0.9411 0.5354 0.5093 0.094 Uiso calc 1 . .
    H H32B 0.8457 0.4323 0.5397 0.094 Uiso calc 1 . .
    H H32C 0.8099 0.4633 0.4847 0.094 Uiso calc 1 . .
    C C41 0.3069(5) 0.2421(4) 0.40027(17) 0.0353(9) Uani d 1 . .
    H H41A 0.3220 0.1939 0.3698 0.053 Uiso calc 1 . .
    H H41B 0.2097 0.2326 0.4098 0.053 Uiso calc 1 . .
    H H41C 0.3664 0.2017 0.4250 0.053 Uiso calc 1 . .
    C C42 0.4831(4) 0.4183(5) 0.37732(19) 0.0395(10) Uani d 1 . .
    H H42A 0.4988 0.3687 0.3471 0.059 Uiso calc 1 . .
    H H42B 0.5498 0.3865 0.4014 0.059 Uiso calc 1 . .
    H H42C 0.4949 0.5179 0.3721 0.059 Uiso calc 1 . .
loop_
    _atom_site_aniso_label
    _atom_site_aniso_U_11
    _atom_site_aniso_U_22
    _atom_site_aniso_U_33
    _atom_site_aniso_U_12
    _atom_site_aniso_U_13
    _atom_site_aniso_U_23
    O11 0.0440(17) 0.0134(11) 0.0557(19) -0.0008(11) -0.0229(14) -0.0006(12)
    O12 0.0337(14) 0.0235(13) 0.0475(17) 0.0014(11) -0.0156(13) -0.0105(12)
    O13 0.0244(13) 0.0226(12) 0.0550(18) -0.0073(10) 0.0025(12) 0.0038(12)
    O14 0.0114(11) 0.0270(13) 0.070(2) -0.0007(10) -0.0005(12) 0.0107(14)
    O15 0.0245(13) 0.0136(11) 0.084(3) -0.0006(10) -0.0132(15) -0.0025(13)
    O16 0.0201(12) 0.0194(12) 0.0567(18) -0.0025(9) -0.0041(12) -0.0130(12)
    O17 0.0174(12) 0.0261(13) 0.066(2) -0.0019(10) 0.0030(13) -0.0130(13)
    O18 0.0132(11) 0.0260(13) 0.066(2) 0.0014(10) -0.0006(12) -0.0076(13)
    O21 0.0109(11) 0.0223(13) 0.078(2) -0.0005(9) -0.0032(13) 0.0035(14)
    O22 0.0147(12) 0.0226(13) 0.113(3) 0.0058(10) -0.0048(16) 0.0069(16)
    O23 0.0191(13) 0.0148(12) 0.102(3) 0.0052(9) -0.0021(16) -0.0011(15)
    O24 0.0222(12) 0.0108(10) 0.0624(19) -0.0022(9) -0.0031(13) 0.0014(11)
    O25 0.0095(10) 0.0280(13) 0.0454(16) -0.0009(9) -0.0013(10) -0.0052(11)
    O26 0.0186(11) 0.0230(12) 0.0457(16) 0.0041(10) 0.0020(11) -0.0069(11)
    O27 0.0216(12) 0.0175(11) 0.0405(15) 0.0036(9) -0.0048(10) 0.0043(10)
    O28 0.0314(13) 0.0099(10) 0.0445(16) -0.0022(9) -0.0115(11) -0.0007(10)
    N3 0.051(2) 0.0303(17) 0.045(2) -0.0167(16) -0.0150(18) 0.0110(15)
    N4 0.0235(15) 0.0280(16) 0.0414(19) 0.0082(12) -0.0053(13) -0.0080(14)
    C10 0.0182(14) 0.0144(13) 0.0243(16) -0.0007(11) -0.0005(12) -0.0010(11)
    C11 0.0137(13) 0.0149(13) 0.0255(16) 0.0009(11) -0.0005(11) 0.0005(11)
    C12 0.0129(14) 0.0152(14) 0.0328(18) -0.0002(11) -0.0014(12) -0.0004(12)
    C13 0.0130(13) 0.0119(13) 0.0295(17) -0.0008(11) -0.0020(12) -0.0005(11)
    C14 0.0127(13) 0.0161(14) 0.0258(16) -0.0010(11) 0.0010(11) -0.0023(12)
    C15 0.0124(13) 0.0149(14) 0.0305(16) 0.0009(10) -0.0018(12) -0.0035(12)
    C16 0.0165(14) 0.0143(13) 0.0333(18) -0.0014(11) 0.0003(13) -0.0035(12)
    C17 0.0147(14) 0.0178(14) 0.0297(17) -0.0020(11) 0.0027(12) -0.0058(12)
    C18 0.0212(15) 0.0131(13) 0.0370(19) -0.0018(12) 0.0005(14) 0.0002(13)
    C19 0.0128(14) 0.0244(16) 0.0344(19) -0.0008(12) -0.0003(13) -0.0047(14)
    C20 0.0102(12) 0.0152(14) 0.0304(17) 0.0013(10) -0.0002(12) -0.0016(12)
    C21 0.0153(14) 0.0102(12) 0.0299(16) 0.0005(10) -0.0018(12) -0.0015(12)
    C22 0.0145(13) 0.0118(13) 0.0336(17) -0.0023(10) 0.0007(13) -0.0016(12)
    C23 0.0092(12) 0.0124(13) 0.0258(15) -0.0009(10) -0.0019(11) -0.0008(11)
    C24 0.0134(13) 0.0133(13) 0.0253(15) -0.0013(11) 0.0008(12) -0.0014(12)
    C25 0.0130(13) 0.0139(14) 0.0312(17) -0.0029(11) -0.0001(12) 0.0007(12)
    C26 0.0106(13) 0.0223(15) 0.042(2) 0.0011(11) -0.0007(13) -0.0013(15)
    C27 0.0236(16) 0.0138(14) 0.042(2) 0.0024(12) -0.0014(15) -0.0009(14)
    C28 0.0112(13) 0.0157(14) 0.0334(18) 0.0017(10) 0.0010(12) 0.0054(12)
    C29 0.0158(14) 0.0135(13) 0.0267(16) -0.0007(11) 0.0006(12) 0.0008(11)
    C31 0.051(3) 0.052(3) 0.056(3) 0.004(2) -0.015(2) 0.013(2)
    C32 0.043(3) 0.076(4) 0.069(4) 0.015(3) 0.019(3) 0.024(3)
    C41 0.034(2) 0.032(2) 0.039(2) 0.0016(16) -0.0071(17) -0.0011(17)
    C42 0.028(2) 0.039(2) 0.051(3) 0.0064(17) 0.0007(18) -0.001(2)
_geom_special_details
;
 All esds (except the esd in the dihedral angle between two l.s. planes)
 are estimated using the full covariance matrix.  The cell esds are taken
 into account individually in the estimation of esds in distances, angles
 and torsion angles; correlations between esds in cell parameters are only
 used when they are defined by crystal symmetry.  An approximate (isotropic)
 treatment of cell esds is used for estimating esds involving l.s. planes.
;
loop_
    _geom_bond_atom_site_label_1
    _geom_bond_atom_site_label_2
    _geom_bond_site_symmetry_2
    _geom_bond_distance
    _geom_bond_publ_flag
    O11 C16 . 1.304(5) ?
    O11 H11A . 0.8400 ?
    O12 C16 . 1.198(5) ?
    O13 C17 . 1.208(4) ?
    O14 C17 . 1.297(4) ?
    O14 H14A . 0.8400 ?
    O15 C18 . 1.232(5) ?
    O16 C18 . 1.274(4) ?
    O17 C19 . 1.276(4) ?
    O17 H17A . 0.8400 ?
    O18 C19 . 1.226(4) ?
    O21 C26 . 1.233(4) ?
    O22 C26 . 1.260(4) ?
    O22 H22A . 0.8788 ?
    O23 C27 . 1.258(4) ?
    O24 C27 . 1.248(4) ?
    O25 C28 . 1.304(4) ?
    O25 H25A . 0.8400 ?
    O26 C28 . 1.211(4) ?
    O27 C29 . 1.214(4) ?
    O28 C29 . 1.307(4) ?
    O28 H28 . 0.8400 ?
    N3 C31 . 1.463(6) ?
    N3 C32 . 1.465(8) ?
    N3 H3A . 0.9100 ?
    N3 H3B . 0.9100 ?
    N4 C42 . 1.479(6) ?
    N4 C41 . 1.481(5) ?
    N4 H4A . 0.9100 ?
    N4 H4B . 0.9100 ?
    C10 C15 . 1.381(4) ?
    C10 C11 . 1.396(4) ?
    C10 C16 . 1.501(4) ?
    C11 C12 . 1.382(4) ?
    C11 C17 . 1.501(4) ?
    C12 C13 . 1.398(4) ?
    C12 H12 . 0.9500 ?
    C13 C14 . 1.409(4) ?
    C13 C18 . 1.522(4) ?
    C14 C15 . 1.396(4) ?
    C14 C19 . 1.518(4) ?
    C15 H15 . 0.9500 ?
    C20 C25 . 1.396(4) ?
    C20 C21 . 1.418(4) ?
    C20 C26 . 1.523(4) ?
    C21 C22 . 1.396(4) ?
    C21 C27 . 1.522(4) ?
    C22 C23 . 1.384(4) ?
    C22 H22 . 0.9500 ?
    C23 C24 . 1.400(4) ?
    C23 C28 . 1.504(4) ?
    C24 C25 . 1.388(4) ?
    C24 C29 . 1.504(4) ?
    C25 H25 . 0.9500 ?
    C31 H31A . 0.9800 ?
    C31 H31B . 0.9800 ?
    C31 H31C . 0.9800 ?
    C32 H32A . 0.9800 ?
    C32 H32B . 0.9800 ?
    C32 H32C . 0.9800 ?
    C41 H41A . 0.9800 ?
    C41 H41B . 0.9800 ?
    C41 H41C . 0.9800 ?
    C42 H42A . 0.9800 ?
    C42 H42B . 0.9800 ?
    C42 H42C . 0.9800 ?
loop_
    _geom_angle_atom_site_label_1
    _geom_angle_atom_site_label_2
    _geom_angle_atom_site_label_3
    _geom_angle_site_symmetry_1
    _geom_angle_site_symmetry_3
    _geom_angle
    _geom_angle_publ_flag
    C16 O11 H11A . . 109.5 ?
    C17 O14 H14A . . 109.5 ?
    C19 O17 H17A . . 109.5 ?
    C26 O22 H22A . . 111.4 ?
    C28 O25 H25A . . 109.5 ?
    C29 O28 H28 . . 109.5 ?
    C31 N3 C32 . . 113.5(5) ?
    C31 N3 H3A . . 108.9 ?
    C32 N3 H3A . . 108.9 ?
    C31 N3 H3B . . 108.9 ?
    C32 N3 H3B . . 108.9 ?
    H3A N3 H3B . . 107.7 ?
    C42 N4 C41 . . 114.6(3) ?
    C42 N4 H4A . . 108.6 ?
    C41 N4 H4A . . 108.6 ?
    C42 N4 H4B . . 108.6 ?
    C41 N4 H4B . . 108.6 ?
    H4A N4 H4B . . 107.6 ?
    C15 C10 C11 . . 118.7(3) ?
    C15 C10 C16 . . 118.0(3) ?
    C11 C10 C16 . . 123.1(3) ?
    C12 C11 C10 . . 119.4(3) ?
    C12 C11 C17 . . 119.4(3) ?
    C10 C11 C17 . . 121.1(3) ?
    C11 C12 C13 . . 122.2(3) ?
    C11 C12 H12 . . 118.9 ?
    C13 C12 H12 . . 118.9 ?
    C12 C13 C14 . . 118.5(3) ?
    C12 C13 C18 . . 113.3(3) ?
    C14 C13 C18 . . 128.2(3) ?
    C15 C14 C13 . . 118.3(3) ?
    C15 C14 C19 . . 113.7(3) ?
    C13 C14 C19 . . 127.9(3) ?
    C10 C15 C14 . . 122.8(3) ?
    C10 C15 H15 . . 118.6 ?
    C14 C15 H15 . . 118.6 ?
    O12 C16 O11 . . 125.4(3) ?
    O12 C16 C10 . . 122.5(3) ?
    O11 C16 C10 . . 112.0(3) ?
    O13 C17 O14 . . 124.8(3) ?
    O13 C17 C11 . . 121.9(3) ?
    O14 C17 C11 . . 113.2(3) ?
    O15 C18 O16 . . 122.8(3) ?
    O15 C18 C13 . . 117.7(3) ?
    O16 C18 C13 . . 119.4(3) ?
    O18 C19 O17 . . 120.8(3) ?
    O18 C19 C14 . . 117.8(3) ?
    O17 C19 C14 . . 121.5(3) ?
    C25 C20 C21 . . 118.4(3) ?
    C25 C20 C26 . . 113.6(3) ?
    C21 C20 C26 . . 128.0(3) ?
    C22 C21 C20 . . 118.3(3) ?
    C22 C21 C27 . . 114.6(3) ?
    C20 C21 C27 . . 127.2(3) ?
    C23 C22 C21 . . 122.9(3) ?
    C23 C22 H22 . . 118.6 ?
    C21 C22 H22 . . 118.6 ?
    C22 C23 C24 . . 118.9(3) ?
    C22 C23 C28 . . 119.6(3) ?
    C24 C23 C28 . . 121.2(3) ?
    C25 C24 C23 . . 119.0(3) ?
    C25 C24 C29 . . 118.3(3) ?
    C23 C24 C29 . . 122.5(3) ?
    C24 C25 C20 . . 122.6(3) ?
    C24 C25 H25 . . 118.7 ?
    C20 C25 H25 . . 118.7 ?
    O21 C26 O22 . . 121.7(3) ?
    O21 C26 C20 . . 117.3(3) ?
    O22 C26 C20 . . 121.0(3) ?
    O24 C27 O23 . . 120.9(3) ?
    O24 C27 C21 . . 118.0(3) ?
    O23 C27 C21 . . 121.1(3) ?
    O26 C28 O25 . . 125.5(3) ?
    O26 C28 C23 . . 122.2(3) ?
    O25 C28 C23 . . 112.2(3) ?
    O27 C29 O28 . . 124.7(3) ?
    O27 C29 C24 . . 122.0(3) ?
    O28 C29 C24 . . 113.1(3) ?
    N3 C31 H31A . . 109.5 ?
    N3 C31 H31B . . 109.5 ?
    H31A C31 H31B . . 109.5 ?
    N3 C31 H31C . . 109.5 ?
    H31A C31 H31C . . 109.5 ?
    H31B C31 H31C . . 109.5 ?
    N3 C32 H32A . . 109.5 ?
    N3 C32 H32B . . 109.5 ?
    H32A C32 H32B . . 109.5 ?
    N3 C32 H32C . . 109.5 ?
    H32A C32 H32C . . 109.5 ?
    H32B C32 H32C . . 109.5 ?
    N4 C41 H41A . . 109.5 ?
    N4 C41 H41B . . 109.5 ?
    H41A C41 H41B . . 109.5 ?
    N4 C41 H41C . . 109.5 ?
    H41A C41 H41C . . 109.5 ?
    H41B C41 H41C . . 109.5 ?
    N4 C42 H42A . . 109.5 ?
    N4 C42 H42B . . 109.5 ?
    H42A C42 H42B . . 109.5 ?
    N4 C42 H42C . . 109.5 ?
    H42A C42 H42C . . 109.5 ?
    H42B C42 H42C . . 109.5 ?
loop_
    _geom_torsion_atom_site_label_1
    _geom_torsion_atom_site_label_2
    _geom_torsion_atom_site_label_3
    _geom_torsion_atom_site_label_4
    _geom_torsion_site_symmetry_1
    _geom_torsion_site_symmetry_2
    _geom_torsion_site_symmetry_3
    _geom_torsion_site_symmetry_4
    _geom_torsion
    _geom_torsion_publ_flag
    C15 C10 C11 C12 . . . . -1.0(5) ?
    C16 C10 C11 C12 . . . . 173.4(3) ?
    C15 C10 C11 C17 . . . . 174.9(3) ?
    C16 C10 C11 C17 . . . . -10.6(5) ?
    C10 C11 C12 C13 . . . . 2.7(5) ?
    C17 C11 C12 C13 . . . . -173.3(3) ?
    C11 C12 C13 C14 . . . . -2.7(5) ?
    C11 C12 C13 C18 . . . . 175.6(3) ?
    C12 C13 C14 C15 . . . . 0.9(5) ?
    C18 C13 C14 C15 . . . . -177.0(3) ?
    C12 C13 C14 C19 . . . . -177.3(3) ?
    C18 C13 C14 C19 . . . . 4.7(6) ?
    C11 C10 C15 C14 . . . . -0.7(5) ?
    C16 C10 C15 C14 . . . . -175.4(3) ?
    C13 C14 C15 C10 . . . . 0.7(5) ?
    C19 C14 C15 C10 . . . . 179.2(3) ?
    C15 C10 C16 O12 . . . . 123.0(4) ?
    C11 C10 C16 O12 . . . . -51.5(5) ?
    C15 C10 C16 O11 . . . . -53.8(4) ?
    C11 C10 C16 O11 . . . . 131.6(4) ?
    C12 C11 C17 O13 . . . . 150.8(4) ?
    C10 C11 C17 O13 . . . . -25.2(5) ?
    C12 C11 C17 O14 . . . . -26.7(5) ?
    C10 C11 C17 O14 . . . . 157.3(3) ?
    C12 C13 C18 O15 . . . . 14.0(5) ?
    C14 C13 C18 O15 . . . . -168.0(4) ?
    C12 C13 C18 O16 . . . . -163.2(4) ?
    C14 C13 C18 O16 . . . . 14.8(6) ?
    C15 C14 C19 O18 . . . . -4.7(5) ?
    C13 C14 C19 O18 . . . . 173.7(4) ?
    C15 C14 C19 O17 . . . . 175.2(4) ?
    C13 C14 C19 O17 . . . . -6.4(6) ?
    C25 C20 C21 C22 . . . . 1.4(5) ?
    C26 C20 C21 C22 . . . . -178.3(3) ?
    C25 C20 C21 C27 . . . . -177.2(4) ?
    C26 C20 C21 C27 . . . . 3.0(6) ?
    C20 C21 C22 C23 . . . . 0.3(5) ?
    C27 C21 C22 C23 . . . . 179.1(3) ?
    C21 C22 C23 C24 . . . . -2.0(5) ?
    C21 C22 C23 C28 . . . . 171.1(3) ?
    C22 C23 C24 C25 . . . . 2.0(5) ?
    C28 C23 C24 C25 . . . . -171.1(3) ?
    C22 C23 C24 C29 . . . . -172.2(3) ?
    C28 C23 C24 C29 . . . . 14.7(5) ?
    C23 C24 C25 C20 . . . . -0.2(5) ?
    C29 C24 C25 C20 . . . . 174.2(3) ?
    C21 C20 C25 C24 . . . . -1.5(5) ?
    C26 C20 C25 C24 . . . . 178.3(3) ?
    C25 C20 C26 O21 . . . . 4.0(5) ?
    C21 C20 C26 O21 . . . . -176.3(4) ?
    C25 C20 C26 O22 . . . . -173.7(4) ?
    C21 C20 C26 O22 . . . . 6.1(6) ?
    C22 C21 C27 O24 . . . . -4.8(5) ?
    C20 C21 C27 O24 . . . . 173.9(4) ?
    C22 C21 C27 O23 . . . . 174.9(4) ?
    C20 C21 C27 O23 . . . . -6.4(7) ?
    C22 C23 C28 O26 . . . . -138.4(4) ?
    C24 C23 C28 O26 . . . . 34.7(5) ?
    C22 C23 C28 O25 . . . . 38.4(5) ?
    C24 C23 C28 O25 . . . . -148.6(3) ?
    C25 C24 C29 O27 . . . . -138.4(4) ?
    C23 C24 C29 O27 . . . . 35.8(5) ?
    C25 C24 C29 O28 . . . . 37.1(5) ?
    C23 C24 C29 O28 . . . . -148.6(3) ?
loop_
    _geom_hbond_atom_site_label_D
    _geom_hbond_atom_site_label_H
    _geom_hbond_atom_site_label_A
    _geom_hbond_site_symmetry_A
    _geom_hbond_distance_DH
    _geom_hbond_distance_HA
    _geom_hbond_distance_DA
    _geom_hbond_angle_DHA
    N3 H3A O13 1_545 0.91 1.86 2.762(4) 169
    N3 H3B O27 . 0.91 1.99 2.798(5) 147
    N4 H4A O26 1_455 0.91 2.32 3.025(4) 134
    N4 H4A O27 1_455 0.91 2.49 2.918(4) 110
    N4 H4A O12 4_464 0.91 2.19 2.830(5) 127
    N4 H4B O16 . 0.91 1.99 2.879(5) 167
    O11 H11A O15 1_565 0.84 1.73 2.560(4) 171
    O14 H14A O17 1_655 0.84 2.55 3.119(4) 126
    O14 H14A O18 1_655 0.84 1.77 2.583(4) 161
    O17 H17A O16 . 0.84 1.57 2.409(4) 176
    O22 H22A O23 . 0.88 1.49 2.370(4) 179
    O25 H25A O21 1_655 0.84 1.75 2.572(4) 164
    O25 H25A O22 1_655 0.84 2.59 3.181(4) 129
    O28 H28 O24 1_545 0.84 1.74 2.571(3) 168
    C32 H32C O15 . 0.98 2.54 3.234(6) 128
    C41 H41C O11 1_545 0.98 2.41 3.235(5) 142
    C42 H42C O21 . 0.98 2.57 3.519(6) 164
_shelx_hkl_file
;
   0   1   0   26.94    0.71
   0   1   0   26.97    0.70
   0   1   0   23.24    0.69
   0   1   0   27.26    0.67
   0  -1   0   25.65    0.69
   0  -1   0   23.10    0.69
  -1   0   0   27.87    0.77
   0  -1   0   27.86    0.67
   1  -1   0   60.24    1.75
   1  -1   0   59.09    1.52
   1  -1   0   62.08    1.52
  -1   1   0   61.26    1.75
  -1   1   0   61.88    1.58
  -1   1   0   60.01    1.58
   1   1   0   60.82    1.75
  -1  -1   0   58.16    1.52
  -1  -1   0   59.41    1.52
  -1  -1   0   61.08    1.75
  -1  -1   0   61.11    1.58
  -1  -1   0   61.19    1.58
  -1   1   0   61.61    1.53
  -1   1   0   59.44    1.52
  -1   1   0   61.72    1.63
   1   1   0   59.17    1.58
   1  -1   0   58.85    1.58
   1   1   0   58.36    1.52
   1   1   0   59.46    1.52
   1  -1   0   62.31    1.58
   1   1   0   58.61    1.58
  -2  -1   0   21.27    0.66
  -1   2   0   20.87    0.57
  -1   2   0   21.90    0.58
  -1   2   0   21.53    0.61
  -1   2   0   21.41    0.64
  -1   2   0   21.83    0.59
  -1   2   0   21.62    0.59
   1  -2   0   20.74    0.57
   1  -2   0   21.30    0.58
   1  -2   0   20.03    0.60
  -2  -1   0   20.72    0.54
   1  -2   0   20.45    0.59
   2   1   0   20.81    0.65
   1  -2   0   21.18    0.64
   1  -2   0   21.46    0.59
  -2  -1   0   20.61    0.54
   0   2   0   24.63    0.66
   0  -2   0   24.17    0.66
   0  -2   0   24.21    0.68
   0   2   0   24.38    0.68
  -2   0   0   25.50    0.76
   0  -2   0   24.81    0.68
   0  -2   0   24.67    0.66
   2   0   0   25.43    0.76
   0   2   0   24.91    0.68
   0   2   0   24.09    0.66
   0   2   0   24.32    0.68
   0  -2   0   24.93    0.68
  -2   1   0   31.36    0.93
  -1  -2   0   31.00    0.81
  -2   1   0   30.37    0.79
  -2   1   0   31.14    0.87
   1   2   0   30.55    0.80
   2  -1   0   31.11    0.81
   2  -1   0   30.84    0.81
  -1  -2   0   30.85    0.90
   2  -1   0   31.42    0.93
   1   2   0   31.40    0.83
   2  -1   0   30.96    0.78
   2  -1   0   27.52    0.78
  -1  -2   0   30.04    0.80
  -1  -2   0   31.26    0.83
  -1  -2   0   30.56    0.83
   1   2   0   30.44    0.81
  -2   1   0   30.65    0.78
   1   2   0   30.65    0.84
  -2   2   0   87.37    2.40
   2  -2   0   88.83    2.32
  -2   2   0   87.75    2.23
   2   2   0   87.62    2.22
   2   2   0   86.56    2.56
   2   2   0   87.74    2.31
  -2   2   0   90.40    2.57
  -2   2   0   89.46    2.31
  -2   2   0   89.82    2.24
  -2  -2   0   87.71    2.30
  -2  -2   0   87.31    2.56
  -2  -2   0   86.65    2.30
  -2   2   0   88.08    2.31
   2  -2   0   89.06    2.23
   2  -2   0   88.91    2.57
   2  -2   0   88.33    2.32
  -2  -2   0   87.25    2.23
  -2  -2   0   87.53    2.23
   2   2   0   86.86    2.22
   2   2   0   88.86    2.31
   2  -2   0   89.28    2.23
  -2   3   0   18.01    0.57
  -2   3   0   18.23    0.53
  -2   3   0   18.12    0.56
   3   2   0   18.03    0.50
   3   2   0   17.93    0.46
  -2   3   0   18.55    0.51
  -3  -2   0   17.97    0.48
  -2   3   0   17.93    0.52
  -3  -2   0   18.07    0.48
   2  -3   0   17.55    0.51
  -3  -2   0   18.07    0.58
  -2   3   0   17.86    0.52
   2  -3   0   17.17    0.53
   3   2   0   17.88    0.50
   2  -3   0   17.82    0.51
   3   2   0   16.90    0.45
   2  -3   0   17.85    0.57
   2  -3   0   17.85    0.53
   3   2   0   18.21    0.59
  -1   3   0   30.15    0.89
  -3  -1   0   30.27    0.93
   1  -3   0   30.26    0.89
   1  -3   0   29.85    0.81
   1  -3   0   30.76    0.81
   1  -3   0   30.13    0.85
   3   1   0   29.15    0.93
  -1   3   0   30.67    0.84
   1  -3   0   30.09    0.84
   1  -3   0   29.67    0.84
  -1   3   0   29.42    0.85
  -1   3   0   30.43    0.84
  -1   3   0   30.04    0.82
  -1   3   0   30.24    0.81
   0   3   0  199.60    5.23
  -3   0   0  205.10    5.78
   0   3   0  201.98    5.04
   0   3   0  196.74    5.36
   0  -3   0  195.79    5.35
   0   3   0  199.68    5.04
   0  -3   0  200.88    5.23
   0  -3   0  199.34    5.23
   3   0   0  199.88    5.78
   0  -3   0  202.67    5.04
   0   3   0  197.76    5.23
   0  -3   0  201.14    5.04
  -1  -3   0    3.95    0.20
   3  -1   0    4.48    0.24
   1   3   0    4.57    0.22
  -1  -3   0    3.93    0.20
   3  -1   0    4.63    0.14
  -3   1   0    4.56    0.15
  -3   1   0    4.30    0.14
   1   3   0    4.24    0.21
  -3   1   0    4.55    0.23
  -3   1   0    4.50    0.24
  -1  -3   0    4.34    0.21
  -1  -3   0    4.24    0.16
   1   3   0    4.41    0.22
   1   3   0    4.13    0.22
  -1  -3   0    4.19    0.21
  -1  -3   0    4.47    0.16
  -2  -3   0   10.47    0.33
  -2  -3   0   10.72    0.33
   2   3   0   10.65    0.34
   3  -2   0   10.32    0.31
   3  -2   0   10.31    0.30
  -2  -3   0   10.80    0.34
  -2  -3   0   10.43    0.34
  -2  -3   0   10.71    0.36
   2   3   0   11.02    0.34
   3  -2   0   10.42    0.41
   2   3   0   10.67    0.34
   3  -2   0   10.79    0.33
   2   3   0   10.31    0.35
  -3   2   0   10.49    0.32
  -3   2   0   10.64    0.32
  -3   2   0   10.45    0.39
  -3   2   0   10.76    0.40
   3  -2   0   10.79    0.33
   3   3   0  140.42    3.75
  -3  -3   0  140.95    3.62
   3  -3   0  143.01    3.76
  -3  -3   0  143.72    4.15
  -3   3   0  143.04    3.63
   3   3   0  143.60    3.75
  -3   3   0  145.74    4.17
   3   3   0  142.45    3.61
   3  -3   0  143.53    3.76
  -3   3   0  148.24    3.63
   3   3   0  142.07    3.61
   3  -3   0  143.51    4.17
  -3   3   0  139.13    3.88
   3  -3   0  142.29    3.62
  -3  -3   0  140.72    3.62
   3  -3   0  144.72    3.62
  -4  -3   0   22.86    0.74
   3  -4   0   22.85    0.68
  -3   4   0   23.08    0.67
   3  -4   0   23.10    0.74
   4   3   0   23.17    0.65
   3  -4   0   22.59    0.65
  -3   4   0   23.09    0.66
  -3   4   0   22.79    0.65
   4   3   0   23.14    0.65
  -3   4   0   23.25    0.74
  -3   4   0   22.62    0.72
   4   3   0   23.03    0.59
   4   3   0   22.17    0.59
   3  -4   0   22.89    0.68
  -4  -3   0   23.21    0.63
  -4  -3   0   22.61    0.63
  -2   4   0   16.34    0.52
  -2   4   0   15.09    0.48
  -4  -2   0   16.46    0.55
   2  -4   0   15.67    0.51
  -4  -2   0   15.61    0.42
   4   2   0   15.77    0.55
   2  -4   0   15.22    0.50
  -2   4   0   15.62    0.49
  -4  -2   0   14.79    0.42
  -2   4   0   15.35    0.51
   2  -4   0   15.29    0.50
   4   2   0   15.49    0.43
  -2   4   0   15.53    0.49
  -2   4   0   15.39    0.48
   4   2   0   15.37    0.43
   2  -4   0   15.25    0.48
  -1   4   0   15.51    0.49
   1  -4   0   15.42    0.49
   4   1   0   17.09    0.57
  -1   4   0   15.01    0.49
   1  -4   0   15.46    0.50
  -1   4   0   15.91    0.49
  -1   4   0   15.70    0.50
   1  -4   0   15.90    0.49
   1  -4   0   15.52    0.50
   1  -4   0   15.87    0.49
  -1   4   0   15.80    0.49
  -1   4   0   15.33    0.49
   0   4   0   29.63    0.82
   4   0   0   30.49    0.95
   0  -4   0   30.28    0.86
   0  -4   0   29.56    0.84
   0  -4   0   30.21    0.82
   0   4   0   30.09    0.84
   0   4   0   30.38    0.86
   0   4   0   29.66    0.85
   0  -4   0   29.94    0.83
   0   4   0   29.53    0.83
   0  -4   0   29.08    0.84
  -1  -4   0   73.67    1.96
  -1  -4   0   73.52    2.10
   1   4   0   72.82    1.97
   1   4   0   74.00    1.97
   4  -1   0   72.79    2.18
  -1  -4   0   73.93    1.90
  -4   1   0   70.81    2.03
  -4   1   0   72.29    1.84
  -1  -4   0   73.63    1.97
  -4   1   0   73.35    1.84
  -1  -4   0   73.29    1.90
  -1  -4   0   74.53    1.96
   1   4   0   73.13    1.90
  -4   2   0    7.26    0.25
   4  -2   0    7.28    0.24
  -2  -4   0    7.37    0.26
  -2  -4   0    6.67    0.30
   2   4   0    6.83    0.29
  -2  -4   0    6.56    0.29
   2   4   0    6.37    0.29
   4  -2   0    7.23    0.36
   2   4   0    6.34    0.28
  -4   2   0    7.33    0.32
   4  -2   0    6.92    0.25
  -2  -4   0    6.46    0.27
  -4   2   0    7.03    0.24
   3   4   0    3.00    0.20
  -3  -4   0    2.32    0.19
  -3  -4   0    3.03    0.19
   4  -3   0    2.79    0.15
   4  -3   0    2.63    0.25
  -4   3   0    2.48    0.17
   4  -3   0    2.50    0.17
   3   4   0    2.84    0.18
  -4   3   0    2.61    0.17
   3   4   0    2.82    0.19
  -4   3   0    2.55    0.22
   4  -3   0    2.52    0.18
  -3  -4   0    3.10    0.20
   4  -3   0    2.74    0.16
   4   4   0    1.56    0.12
  -4   4   0    1.21    0.15
  -4   4   0    1.74    0.20
   4  -4   0    1.69    0.14
  -4  -4   0    1.22    0.15
   4  -4   0    1.39    0.19
  -4  -4   0    1.76    0.17
   4   4   0    1.54    0.15
   4  -4   0    1.44    0.16
   4  -4   0    1.31    0.16
  -4  -4   0    1.55    0.15
  -4   4   0    1.58    0.17
   4   4   0    1.65    0.12
   4   4   0    1.22    0.15
  -5  -4   0    2.15    0.18
   4  -5   0    2.16    0.19
   4  -5   0    2.15    0.19
   4  -5   0    2.26    0.21
  -4   5   0    2.12    0.22
  -4   5   0    2.15    0.19
  -5  -4   0    2.16    0.18
   4  -5   0    2.22    0.17
   5   4   0    2.42    0.19
   5   4   0    2.44    0.19
   3  -5   0    5.36    0.27
  -3   5   0    5.54    0.28
  -3   5   0    5.04    0.25
   3  -5   0    5.15    0.27
   5   3   0    4.96    0.21
  -3   5   0    5.26    0.28
  -3   5   0    5.49    0.29
   5   3   0    5.23    0.21
   3  -5   0    5.41    0.28
   3  -5   0    5.29    0.26
  -5  -3   0    5.35    0.21
  -5  -3   0    5.14    0.21
  -5  -2   0    4.74    0.17
  -2   5   0    5.09    0.26
   5   2   0    5.04    0.29
   2  -5   0    4.91    0.25
   2  -5   0    4.77    0.24
   2  -5   0    4.88    0.27
  -2   5   0    4.94    0.26
   5   2   0    4.83    0.16
   2  -5   0    4.90    0.24
   5   2   0    4.96    0.16
  -2   5   0    4.93    0.24
  -5  -2   0    5.03    0.17
  -2   5   0    4.86    0.27
   5   1   0   18.24    0.63
   1  -5   0   16.77    0.54
   1  -5   0   17.34    0.57
  -1   5   0   17.90    0.56
  -1   5   0   17.83    0.55
  -1   5   0   15.92    0.54
   1  -5   0   17.69    0.56
  -1   5   0   17.50    0.56
   1  -5   0   17.75    0.54
   0  -5   0    1.32    0.16
   5   0   0    1.14    0.20
   0  -5   0    1.27    0.12
   0   5   0    1.19    0.15
   0   5   0    1.14    0.15
   0   5   0    1.03    0.15
   0   5   0    1.30    0.12
   0  -5   0    1.10    0.15
  -1  -5   0   52.68    1.42
   1   5   0   53.10    1.47
  -5   1   0   53.10    1.34
   1   5   0   52.69    1.42
  -5   1   0   53.28    1.52
  -5   1   0   54.05    1.34
  -1  -5   0   54.05    1.46
   5  -1   0   53.12    1.63
  -1  -5   0   52.78    1.46
   1   5   0   52.34    1.47
  -1  -5   0   52.70    1.45
  -5   2   0   13.74    0.49
   2   5   0   13.42    0.46
  -2  -5   0   13.05    0.44
   2   5   0   13.10    0.45
   5  -2   0   13.40    0.53
  -2  -5   0   13.78    0.39
  -2  -5   0   13.65    0.42
  -2  -5   0   13.64    0.44
   2   5   0   13.40    0.44
   5  -2   0   13.10    0.40
  -5   2   0   13.31    0.39
   5  -2   0   13.64    0.40
  -5   2   0   13.64    0.39
  -5   3   0  124.05    3.14
   5  -3   0  124.65    3.25
   3   5   0  124.00    3.28
   5  -3   0  122.68    3.09
  -5   3   0  121.64    3.40
   5  -3   0  125.93    3.26
   3   5   0  121.10    3.15
  -3  -5   0  124.58    3.58
  -3  -5   0  121.61    3.16
   5  -3   0  122.95    3.09
   5  -3   0  122.79    3.65
   3   5   0  122.96    3.28
  -5   3   0  125.44    3.14
   5  -4   0    3.42    0.22
   5  -4   0    3.34    0.28
   4   5   0    3.27    0.19
   5  -4   0    3.30    0.17
   5  -4   0    3.18    0.22
   4   5   0    3.20    0.24
  -5   4   0    3.41    0.23
  -4  -5   0    3.73    0.24
   4   5   0    3.01    0.22
  -5   4   0    3.46    0.26
  -4  -5   0    3.33    0.25
  -5   4   0    3.55    0.21
  -4  -5   0    3.27    0.24
   5  -5   0    4.45    0.24
   5   5   0    3.91    0.24
   5  -5   0    4.17    0.26
  -5  -5   0    4.41    0.27
  -5  -5   0    4.59    0.26
   5  -5   0    4.07    0.27
  -5   5   0    4.67    0.30
   5   5   0    3.46    0.19
  -5   5   0    4.09    0.27
   5   5   0    4.32    0.25
   5  -5   0    3.81    0.31
   5  -6   0   70.74    2.00
  -5   6   0   70.34    1.93
   6   5   0   74.27    1.97
  -5   6   0   71.67    2.08
   5  -6   0   74.73    1.90
   5  -6   0   72.56    2.00
  -6  -5   0   72.78    1.90
   6   5   0   72.66    1.97
   5  -6   0   71.81    2.20
  -6  -5   0   73.01    1.90
   4  -6   0    1.70    0.20
  -6  -4   0    1.79    0.15
  -4   6   0    1.97    0.22
   6   4   0    1.76    0.15
   4  -6   0    1.35    0.17
   4  -6   0    1.36    0.19
  -4   6   0    1.79    0.21
   4  -6   0    1.70    0.19
  -6  -4   0    1.44    0.14
   6   4   0    1.49    0.14
  -3   6   0    0.99    0.16
  -6  -3   0    1.05    0.11
  -3   6   0    1.50    0.19
   6   3   0    0.98    0.11
   3  -6   0    1.01    0.17
  -3   6   0    1.27    0.19
  -6  -3   0    1.02    0.11
   3  -6   0    1.18    0.18
   3  -6   0    1.08    0.19
   6   3   0    0.88    0.11
   3  -6   0    1.08    0.17
  -2   6   0    2.35    0.21
   2  -6   0    2.16    0.19
   6   2   0    2.09    0.22
  -6  -2   0    2.15    0.12
  -6  -2   0    2.08    0.12
  -2   6   0    2.10    0.16
   6   2   0    2.13    0.09
   2  -6   0    2.27    0.20
   6   2   0    2.04    0.09
  -2   6   0    2.62    0.21
  -2   6   0    2.50    0.22
   2  -6   0    2.58    0.18
   2  -6   0    2.17    0.20
  -1   6   0    7.62    0.33
  -1   6   0    5.71    0.28
   6   1   0    7.88    0.39
   1  -6   0    6.79    0.31
  -1   6   0    7.26    0.29
  -6  -1   0    6.89    0.31
  -1   6   0    7.05    0.34
   1  -6   0    7.23    0.31
   1  -6   0    6.87    0.31
  -6   0   0   12.01    0.46
   0   6   0   12.71    0.46
   0  -6   0   12.17    0.40
   0   6   0   12.36    0.46
   0  -6   0   12.63    0.46
   0   6   0   12.46    0.40
   0  -6   0   12.58    0.45
   0   6   0   12.62    0.45
   6   0   0   12.37    0.51
   6  -1   0    2.00    0.23
  -1  -6   0    1.89    0.19
   1   6   0    1.89    0.19
   1   6   0    1.63    0.18
  -1  -6   0    1.71    0.13
  -6   1   0    1.81    0.20
  -6   1   0    1.86    0.10
   1   6   0    1.61    0.17
  -1  -6   0    1.78    0.17
  -6   1   0    1.82    0.10
   6  -2   0    0.44    0.09
  -2  -6   0    0.60    0.08
   6  -2   0    0.48    0.09
   2   6   0    0.61    0.16
   6  -2   0    0.49    0.19
   2   6   0    0.44    0.15
  -6   2   0    0.40    0.09
  -6   2   0    0.60    0.18
  -2  -6   0    0.58    0.16
  -2  -6   0    0.44    0.14
  -6   2   0    0.56    0.10
   2   6   0    0.63    0.15
   3   6   0  101.64    2.82
   6  -3   0  105.44    2.77
  -6   3   0  100.83    2.91
  -6   3   0  108.33    2.67
   6  -3   0  105.74    2.77
   6  -3   0  102.31    3.13
   3   6   0  105.72    2.82
  -3  -6   0  106.26    3.04
  -3  -6   0  105.93    2.80
  -6   3   0  104.48    2.68
  -3  -6   0  105.13    2.72
   3   6   0  104.07    2.70
   6  -4   0   32.86    0.87
  -4  -6   0   34.68    1.06
  -6   4   0   34.88    0.95
   4   6   0   34.52    1.01
  -6   4   0   35.00    0.96
  -4  -6   0   35.50    0.98
   6  -4   0   34.35    0.98
  -6   4   0   33.73    1.08
   6  -4   0   34.39    0.99
   6  -4   0   33.35    1.13
   4   6   0   34.85    0.95
   4   6   0   35.57    1.01
   5   6   0   70.66    1.86
  -6   5   0   70.26    2.07
   5   6   0   70.58    1.97
  -5  -6   0   72.22    1.91
   6  -5   0   71.60    2.20
  -6   5   0   72.43    1.90
   5   6   0   72.47    1.97
   6  -5   0   72.09    1.97
   6  -5   0   71.57    1.96
   6  -5   0   73.78    1.85
  -6   6   0  204.01    5.17
   6  -6   0  205.46    5.12
   6  -6   0  200.92    5.36
   6  -6   0  204.35    5.36
  -6  -6   0  197.67    5.15
  -6  -6   0  201.35    5.43
   6  -6   0  199.18    5.93
   6   6   0  204.22    5.35
  -6   6   0  200.88    5.54
   6   6   0  203.26    5.35
   6  -7   0    0.08    0.20
  -7  -6   0    0.26    0.17
  -6   7   0    0.66    0.23
  -6   7   0    0.31    0.20
   7   6   0    0.08    0.17
   6  -7   0    0.34    0.19
   6  -7   0    0.41    0.16
  -7  -6   0    0.29    0.14
   7   6   0    0.22    0.17
   7   5   0    2.03    0.19
  -7  -5   0    2.13    0.19
   5  -7   0    2.30    0.24
  -7  -5   0    2.72    0.23
   5  -7   0    2.49    0.22
  -5   7   0    2.38    0.25
   7   5   0    2.21    0.19
  -5   7   0    2.44    0.27
   5  -7   0    2.33    0.25
   5  -7   0    2.76    0.26
   7   4   0    3.76    0.22
   4  -7   0    4.31    0.29
  -4   7   0    4.09    0.30
  -7  -4   0    3.71    0.21
   4  -7   0    3.42    0.27
  -7  -4   0    3.63    0.22
   4  -7   0    3.54    0.30
  -7  -4   0    3.89    0.26
  -4   7   0    3.36    0.28
   4  -7   0    4.21    0.28
   7   4   0    3.67    0.22
   3  -7   0    8.94    0.41
   7   3   0    9.21    0.30
  -3   7   0    9.07    0.39
  -7  -3   0    8.91    0.30
   3  -7   0    9.23    0.39
  -7  -3   0    9.19    0.39
  -3   7   0    8.59    0.40
  -7  -3   0    8.79    0.30
  -3   7   0    8.33    0.39
   7   3   0    9.01    0.30
   3  -7   0    9.63    0.41
  -7  -2   0   33.26    0.88
  -7  -2   0   33.99    1.03
   7   2   0   34.07    0.90
  -2   7   0   34.12    1.00
  -2   7   0   35.00    1.02
  -7  -2   0   34.08    0.88
   2  -7   0   34.21    0.99
   2  -7   0   34.34    1.02
  -2   7   0   35.43    1.02
   2  -7   0   33.57    1.03
   7   2   0   33.36    1.13
   1  -7   0    2.75    0.25
   7   1   0    3.34    0.31
  -7  -1   0    3.34    0.26
   1  -7   0    2.90    0.25
  -1   7   0    3.05    0.26
   1  -7   0    3.27    0.26
  -1   7   0    2.87    0.26
  -1   7   0    2.77    0.24
  -1   7   0    3.44    0.22
   0  -7   0    0.09    0.14
   0   7   0    0.26    0.15
  -7   0   0    0.05    0.15
   0  -7   0   -0.08    0.06
   0  -7   0    0.29    0.16
   7   0   0   -0.37    0.17
   0   7   0   -0.13    0.15
   0   7   0    0.21    0.15
  -1  -7   0    6.02    0.31
   7  -1   0    5.93    0.37
   1   7   0    5.85    0.31
  -1  -7   0    6.19    0.33
   1   7   0    6.55    0.34
  -7   1   0    5.62    0.19
  -7   1   0    6.15    0.20
   1   7   0    5.97    0.32
  -7   1   0    5.59    0.33
   7  -2   0    8.24    0.46
  -7   2   0    8.53    0.42
   7  -2   0    8.56    0.28
   2   7   0    7.87    0.36
  -7   2   0    8.36    0.27
  -2  -7   0    7.53    0.36
   2   7   0    7.77    0.37
   7  -2   0    8.26    0.28
  -7   2   0    8.26    0.28
   2   7   0    8.39    0.39
   3   7   0   11.37    0.46
  -3  -7   0   10.28    0.36
  -7   3   0   11.07    0.37
   3   7   0   12.11    0.45
  -7   3   0   11.06    0.48
   7  -3   0   11.37    0.38
   7  -3   0   11.47    0.38
   7  -3   0   11.12    0.51
  -3  -7   0   11.33    0.45
   3   7   0   11.79    0.43
  -7   3   0   11.63    0.37
  -7   4   0    0.68    0.15
  -7   4   0    0.51    0.22
   7  -4   0    0.57    0.15
   4   7   0    0.54    0.17
  -4  -7   0    0.30    0.16
  -7   4   0    0.36    0.14
   4   7   0    0.39    0.15
   7  -4   0    0.57    0.21
   4   7   0    0.60    0.19
  -4  -7   0    0.55    0.12
   7  -4   0    0.55    0.14
   7  -5   0    0.19    0.15
  -7   5   0   -0.02    0.15
   5   7   0    0.00    0.17
  -5  -7   0    0.37    0.07
   7  -5   0    0.13    0.16
  -5  -7   0    0.30    0.18
   7  -5   0   -0.19    0.19
   5   7   0    0.30    0.14
   5   7   0    0.28    0.18
  -7   5   0    0.52    0.20
  -5  -7   0    0.29    0.07
   7  -6   0    1.32    0.20
   6   7   0    1.40    0.22
  -6  -7   0    1.03    0.20
   7  -6   0    1.23    0.20
  -6  -7   0    1.47    0.12
  -7   6   0    1.54    0.26
   7  -6   0    1.31    0.26
  -7   6   0    1.38    0.21
   6   7   0    1.37    0.22
   7  -7   0    1.50    0.24
   7  -7   0    1.38    0.23
   7   7   0    1.60    0.22
   7   7   0    1.35    0.22
  -7   7   0    1.89    0.24
  -7  -7   0    1.53    0.22
  -7   7   0    1.92    0.29
  -7   8   0   -0.03    0.20
  -7   8   0    0.04    0.23
   8   7   0   -0.14    0.16
   7  -8   0    0.16    0.20
   8   7   0    0.05    0.18
  -8  -7   0   -0.11    0.17
  -6   8   0    2.62    0.30
   8   6   0    2.00    0.22
   8   6   0    2.21    0.22
  -8  -6   0    2.42    0.21
  -8  -6   0    2.40    0.22
  -6   8   0    1.75    0.26
   6  -8   0    2.31    0.27
  -8  -5   0   15.36    0.55
  -5   8   0   14.52    0.58
   5  -8   0   15.66    0.54
  -8  -5   0   15.47    0.50
   5  -8   0   15.97    0.60
   8   5   0   14.86    0.51
  -5   8   0   14.84    0.61
   8   5   0   15.36    0.51
  -4   8   0    0.13    0.22
   4  -8   0   -0.15    0.20
  -8  -4   0    0.19    0.17
  -8  -4   0    0.05    0.13
   4  -8   0    0.55    0.22
  -4   8   0    0.42    0.20
   4  -8   0    0.14    0.19
   8   4   0    0.08    0.13
   8   4   0   -0.10    0.13
  -8  -3   0   26.85    0.72
   8   3   0   26.27    0.74
   8   3   0   26.40    0.74
   3  -8   0   27.49    0.87
   3  -8   0   25.65    0.85
  -3   8   0   27.08    0.85
   3  -8   0   26.33    0.81
  -8  -3   0   26.52    0.72
  -3   8   0   26.52    0.84
  -8  -3   0   26.78    0.85
   2  -8   0   56.52    1.61
   2  -8   0   57.33    1.55
  -8  -2   0   55.21    1.42
  -8  -2   0   56.73    1.63
  -2   8   0   55.81    1.56
   8   2   0   54.75    1.46
   2  -8   0   55.17    1.61
  -2   8   0   57.14    1.60
  -8  -2   0   55.12    1.42
  -1   8   0    4.69    0.31
  -1   8   0    4.64    0.26
  -1   8   0    4.17    0.31
   1  -8   0    4.57    0.33
   8   1   0    4.56    0.40
   1  -8   0    4.22    0.35
   1  -8   0    4.14    0.30
  -8  -1   0    4.83    0.32
   0  -8   0    0.50    0.16
   0   8   0    0.11    0.18
   0   8   0    0.20    0.17
   0   8   0    0.20    0.18
   8   0   0    0.38    0.23
   0  -8   0    0.20    0.17
  -8   0   0    0.40    0.20
   1   8   0   27.15    0.84
   8  -1   0   25.60    0.69
  -1  -8   0   25.02    0.81
  -8   1   0   26.21    0.69
  -8   1   0   25.11    0.86
   1   8   0   26.73    0.85
   1   8   0   27.43    0.82
  -8   1   0   25.69    0.68
   8  -1   0   25.55    0.69
  -1  -8   0   26.89    0.83
   8  -1   0   24.93    0.94
  -8   2   0   40.59    1.25
   2   8   0   41.77    1.21
   2   8   0   40.84    1.20
  -2  -8   0   38.29    1.15
   8  -2   0   39.43    1.09
   8  -2   0   36.82    1.33
   8  -2   0   39.72    1.09
  -8   2   0   40.53    1.05
   2   8   0   41.92    1.16
  -8   2   0   40.70    1.06
   8  -3   0   12.86    0.43
   8  -3   0   12.88    0.43
   3   8   0   13.37    0.49
  -8   3   0   13.27    0.56
   3   8   0   12.66    0.51
  -3  -8   0   13.67    0.51
   8  -3   0   11.79    0.58
  -8   3   0   13.26    0.43
   3   8   0   13.51    0.52
   4   8   0   34.66    1.06
  -8   4   0   34.45    1.12
   8  -4   0   33.85    1.19
   4   8   0   34.51    0.99
   8  -4   0   35.03    1.00
   4   8   0   34.10    1.06
  -4  -8   0   32.53    1.02
  -8   4   0   34.11    0.96
   8  -4   0   34.19    0.99
   5   8   0    8.34    0.35
   8  -5   0    8.34    0.38
  -8   5   0    8.42    0.37
   8  -5   0    7.68    0.36
   5   8   0    8.09    0.39
  -5  -8   0    7.85    0.39
  -8   5   0    8.38    0.45
   5   8   0    7.86    0.41
   8  -5   0    8.14    0.46
   6   8   0   21.64    0.74
   8  -6   0   21.17    0.71
  -8   6   0   20.72    0.69
   6   8   0   21.39    0.74
  -6  -8   0   21.44    0.71
  -8   6   0   21.30    0.80
   8  -6   0   22.50    0.73
   7   8   0    0.03    0.19
   8  -7   0    0.02    0.18
   7   8   0    0.07    0.19
   8  -7   0    0.02    0.20
  -7  -8   0    0.03    0.18
  -8   7   0    0.09    0.20
  -8   7   0    0.36    0.25
  -8  -8   0    3.41    0.29
   8  -8   0    2.43    0.28
  -8   8   0    2.81    0.35
  -8   8   0    3.04    0.30
   8   8   0    2.74    0.29
   8   8   0    2.67    0.28
  -8   9   0    8.44    0.54
  -8   9   0    9.25    0.48
   8  -9   0    9.07    0.49
  -9  -8   0    9.24    0.44
   9   8   0    9.26    0.46
   9   8   0    9.01    0.45
  -7   9   0    0.23    0.25
   7  -9   0   -0.20    0.22
  -9  -7   0    0.07    0.19
   9   7   0   -0.05    0.18
   9   7   0    0.20    0.19
  -7   9   0   -0.20    0.22
   6  -9   0    5.15    0.36
  -6   9   0    5.71    0.41
  -6   9   0    4.67    0.38
  -9  -6   0    5.44    0.31
   9   6   0    5.10    0.31
   9   6   0    4.80    0.31
   9   5   0    6.65    0.31
  -9  -5   0    5.77    0.34
  -5   9   0    6.11    0.40
   9   5   0    6.13    0.30
   5  -9   0    6.38    0.41
  -9  -5   0    6.38    0.30
   5  -9   0    6.37    0.38
  -5   9   0    6.80    0.40
   4  -9   0    0.47    0.21
  -9  -4   0    0.59    0.20
  -9  -4   0    0.41    0.13
   9   4   0    0.54    0.14
   4  -9   0    0.75    0.21
  -4   9   0    0.73    0.21
   9   4   0    0.62    0.14
  -4   9   0    0.74    0.24
  -9  -3   0    4.26    0.32
   3  -9   0    4.58    0.35
  -9  -3   0    3.86    0.20
  -3   9   0    4.87    0.33
   9   3   0    3.95    0.20
  -3   9   0    4.76    0.37
   9   3   0    4.04    0.20
  -9  -2   0   40.08    1.03
   9   2   0   39.24    1.05
  -9  -2   0   40.28    1.23
   2  -9   0   39.67    1.17
  -2   9   0   40.65    1.19
   9   2   0   39.80    1.06
  -2   9   0   40.11    1.19
  -1   9   0    0.86    0.23
   1  -9   0    1.08    0.23
  -1   9   0    1.22    0.17
  -9  -1   0    0.94    0.21
   0  -9   0    1.43    0.24
   9   0   0    1.25    0.27
  -9   0   0    1.04    0.24
   0   9   0    1.13    0.22
  -9   1   0   13.34    0.37
   1   9   0   13.23    0.53
   9  -1   0   12.87    0.37
   9  -1   0   13.51    0.63
   9  -1   0   12.91    0.37
  -1  -9   0   12.72    0.53
  -9   1   0   12.06    0.56
   9  -2   0   17.48    0.52
  -9   2   0   17.14    0.69
   9  -2   0   17.45    0.73
  -2  -9   0   17.84    0.64
  -9   2   0   17.78    0.51
   2   9   0   18.05    0.65
   2   9   0   16.40    0.61
   9  -2   0   17.64    0.52
  -9   3   0   11.58    0.56
   9  -3   0   11.95    0.41
  -9   3   0   12.53    0.41
   3   9   0   11.37    0.50
  -3  -9   0   11.23    0.51
   3   9   0   11.83    0.51
   9  -3   0   12.52    0.42
   9  -3   0   12.13    0.61
   9  -4   0    7.54    0.49
  -9   4   0    7.28    0.44
   9  -4   0    7.69    0.35
  -4  -9   0    8.39    0.42
  -9   4   0    8.27    0.35
   9  -4   0    7.71    0.34
   4   9   0    8.36    0.45
   4   9   0    8.75    0.40
  -9   5   0    0.25    0.23
   5   9   0    0.23    0.22
   9  -5   0    0.53    0.17
  -5  -9   0    0.55    0.22
   9  -5   0    0.76    0.18
  -9   5   0    0.68    0.18
  -6  -9   0    0.24    0.21
   9  -6   0   -0.01    0.18
  -9   6   0    0.19    0.19
   9  -6   0    0.30    0.20
   6   9   0    0.17    0.22
  -9   6   0    0.44    0.26
   9  -7   0   -0.21    0.19
   7   9   0   -0.16    0.21
   9  -7   0   -0.16    0.21
  -7  -9   0    0.38    0.22
  -9   7   0   -0.16    0.20
  -9   7   0    0.17    0.27
  -9   8   0    1.92    0.33
   8   9   0    1.38    0.27
  -8  -9   0    1.60    0.26
   9  -8   0    1.29    0.26
  -9   8   0    1.63    0.27
   9  -9   0    0.91    0.26
  -9   9   0    0.84    0.26
   9   9   0    0.79    0.26
  -9  -9   0    0.94    0.25
  -8  10   0    4.42    0.39
  10   8   0    5.28    0.37
 -10  -8   0    5.30    0.36
  -7  10   0    2.18    0.34
  -7  10   0    1.98    0.31
  10   7   0    1.60    0.25
 -10  -7   0    1.84    0.24
  10   7   0    2.13    0.26
  10   6   0    4.62    0.32
 -10  -6   0    4.62    0.30
  10   6   0    4.59    0.31
  -6  10   0    4.12    0.38
  -6  10   0    4.98    0.41
  10   5   0    0.45    0.17
 -10  -5   0    0.56    0.16
  10   5   0    0.65    0.17
   5 -10   0    0.71    0.22
  -5  10   0    0.79    0.26
  -5  10   0    0.40    0.23
  10   4   0    2.89    0.21
  -4  10   0    2.72    0.31
 -10  -4   0    2.82    0.28
  10   4   0    2.78    0.21
  -4  10   0    2.94    0.29
 -10  -4   0    2.63    0.21
   4 -10   0    2.97    0.30
  10   3   0    0.08    0.11
 -10  -3   0    0.35    0.20
  10   3   0    0.14    0.11
  -3  10   0    0.17    0.23
 -10  -3   0    0.26    0.11
   3 -10   0    0.36    0.22
  -3  10   0    0.43    0.20
  10   2   0    1.56    0.12
  -2  10   0    1.96    0.29
 -10  -2   0    1.56    0.13
  -2  10   0    2.36    0.23
  10   2   0    1.72    0.12
   2 -10   0    2.42    0.28
 -10  -2   0    2.35    0.27
 -10  -1   0    0.99    0.23
   1 -10   0    0.65    0.22
  -1  10   0    0.75    0.24
   0  10   0   12.66    0.54
   0 -10   0   11.66    0.53
 -10   0   0   11.92    0.55
 -10   1   0    2.32    0.29
   1  10   0    2.05    0.26
  10  -1   0    1.67    0.13
  10  -1   0    1.82    0.13
  -1 -10   0    2.19    0.28
 -10   1   0    2.03    0.15
  10  -2   0    1.36    0.14
 -10   2   0    1.95    0.30
 -10   2   0    1.61    0.15
  -2 -10   0    1.32    0.25
  10  -2   0    1.54    0.15
   2  10   0    1.62    0.26
  -3 -10   0    2.29    0.28
 -10   3   0    2.18    0.30
   3  10   0    2.12    0.26
 -10   3   0    2.36    0.19
  10  -3   0    2.46    0.20
  10  -3   0    2.23    0.19
 -10   4   0    0.12    0.16
  10  -4   0   -0.14    0.15
  10  -4   0   -0.07    0.16
   4  10   0   -0.08    0.20
  -4 -10   0   -0.07    0.21
 -10   4   0    0.30    0.24
  10  -5   0   -0.22    0.17
 -10   5   0   -0.06    0.18
 -10   5   0    0.30    0.27
  10  -5   0   -0.18    0.17
  -5 -10   0   -0.29    0.22
  10  -6   0    3.77    0.31
 -10   6   0    3.69    0.31
   6  10   0    3.20    0.34
  10  -6   0    3.73    0.31
 -10   6   0    3.29    0.38
  -6 -10   0    3.61    0.34
  -7 -10   0    3.94    0.34
  10  -7   0    3.55    0.31
   7  10   0    3.62    0.36
 -10   7   0    3.39    0.31
   8  10   0    0.37    0.26
  -8 -10   0    0.63    0.26
 -10   8   0    0.55    0.25
  10  -8   0    0.61    0.24
  -6  11   0    0.97    0.29
  11   6   0    0.44    0.19
  11   6   0    0.71    0.19
  -6  11   0    0.22    0.26
 -11  -6   0    0.36    0.18
  -5  11   0    0.40    0.26
  11   5   0    0.11    0.16
  11   5   0    0.32    0.16
  -5  11   0   -0.05    0.24
  11   4   0    0.42    0.14
  11   4   0    0.17    0.13
 -11  -4   0    0.14    0.22
   4 -11   0    0.38    0.25
  -4  11   0    0.62    0.26
  11   3   0    0.03    0.11
  11   3   0    0.04    0.11
  -3  11   0    0.39    0.25
 -11  -3   0    0.45    0.22
   3 -11   0    0.24    0.24
  11   2   0    2.54    0.14
  11   2   0    2.49    0.14
 -11  -2   0    2.76    0.30
   2 -11   0    2.97    0.31
  -2  11   0    2.23    0.32
  -1  11   0    2.87    0.32
   1 -11   0    2.49    0.31
 -11  -1   0    3.46    0.33
 -11   0   0    0.07    0.24
   0 -11   0    0.17    0.24
   0  11   0    0.35    0.24
  11  -1   0    1.87    0.14
  11  -1   0    1.74    0.15
   1  11   0    3.13    0.33
 -11   1   0    2.28    0.33
  -1 -11   0    2.73    0.30
   2  11   0    0.46    0.24
  11  -2   0    0.61    0.13
  11  -2   0    0.39    0.12
  -2 -11   0    0.70    0.26
 -11   2   0    0.77    0.26
 -11   3   0    0.09    0.25
  11  -3   0    0.23    0.14
   3  11   0    0.16    0.22
  11  -3   0    0.19    0.15
 -11   3   0    0.24    0.15
  -3 -11   0    0.17    0.23
  -4 -11   0    2.80    0.31
  11  -4   0    2.27    0.22
  11  -4   0    2.39    0.23
 -11   4   0    3.38    0.38
 -11   4   0    2.91    0.23
  -5 -11   0    3.65    0.35
  11  -5   0    4.00    0.31
  11  -5   0    3.15    0.28
 -11   5   0    3.49    0.28
 -11   6   0    0.24    0.21
  11  -6   0    0.29    0.20
  -6 -11   0    0.31    0.25
  11  -6   0    0.28    0.22
  12   4   0    1.37    0.18
  12   4   0    1.32    0.18
  -4  12   0    1.54    0.33
  -3  12   0    0.98    0.29
   3 -12   0    1.28    0.29
  12   3   0    0.81    0.13
 -12  -3   0    0.25    0.26
  12   3   0    0.93    0.13
   2 -12   0    3.30    0.36
  12   2   0    2.66    0.15
  12   2   0    2.91    0.15
  -2  12   0    3.13    0.35
 -12  -2   0    3.23    0.34
   1 -12   0    2.92    0.36
  -1  12   0    3.55    0.38
 -12  -1   0    3.21    0.35
   0  12   0    4.56    0.40
   0 -12   0    4.77    0.41
 -12   0   0    6.16    0.45
 -12   1   0    3.36    0.38
  12  -1   0    1.93    0.16
   1  12   0    3.32    0.35
  -1 -12   0    2.45    0.33
  12  -1   0    1.78    0.15
   2  12   0    2.41    0.31
  -2 -12   0    1.90    0.30
  12  -2   0    1.09    0.16
  12  -2   0    1.14    0.16
  -3 -12   0    5.54    0.43
  12  -3   0    5.57    0.29
  12  -3   0    5.41    0.29
  12  -4   0   14.10    0.52
  12  -4   0   13.83    0.51
  -4 -12   0   13.63    0.63
   0   0  -1    0.00    0.00
   0   0  -1    0.00    0.00
   0   0  -1    0.00    0.00
   0   0  -1    0.01    0.01
   0   0   1    0.00    0.00
   0   0   1   -0.01    0.01
   0   0   1    0.00    0.00
   0   0   1    0.00    0.00
   0   1  -1   44.03    1.13
   0  -1  -1   41.70    1.09
  -1   0  -1   44.70    1.25
   0  -1  -1   38.92    1.13
   0  -1  -1   41.10    1.13
   0   1  -1   42.86    1.15
   0   1  -1   44.69    1.09
   0   1  -1   44.11    1.13
  -1   0  -1   43.44    1.16
   0   1   1   41.69    1.09
   0   1   1   42.10    1.13
   1   0   1   43.17    1.16
   0   1   1   42.26    1.13
   0  -1   1   43.61    1.13
   0  -1   1   42.50    1.13
   0  -1   1   43.62    1.09
  -1   0   1   44.74    1.25
  -1   1  -1  114.03    2.88
   1   1  -1  113.41    2.88
   1  -1  -1  114.73    2.98
  -1   1  -1  115.56    2.87
  -1   1  -1  115.96    2.98
  -1  -1  -1  115.14    2.98
   1   1  -1  111.51    3.00
  -1  -1  -1  116.09    2.86
   1  -1  -1  116.97    3.32
  -1  -1  -1  114.69    2.89
   1  -1  -1  113.62    2.98
   1  -1  -1  113.82    2.87
  -1  -1  -1  115.57    2.98
   1   1  -1  111.11    2.98
  -1   1  -1  115.13    3.08
  -1   1  -1  114.43    2.97
   1   1  -1  114.88    3.29
   1  -1  -1  115.78    2.88
   1   1  -1  113.41    2.88
  -1   1  -1  116.98    3.29
  -1  -1   1  111.13    2.88
   1   1   1  112.95    2.99
   1  -1   1  114.81    2.89
   1  -1   1  113.41    2.89
   1  -1   1  113.13    3.31
  -1   1   1  114.71    2.99
  -1   1   1  114.75    2.88
  -1   1   1  115.77    3.29
   1   1   1  114.58    2.88
  -1  -1   1  113.45    2.98
  -1   1   1  113.29    2.87
   1   1   1  114.16    2.89
  -1  -1   1  112.87    3.29
   1   1   1  113.30    2.98
   1  -1   1  113.95    2.98
   1  -1   1  111.66    2.98
  -1   1   1  117.81    2.97
  -1  -1   1  114.94    2.98
  -1  -1   1  111.57    2.89
   2   1  -1   10.34    0.28
  -2  -1  -1    9.92    0.28
  -2  -1  -1    9.89    0.36
  -1   2  -1   10.44    0.33
   1  -2  -1   10.22    0.31
  -1   2  -1   10.14    0.34
  -2  -1  -1    9.60    0.28
  -1   2  -1   10.35    0.34
   2   1  -1   10.58    0.37
   1  -2  -1   10.66    0.32
   1  -2  -1   10.42    0.35
  -1   2  -1   10.43    0.32
   1  -2  -1   10.21    0.33
   2   1  -1   10.46    0.28
   1  -2  -1   10.21    0.33
  -1   2  -1   10.05    0.32
  -1   2  -1   10.32    0.33
  -2  -1   1   10.33    0.28
   2   1   1    9.65    0.28
  -1   2   1   10.75    0.32
   1  -2   1   10.20    0.32
   1  -2   1    9.83    0.32
   2   1   1    9.84    0.37
   2   1   1    9.41    0.28
   1  -2   1   10.20    0.34
  -1   2   1   10.55    0.35
   1  -2   1   10.40    0.32
  -1   2   1   10.15    0.33
   1  -2   1    9.99    0.33
  -1   2   1   10.66    0.32
  -2  -1   1   10.54    0.28
   1  -2   1   10.44    0.31
  -1   2   1   10.16    0.34
  -2  -1   1   10.42    0.28
  -2  -1   1   10.42    0.37
  -1   2   1   10.48    0.32
   0   2  -1  150.10    3.72
   0  -2  -1  147.23    3.86
   2   0  -1  149.60    4.27
   0   2  -1  145.55    3.86
   0  -2  -1  147.84    3.72
   0   2  -1  142.73    3.96
   0   2  -1  145.36    3.86
   0  -2  -1  149.03    3.72
  -2   0  -1  150.52    4.27
   0   2  -1  148.83    3.72
  -2   0  -1  147.81    3.96
   0  -2  -1  147.24    3.86
   0   2   1  146.34    3.86
   0  -2   1  147.71    3.86
   0   2   1  148.15    3.86
   0  -2   1  148.51    3.72
   0  -2   1  146.96    3.86
   0  -2   1  145.13    3.96
   2   0   1  148.87    4.27
   0  -2   1  146.40    3.72
  -2   0   1  150.33    4.27
   0   2   1  145.85    3.97
   0   2   1  149.86    3.72
   0   2   1  146.88    3.72
  -2   1  -1   28.28    0.73
   2  -1  -1   27.74    0.75
   2  -1  -1   27.92    0.86
  -1  -2  -1   27.63    0.77
  -1  -2  -1   28.57    0.77
   2  -1  -1   27.70    0.72
   2  -1  -1   27.25    0.72
   2  -1  -1   27.76    0.75
  -1  -2  -1   27.79    0.75
   1   2  -1   28.51    0.74
  -2   1  -1   28.06    0.81
  -1  -2  -1   28.72    0.75
   1   2  -1   28.08    0.77
  -2   1  -1   27.50    0.86
   1   2  -1   28.26    0.78
   1   2  -1   28.19    0.75
   1   2  -1   28.52    0.83
  -2   1  -1   27.96    0.73
   2  -1   1   27.29    0.72
   2  -1   1   27.99    0.75
   1   2   1   28.66    0.75
  -2   1   1   27.88    0.73
  -1  -2   1   27.93    0.75
  -2   1   1   28.06    0.86
   1   2   1   28.49    0.75
   2  -1   1   28.02    0.72
  -1  -2   1   28.40    0.83
   2  -1   1   28.06    0.75
  -1  -2   1   28.52    0.77
  -1  -2   1   28.34    0.75
   1   2   1   28.45    0.78
  -2   1   1   28.49    0.73
  -1  -2   1   28.25    0.77
   1   2   1   28.29    0.78
   2  -1   1   28.03    0.86
  -2   2  -1   40.65    1.18
  -2   2  -1   41.68    1.09
   2   2  -1   41.75    1.12
  -2  -2  -1   40.85    1.11
   2  -2  -1   43.12    1.13
  -2  -2  -1   41.57    1.08
  -2   2  -1   41.01    1.08
  -2  -2  -1   42.89    1.24
   2   2  -1   40.93    1.08
  -2  -2  -1   41.81    1.11
   2  -2  -1   42.51    1.25
   2  -2  -1   43.00    1.13
   2   2  -1   41.86    1.24
   2  -2  -1   43.00    1.08
   2  -2  -1   42.07    1.08
  -2  -2  -1   41.45    1.08
  -2   2  -1   41.43    1.12
   2   2  -1   41.06    1.12
  -2   2  -1   42.12    1.25
   2   2  -1   41.82    1.08
  -2   2  -1   41.43    1.12
   2  -2   1   40.84    1.17
  -2   2   1   42.86    1.12
   2  -2   1   41.54    1.12
   2   2   1   41.93    1.08
  -2  -2   1   41.78    1.08
   2  -2   1   41.41    1.25
   2  -2   1   41.50    1.13
  -2  -2   1   41.22    1.08
  -2   2   1   42.51    1.09
  -2  -2   1   41.12    1.11
  -2  -2   1   41.88    1.11
  -2   2   1   43.13    1.25
  -2   2   1   43.22    1.09
   2  -2   1   41.29    1.08
  -2   2   1   43.30    1.12
   2  -2   1   40.76    1.08
  -2   2   1   41.06    1.17
   2   2   1   41.66    1.12
   2   2   1   41.75    1.07
   2   2   1   41.28    1.12
  -2  -2   1   41.86    1.24
   3   2  -1    4.38    0.17
  -3  -2  -1    4.98    0.24
  -2   3  -1    4.47    0.20
  -3  -2  -1    4.59    0.17
   2  -3  -1    4.62    0.21
  -2   3  -1    4.83    0.23
   3   2  -1    4.25    0.14
   3   2  -1    4.18    0.17
   2  -3  -1    4.31    0.22
  -2   3  -1    4.70    0.22
  -3  -2  -1    4.85    0.18
   2  -3  -1    4.74    0.21
   2  -3  -1    5.14    0.23
  -2   3  -1    4.76    0.21
   2  -3  -1    5.11    0.22
  -2   3  -1    4.82    0.23
   3   2  -1    4.40    0.24
  -2   3  -1    4.86    0.22
   2  -3   1    4.26    0.20
  -2   3   1    4.60    0.20
  -3  -2   1    4.41    0.17
  -2   3   1    4.67    0.22
   2  -3   1    4.61    0.21
   3   2   1    4.22    0.13
   3   2   1    4.80    0.17
   3   2   1    4.68    0.17
  -2   3   1    4.66    0.21
  -2   3   1    4.62    0.22
  -2   3   1    4.99    0.25
  -3  -2   1    4.48    0.24
   3   2   1    4.79    0.14
   2  -3   1    4.60    0.21
  -3  -2   1    4.33    0.17
   2  -3   1    4.62    0.22
   2  -3   1    4.70    0.22
   2  -3   1    4.88    0.24
   1  -3  -1   49.61    1.28
   1  -3  -1   49.78    1.44
   1  -3  -1   48.70    1.32
  -1   3  -1   48.89    1.28
  -1   3  -1   49.64    1.32
  -1   3  -1   48.59    1.43
  -1   3  -1   47.40    1.35
  -3  -1  -1   48.93    1.46
   1  -3  -1   49.46    1.28
   3   1  -1   49.56    1.47
   1  -3  -1   47.79    1.32
  -1   3  -1   49.36    1.32
  -1   3  -1   48.63    1.28
   1  -3   1   49.32    1.28
   1  -3   1   49.49    1.33
  -1   3   1   50.45    1.28
  -1   3   1   49.82    1.32
  -3  -1   1   48.24    1.23
  -1   3   1   48.20    1.28
   3   1   1   49.27    1.47
   1  -3   1   47.05    1.35
  -1   3   1   48.42    1.35
   1  -3   1   49.40    1.28
  -1   3   1   49.76    1.33
  -1   3   1   48.56    1.43
  -3  -1   1   49.39    1.23
   1  -3   1   49.02    1.43
  -3  -1   1   49.80    1.47
   1  -3   1   47.82    1.32
   0  -3  -1  222.24    5.55
   0  -3  -1  224.60    5.76
   0   3  -1  218.37    5.76
  -3   0  -1  221.18    5.91
   0   3  -1  223.38    5.55
   0  -3  -1  222.88    5.55
   0  -3  -1  218.04    5.75
   0   3  -1  217.93    5.76
   0  -3  -1  216.57    6.34
   0   3  -1  212.73    5.93
   0   3  -1  218.63    5.55
   3   0  -1  214.76    6.36
  -3   0  -1  228.54    6.37
   0  -3   1  222.41    5.55
   0  -3   1  221.02    5.93
   3   0   1  222.14    6.37
   0  -3   1  216.61    5.54
   0   3   1  222.05    5.76
   0   3   1  223.74    5.55
  -3   0   1  222.41    6.36
   0  -3   1  223.36    5.76
   0   3   1  219.98    5.91
   0   3   1  219.68    5.55
   0   3   1  218.74    5.76
   0  -3   1  217.54    5.75
   3  -1  -1   38.93    1.03
  -3   1  -1   39.18    1.00
  -3   1  -1   40.09    1.12
   1   3  -1   38.80    1.08
  -3   1  -1   40.29    1.20
   3  -1  -1   39.09    1.20
   1   3  -1   38.78    1.08
   3  -1  -1   39.36    1.03
  -3   1  -1   39.73    1.00
   1   3  -1   38.53    1.04
  -1  -3  -1   39.62    1.06
   1   3  -1   38.77    1.04
  -1  -3  -1   39.93    1.07
  -1  -3  -1   40.17    1.07
  -1  -3  -1   40.34    1.04
  -1  -3  -1   40.07    1.04
   3  -1   1   39.83    1.20
  -1  -3   1   38.48    1.04
   1   3   1   40.08    1.07
   1   3   1   39.45    1.08
  -1  -3   1   38.56    1.14
  -3   1   1   39.61    1.20
   1   3   1   39.92    1.03
  -3   1   1   38.83    1.00
  -1  -3   1   39.42    1.04
   1   3   1   39.55    1.04
   3  -1   1   38.48    1.03
  -1  -3   1   38.38    1.07
  -1  -3   1   38.86    1.07
  -1  -3   1   39.03    1.07
   3  -1   1   39.44    1.03
  -3   1   1   38.98    1.00
   2   3  -1    6.27    0.25
  -2  -3  -1    6.57    0.26
  -2  -3  -1    6.12    0.24
   3  -2  -1    6.68    0.29
  -2  -3  -1    6.20    0.25
   2   3  -1    6.15    0.25
   2   3  -1    6.18    0.25
  -3   2  -1    6.64    0.28
   3  -2  -1    6.33    0.23
  -3   2  -1    7.24    0.31
   3  -2  -1    6.41    0.21
  -2  -3  -1    6.18    0.24
  -3   2  -1    7.07    0.23
   2   3  -1    6.31    0.24
  -2  -3  -1    6.10    0.24
   2   3  -1    6.18    0.23
  -3   2  -1    6.85    0.23
   3  -2  -1    6.77    0.23
   3  -2  -1    6.44    0.21
  -3   2   1    6.70    0.29
   2   3   1    6.24    0.25
   3  -2   1    6.81    0.23
  -2  -3   1    6.49    0.23
   3  -2   1    6.88    0.24
  -3   2   1    6.55    0.23
   2   3   1    6.07    0.24
  -2  -3   1    6.26    0.23
  -2  -3   1    6.36    0.25
  -3   2   1    6.75    0.29
   3  -2   1    6.75    0.29
  -2  -3   1    6.43    0.25
   3  -2   1    6.91    0.21
  -2  -3   1    6.45    0.25
   2   3   1    6.14    0.24
   3  -2   1    6.73    0.21
  -3   2   1    6.60    0.23
   2   3   1    6.17    0.25
   3   3  -1  272.40    6.88
   3   3  -1  273.99    7.16
  -3  -3  -1  274.87    6.90
   3  -3  -1  273.13    7.17
  -3   3  -1  280.49    7.93
  -3   3  -1  277.08    7.38
   3   3  -1  270.90    7.91
  -3  -3  -1  280.75    6.90
   3  -3  -1  273.32    7.93
  -3   3  -1  279.96    6.91
   3  -3  -1  272.67    7.17
   3  -3  -1  266.25    6.89
   3  -3  -1  276.15    6.89
  -3   3  -1  278.33    6.90
   3   3  -1  266.33    6.90
   3   3  -1  268.94    7.16
  -3  -3  -1  278.54    7.91
  -3   3   1  272.89    7.93
   3   3   1  272.90    7.16
   3   3   1  273.48    7.16
  -3  -3   1  267.92    6.90
   3  -3   1  272.80    6.89
  -3  -3   1  270.38    6.90
   3   3   1  279.33    6.89
   3   3   1  274.92    6.90
  -3   3   1  267.54    7.37
   3  -3   1  283.72    6.92
   3  -3   1  276.26    7.17
   3  -3   1  284.36    7.17
  -3  -3   1  274.60    7.91
  -3   3   1  272.31    6.91
  -3   3   1  279.87    6.91
   3  -3   1  276.88    7.93
   3  -4  -1    9.42    0.33
   3  -4  -1    9.48    0.35
   4   3  -1   10.03    0.33
  -3   4  -1   10.04    0.39
   4   3  -1   10.69    0.39
  -3   4  -1    9.94    0.34
   3  -4  -1    9.42    0.38
   3  -4  -1    9.61    0.36
   4   3  -1   10.52    0.32
  -3   4  -1   10.00    0.36
   4   3  -1   10.36    0.27
  -4  -3  -1    9.49    0.32
  -4  -3  -1    9.22    0.39
  -3   4  -1    9.74    0.38
  -4  -3  -1    9.93    0.32
  -3   4  -1    9.99    0.35
  -3   4   1    9.57    0.36
   4   3   1    9.60    0.32
  -4  -3   1    9.95    0.31
   4   3   1    9.41    0.26
  -3   4   1    9.84    0.39
  -3   4   1    9.58    0.37
   3  -4   1    9.74    0.36
  -4  -3   1   10.10    0.31
   4   3   1    9.23    0.26
  -3   4   1    9.79    0.34
   3  -4   1   10.32    0.39
   3  -4   1    9.30    0.36
   4   3   1    9.60    0.32
   3  -4   1    9.94    0.34
  -4  -3   1   10.52    0.39
  -3   4   1   10.07    0.35
   2  -4  -1   53.49    1.59
  -2   4  -1   53.22    1.50
   4   2  -1   51.52    1.61
   2  -4  -1   53.23    1.41
  -4  -2  -1   56.40    1.37
  -2   4  -1   53.99    1.59
  -2   4  -1   53.61    1.42
   4   2  -1   52.97    1.41
  -2   4  -1   54.33    1.46
   2  -4  -1   52.64    1.47
  -4  -2  -1   55.61    1.37
  -2   4  -1   53.37    1.41
  -2   4  -1   53.80    1.46
   2  -4  -1   52.50    1.47
   4   2  -1   52.84    1.41
   2  -4   1   54.21    1.59
   2  -4   1   53.83    1.47
  -2   4   1   53.79    1.46
   2  -4   1   54.26    1.47
   2  -4   1   51.82    1.41
  -2   4   1   53.33    1.59
  -2   4   1   53.32    1.46
  -4  -2   1   51.43    1.37
   2  -4   1   52.94    1.50
  -2   4   1   53.80    1.42
  -2   4   1   53.48    1.42
   4   2   1   55.58    1.41
   4   2   1   56.63    1.41
  -4  -2   1   53.90    1.62
  -2   4   1   53.84    1.50
  -4  -2   1   53.55    1.37
   4   1  -1   31.76    0.99
  -1   4  -1   33.15    0.86
   1  -4  -1   29.65    0.93
   1  -4  -1   29.43    0.86
  -1   4  -1   31.72    0.89
  -1   4  -1   33.49    0.89
  -1   4  -1   32.62    0.92
   1  -4  -1   29.61    0.89
  -1   4  -1   32.94    0.87
   1  -4  -1   29.45    0.88
  -1   4  -1   32.44    0.89
   1  -4   1   32.04    0.89
   1  -4   1   31.93    0.86
   1  -4   1   32.61    0.89
  -1   4   1   29.32    0.86
  -1   4   1   28.44    0.88
   1  -4   1   31.69    0.89
  -1   4   1   29.63    0.88
  -1   4   1   30.24    0.86
   4   1   1   31.50    0.99
  -1   4   1   29.86    0.89
   0   4  -1   65.75    1.73
   0  -4  -1   67.75    1.92
   0  -4  -1   67.32    1.80
   0  -4  -1   65.93    1.74
   0   4  -1   65.44    1.79
   0  -4  -1   67.23    1.74
   4   0  -1   69.06    2.00
   0   4  -1   66.33    1.80
   0   4  -1   64.75    1.81
   0  -4  -1   65.53    1.79
   0   4  -1   66.09    1.74
  -4   0  -1   66.34    1.85
   0   4   1   66.19    1.74
   0  -4   1   68.03    1.80
   0   4   1   67.24    1.80
   0  -4   1   65.93    1.79
   0   4   1   67.05    1.74
   0   4   1   66.30    1.80
   0  -4   1   67.57    1.82
   0   4   1   65.81    1.81
   4   0   1   68.03    2.00
   0  -4   1   66.33    1.74
   0  -4   1   67.87    1.74
  -1  -4  -1   14.16    0.46
  -1  -4  -1   14.49    0.46
   4  -1  -1   13.76    0.38
   1   4  -1   13.49    0.45
   1   4  -1   13.59    0.45
  -4   1  -1   14.56    0.38
  -4   1  -1   14.12    0.38
  -1  -4  -1   14.29    0.44
  -1  -4  -1   14.44    0.45
  -4   1  -1   14.27    0.48
   4  -1  -1   13.90    0.52
   1   4  -1   13.70    0.47
  -1  -4  -1   14.47    0.40
   1   4   1   14.33    0.46
  -1  -4   1   14.42    0.42
   4  -1   1   14.45    0.52
   1   4   1   14.79    0.46
  -1  -4   1   13.80    0.44
  -4   1   1   14.07    0.38
  -1  -4   1   13.88    0.46
  -4   1   1   13.99    0.38
  -1  -4   1   13.69    0.45
  -1  -4   1   14.11    0.46
   1   4   1   14.74    0.45
  -2  -4  -1  121.65    3.17
  -4   2  -1  125.56    3.15
  -2  -4  -1  121.38    3.28
  -2  -4  -1  122.43    3.60
  -4   2  -1  124.26    3.40
   2   4  -1  127.08    3.30
  -2  -4  -1  122.35    3.18
   4  -2  -1  125.51    3.26
   4  -2  -1  126.48    3.65
   4  -2  -1  126.88    3.26
  -4   2  -1  126.39    3.15
   2   4  -1  123.81    3.29
   2   4  -1  125.19    3.17
  -2  -4  -1  120.65    3.32
   2   4   1  121.28    3.17
  -2  -4   1  124.97    3.18
  -2  -4   1  126.01    3.59
   2   4   1  121.17    3.29
   2   4   1  121.41    3.30
  -2  -4   1  125.55    3.18
  -4   2   1  129.62    3.15
  -4   2   1  127.10    3.40
   4  -2   1  125.16    3.26
  -2  -4   1  123.95    3.28
   4  -2   1  124.21    3.65
  -4   2   1  128.03    3.15
   4  -2   1  126.43    3.26
   4  -3  -1   10.80    0.37
   4  -3  -1   10.62    0.33
   4  -3  -1   10.87    0.37
  -3  -4  -1   11.00    0.40
   3   4  -1   11.38    0.38
  -4   3  -1   11.75    0.44
  -4   3  -1   11.90    0.36
  -3  -4  -1   10.99    0.37
   4  -3  -1   11.18    0.33
   3   4  -1   11.39    0.36
  -4   3  -1   11.61    0.37
  -3  -4  -1   10.72    0.37
   4  -3  -1   10.51    0.45
   3   4  -1   11.54    0.38
  -3  -4   1   11.21    0.40
   4  -3   1   11.05    0.33
  -4   3   1   11.40    0.36
   4  -3   1   11.74    0.37
  -4   3   1   10.84    0.37
   4  -3   1   11.55    0.37
   4  -3   1   11.56    0.44
   3   4   1   11.13    0.36
   3   4   1   10.90    0.39
   4  -3   1   11.67    0.34
   3   4   1   11.00    0.38
  -3  -4   1   11.46    0.37
  -3  -4   1   10.89    0.37
  -4   3   1   10.98    0.42
  -4  -4  -1   58.25    1.70
   4   4  -1   57.63    1.54
   4  -4  -1   56.66    1.55
   4   4  -1   57.36    1.46
  -4  -4  -1   57.72    1.49
   4  -4  -1   56.59    1.48
   4  -4  -1   55.90    1.72
  -4   4  -1   55.20    1.62
  -4   4  -1   55.75    1.50
   4  -4  -1   57.16    1.55
   4   4  -1   56.09    1.54
  -4   4  -1   57.74    1.50
  -4  -4  -1   57.27    1.49
   4   4  -1   56.76    1.46
   4   4   1   58.65    1.54
  -4  -4   1   57.73    1.70
   4   4   1   56.81    1.46
   4   4   1   56.08    1.46
  -4   4   1   57.03    1.49
   4  -4   1   55.36    1.55
   4  -4   1   56.49    1.47
   4  -4   1   55.96    1.72
   4   4   1   56.72    1.54
  -4   4   1   56.30    1.50
  -4  -4   1   56.52    1.49
   4  -4   1   56.18    1.55
  -4   4   1   54.98    1.62
  -4  -4   1   56.47    1.48
   5   4  -1    1.45    0.14
   4  -5  -1    1.26    0.16
   4  -5  -1    1.64    0.19
  -4   5  -1    1.36    0.18
   5   4  -1    1.34    0.14
   4  -5  -1    1.42    0.15
  -5  -4  -1    1.31    0.14
  -4   5  -1    1.59    0.20
  -5  -4  -1    1.52    0.14
   4  -5  -1    1.12    0.16
  -5  -4   1    1.56    0.14
   4  -5   1    1.48    0.17
  -4   5   1    1.26    0.18
   4  -5   1    1.48    0.19
   5   4   1    1.24    0.14
   5   4   1    1.37    0.14
   4  -5   1    1.42    0.17
  -5  -4   1    1.38    0.14
  -4   5   1    1.26    0.18
   4  -5   1    1.50    0.15
   5   3  -1    1.38    0.12
   3  -5  -1    1.58    0.16
  -3   5  -1    1.93    0.17
  -3   5  -1    1.94    0.19
  -5  -3  -1    1.81    0.15
  -5  -3  -1    1.76    0.14
   3  -5  -1    1.65    0.16
   3  -5  -1    1.53    0.16
   3  -5  -1    1.68    0.17
   5   3  -1    1.56    0.12
  -3   5  -1    1.68    0.17
   5   3  -1    1.46    0.19
  -3   5   1    1.86    0.17
  -5  -3   1    1.75    0.14
  -3   5   1    1.59    0.18
   3  -5   1    1.62    0.16
   3  -5   1    1.83    0.17
  -5  -3   1    1.50    0.12
   3  -5   1    1.87    0.18
  -3   5   1    1.54    0.18
   3  -5   1    1.63    0.17
   5   3   1    1.83    0.14
   5   3   1    1.78    0.15
   2  -5  -1    9.79    0.37
  -2   5  -1    9.26    0.36
  -2   5  -1    9.10    0.34
   5   2  -1    9.13    0.27
  -2   5  -1    9.52    0.36
   2  -5  -1    9.72    0.37
  -2   5  -1    8.39    0.35
   5   2  -1    9.12    0.27
  -5  -2  -1    9.44    0.27
   2  -5  -1   10.36    0.35
  -5  -2  -1    9.32    0.34
  -5  -2  -1    8.90    0.27
   5   2  -1    9.11    0.40
   2  -5  -1    9.46    0.34
  -5  -2   1    9.33    0.27
   2  -5   1    9.03    0.37
   5   2   1    9.11    0.27
   2  -5   1    9.19    0.35
  -2   5   1   10.11    0.37
  -2   5   1    9.75    0.36
   2  -5   1    8.90    0.35
  -2   5   1   10.06    0.36
   2  -5   1    9.09    0.35
  -5  -2   1    9.18    0.27
   2  -5   1    8.82    0.36
   5   2   1    9.12    0.27
  -2   5   1   10.24    0.35
  -1   5  -1   30.22    0.87
   1  -5  -1   29.07    0.87
  -1   5  -1   30.86    0.86
   1  -5  -1   30.35    0.87
  -1   5  -1   27.08    0.85
   1  -5  -1   28.88    0.84
   5   1  -1   30.68    0.97
  -5  -1  -1   29.41    0.88
  -1   5  -1   30.93    0.87
  -1   5  -1   29.83    0.89
   1  -5  -1   29.48    0.89
  -1   5   1   29.62    0.87
   5   1   1   29.57    0.97
   1  -5   1   29.82    0.84
   1  -5   1   30.37    0.87
  -1   5   1   29.72    0.86
  -1   5   1   28.90    0.85
   1  -5   1   30.85    0.88
   1  -5   1   30.07    0.87
   0  -5  -1   15.83    0.47
   0   5  -1   15.10    0.48
   5   0  -1   17.00    0.59
  -5   0  -1   16.11    0.53
   0  -5  -1   15.86    0.52
   0   5  -1   15.61    0.52
   0  -5  -1   15.51    0.50
   0   5  -1   16.01    0.51
   0   5  -1   15.14    0.51
   0   5   1   15.45    0.50
   0   5   1   15.92    0.48
   0  -5   1   15.91    0.51
   0  -5   1   15.07    0.49
   0   5   1   15.25    0.51
   5   0   1   15.39    0.59
   0  -5   1   15.88    0.48
   0   5   1   16.29    0.52
   1   5  -1   24.86    0.77
  -5   1  -1   26.56    0.67
   1   5  -1   24.98    0.75
  -5   1  -1   27.34    0.82
   1   5  -1   24.77    0.77
  -1  -5  -1   26.92    0.77
  -5   1  -1   26.07    0.67
  -1  -5  -1   26.86    0.77
   5  -1  -1   25.77    0.87
  -1  -5  -1   27.30    0.76
  -1  -5  -1   27.57    0.76
  -5   1   1   26.30    0.68
   1   5   1   27.46    0.78
  -1  -5   1   25.25    0.76
  -1  -5   1   25.50    0.74
  -5   1   1   25.71    0.68
   1   5   1   26.99    0.76
  -1  -5   1   25.27    0.77
   1   5   1   26.61    0.78
  -1  -5   1   25.16    0.76
   5  -1   1   25.99    0.87
   2   5  -1    3.82    0.24
  -2  -5  -1    4.31    0.18
  -2  -5  -1    4.29    0.22
   5  -2  -1    3.66    0.17
  -5   2  -1    3.56    0.17
   5  -2  -1    3.59    0.17
   2   5  -1    3.84    0.25
   5  -2  -1    4.22    0.28
  -5   2  -1    3.52    0.18
  -5   2  -1    4.04    0.28
  -2  -5  -1    4.09    0.13
   2   5  -1    3.80    0.22
  -2  -5  -1    3.60    0.24
  -5   2   1    3.60    0.18
  -5   2   1    3.87    0.26
   5  -2   1    3.62    0.17
   5  -2   1    3.61    0.17
   5  -2   1    3.41    0.28
  -5   2   1    3.79    0.17
  -2  -5   1    3.58    0.22
  -2  -5   1    4.14    0.17
   2   5   1    4.35    0.25
  -2  -5   1    3.60    0.16
   2   5   1    4.34    0.25
  -2  -5   1    3.90    0.24
   2   5   1    4.16    0.24
   5  -3  -1    0.85    0.06
  -5   3  -1    1.18    0.13
  -3  -5  -1    0.71    0.15
   3   5  -1    0.68    0.15
   5  -3  -1    0.83    0.19
   5  -3  -1    1.08    0.07
  -5   3  -1    0.96    0.18
   5  -3  -1    0.84    0.13
  -3  -5  -1    1.41    0.13
   3   5  -1    0.91    0.14
   5  -3  -1    0.68    0.12
  -5   3  -1    1.05    0.14
   3   5  -1    0.60    0.15
  -5   3   1    0.82    0.13
   5  -3   1    1.34    0.07
  -5   3   1    0.88    0.12
   5  -3   1    0.88    0.12
   5  -3   1    1.03    0.13
  -5   3   1    0.77    0.18
   3   5   1    0.72    0.15
   5  -3   1    0.80    0.19
  -3  -5   1    0.67    0.16
   5  -3   1    1.07    0.08
   3   5   1    1.18    0.16
  -3  -5   1    0.66    0.12
   3   5   1    1.02    0.15
   4   5  -1   14.84    0.45
  -5   4  -1   15.42    0.48
   5  -4  -1   15.37    0.43
   4   5  -1   14.40    0.50
  -4  -5  -1   15.00    0.48
  -5   4  -1   14.68    0.54
  -4  -5  -1   14.75    0.52
  -5   4  -1   15.12    0.47
   5  -4  -1   14.95    0.58
   4   5  -1   14.06    0.50
   5  -4  -1   15.84    0.49
   5  -4  -1   15.20    0.49
  -4  -5  -1   15.60    0.49
  -5   4   1   14.99    0.48
   5  -4   1   15.05    0.49
  -4  -5   1   14.30    0.49
   4   5   1   15.21    0.50
  -5   4   1   15.03    0.48
  -5   4   1   14.30    0.54
  -4  -5   1   14.72    0.52
  -4  -5   1   14.81    0.48
   5  -4   1   15.26    0.49
   4   5   1   15.78    0.50
   5  -4   1   15.01    0.43
   5  -4   1   15.32    0.58
   4   5   1   15.09    0.45
  -5  -5  -1   34.14    0.95
   5   5  -1   32.29    0.96
  -5   5  -1   34.75    0.96
   5  -5  -1   33.06    1.10
   5   5  -1   32.15    0.89
   5  -5  -1   33.66    0.98
  -5   5  -1   34.51    1.05
   5   5  -1   32.94    0.89
  -5  -5  -1   33.92    0.94
   5   5  -1   31.17    0.96
   5  -5  -1   35.13    0.92
   5  -5  -1   33.64    0.99
  -5  -5  -1   34.75    0.94
   5  -5   1   33.64    0.98
  -5  -5   1   32.69    0.93
  -5   5   1   33.64    1.05
  -5   5   1   33.21    0.95
   5   5   1   34.69    0.98
   5  -5   1   32.68    1.09
   5  -5   1   34.21    0.92
   5   5   1   33.93    0.89
  -5  -5   1   32.52    0.94
   5  -5   1   35.10    0.99
   5   5   1   34.83    0.97
  -5   6  -1   21.17    0.67
  -5   6  -1   21.36    0.73
   5  -6  -1   21.06    0.69
  -6  -5  -1   20.67    0.64
   5  -6  -1   21.57    0.64
   5  -6  -1   21.04    0.75
   6   5  -1   20.01    0.65
   5  -6  -1   20.51    0.69
   6   5  -1   20.12    0.65
  -6  -5  -1   20.51    0.63
  -6  -5  -1   21.17    0.64
   6   5   1   20.63    0.65
  -5   6   1   21.20    0.68
   5  -6   1   21.10    0.63
  -6  -5   1   20.51    0.63
  -6  -5   1   19.63    0.63
   5  -6   1   21.28    0.69
   5  -6   1   20.42    0.68
   5  -6   1   21.07    0.74
  -5   6   1   21.52    0.72
   6   5   1   20.57    0.65
  -4   6  -1    0.79    0.19
  -6  -4  -1    1.36    0.14
   6   4  -1    1.06    0.14
  -4   6  -1    1.34    0.20
   4  -6  -1    1.46    0.19
   4  -6  -1    1.53    0.19
   4  -6  -1    1.30    0.17
  -6  -4  -1    1.41    0.14
   6   4  -1    1.15    0.14
   4  -6  -1    1.05    0.17
  -6  -4  -1    1.28    0.15
   4  -6   1    1.35    0.19
   4  -6   1    1.03    0.18
  -6  -4   1    0.96    0.14
   4  -6   1    1.18    0.18
   6   4   1    1.27    0.14
  -4   6   1    1.01    0.19
   6   4   1    1.11    0.14
  -6  -4   1    1.11    0.14
   4  -6   1    1.32    0.17
  -4   6   1    1.19    0.18
  -3   6  -1   67.07    1.92
   3  -6  -1   64.28    1.79
  -6  -3  -1   64.06    1.66
   3  -6  -1   64.17    1.93
   3  -6  -1   62.73    1.71
  -6  -3  -1   64.78    1.66
   6   3  -1   63.15    1.97
  -3   6  -1   66.85    1.74
  -6  -3  -1   64.67    1.80
   6   3  -1   65.61    1.71
   3  -6  -1   63.15    1.78
   6   3  -1   64.08    1.71
  -3   6  -1   65.35    1.83
   3  -6   1   65.76    1.79
   3  -6   1   64.72    1.71
   6   3   1   63.81    1.71
  -3   6   1   63.17    1.73
  -6  -3   1   64.96    1.66
  -3   6   1   63.14    1.82
  -6  -3   1   64.03    1.66
  -3   6   1   61.91    1.92
   3  -6   1   66.32    1.79
   6   3   1   64.19    1.71
  -6  -2  -1   19.81    0.53
  -2   6  -1   19.69    0.64
   2  -6  -1   19.74    0.62
  -6  -2  -1   19.87    0.64
  -2   6  -1   20.09    0.64
  -6  -2  -1   20.02    0.53
   6   2  -1   19.43    0.71
   2  -6  -1   19.99    0.64
   2  -6  -1   20.27    0.64
  -2   6  -1   20.85    0.64
   6   2  -1   19.87    0.54
   2  -6  -1   20.17    0.65
   6   2  -1   19.67    0.54
  -2   6  -1   19.92    0.63
   6   2   1   19.99    0.53
  -6  -2   1   19.88    0.53
   2  -6   1   21.05    0.65
  -2   6   1   20.33    0.64
  -6  -2   1   19.98    0.53
   2  -6   1   20.00    0.62
   6   2   1   19.90    0.53
   2  -6   1   20.60    0.65
  -2   6   1   20.05    0.63
  -2   6   1   20.21    0.64
   1  -6  -1    0.24    0.13
  -6  -1  -1    0.25    0.13
  -1   6  -1    0.26    0.11
   1  -6  -1    0.53    0.09
  -1   6  -1    0.24    0.15
  -1   6  -1    0.26    0.13
   1  -6  -1    0.39    0.14
   1  -6  -1    0.33    0.16
   6   1  -1    0.57    0.18
  -1   6  -1    0.58    0.13
  -1   6   1    0.47    0.12
  -1   6   1    0.30    0.15
   1  -6   1    0.22    0.15
   1  -6   1    0.37    0.14
   1  -6   1    0.53    0.12
  -1   6   1    0.22    0.11
   1  -6   1    0.30    0.14
  -1   6   1    0.21    0.13
   6   1   1    0.32    0.17
   0  -6  -1   28.22    0.82
   0   6  -1   28.81    0.83
   0   6  -1   29.36    0.85
   0   6  -1   28.02    0.85
   0  -6  -1   28.72    0.85
   6   0  -1   27.82    0.95
  -6   0  -1   28.13    0.88
   0   6   1   27.74    0.81
   0  -6   1   27.71    0.82
   6   0   1   29.18    0.96
   0  -6   1   28.18    0.84
   0  -6   1   28.32    0.82
   0   6   1   28.06    0.83
   0   6   1   28.51    0.85
   0   6   1   28.12    0.85
  -1  -6  -1    2.93    0.23
  -1  -6  -1    3.07    0.25
  -6   1  -1    2.93    0.12
   1   6  -1    2.83    0.23
  -6   1  -1    2.77    0.24
   1   6  -1    3.29    0.23
   1   6  -1    3.27    0.22
  -6   1  -1    3.06    0.13
   6  -1  -1    3.46    0.28
   1   6   1    3.01    0.25
  -6   1   1    3.23    0.13
  -1  -6   1    3.27    0.22
  -1  -6   1    3.29    0.23
   1   6   1    3.03    0.23
   1   6   1    3.36    0.25
  -6   1   1    2.99    0.26
   6  -1   1    2.99    0.28
  -6   1   1    3.37    0.13
  -1  -6   1    3.02    0.17
  -6   2  -1    5.25    0.31
  -6   2  -1    5.67    0.21
   6  -2  -1    6.03    0.21
  -2  -6  -1    5.65    0.20
   2   6  -1    5.58    0.30
   2   6  -1    5.64    0.29
   6  -2  -1    5.84    0.22
   6  -2  -1    5.82    0.34
  -2  -6  -1    5.22    0.28
  -6   2  -1    5.58    0.21
   2   6  -1    6.32    0.29
  -2  -6  -1    5.19    0.28
   6  -2   1    5.16    0.36
  -6   2   1    6.04    0.34
   6  -2   1    5.56    0.21
  -2  -6   1    5.46    0.28
   6  -2   1    5.52    0.21
  -2  -6   1    5.78    0.21
  -6   2   1    6.16    0.21
   2   6   1    5.43    0.30
  -2  -6   1    5.54    0.30
   2   6   1    5.45    0.29
  -6   2   1    6.18    0.22
   2   6   1    5.50    0.30
   6  -3  -1   24.57    0.72
   3   6  -1   24.12    0.78
   3   6  -1   24.35    0.73
  -6   3  -1   25.51    0.83
   6  -3  -1   24.49    0.73
  -3  -6  -1   25.46    0.75
   3   6  -1   24.11    0.77
  -6   3  -1   26.73    0.70
  -6   3  -1   26.16    0.70
  -3  -6  -1   26.29    0.78
   6  -3  -1   23.65    0.88
  -6   3   1   23.72    0.70
  -6   3   1   25.17    0.70
   3   6   1   25.77    0.74
   6  -3   1   25.36    0.87
  -3  -6   1   25.02    0.71
   6  -3   1   26.28    0.72
   6  -3   1   27.04    0.73
   3   6   1   26.33    0.78
   3   6   1   25.97    0.78
  -3  -6   1   23.95    0.76
  -6   3   1   24.11    0.82
  -3  -6   1   24.17    0.75
   6  -4  -1    0.99    0.07
  -4  -6  -1    1.29    0.15
  -6   4  -1    1.55    0.15
   4   6  -1    1.51    0.16
   4   6  -1    1.28    0.19
   4   6  -1    1.29    0.18
   6  -4  -1    0.93    0.22
   6  -4  -1    0.92    0.07
  -4  -6  -1    1.14    0.08
   6  -4  -1    0.81    0.15
  -6   4  -1    1.57    0.22
  -4  -6  -1    0.87    0.17
   6  -4  -1    0.55    0.15
  -6   4  -1    1.17    0.16
  -4  -6   1    1.24    0.18
   6  -4   1    1.43    0.16
   4   6   1    0.92    0.17
  -6   4   1    0.82    0.15
   6  -4   1    1.35    0.22
   4   6   1    0.89    0.17
  -6   4   1    0.84    0.16
   6  -4   1    1.21    0.08
   6  -4   1    1.23    0.16
  -6   4   1    0.65    0.19
   4   6   1    1.09    0.15
  -4  -6   1    1.36    0.15
   5   6  -1   12.58    0.46
  -5  -6  -1   11.31    0.37
   5   6  -1   12.68    0.46
   6  -5  -1   12.31    0.46
  -6   5  -1   12.90    0.46
   5   6  -1   12.32    0.40
  -5  -6  -1   10.99    0.45
  -6   5  -1   12.60    0.51
   6  -5  -1   12.71    0.46
   6  -5  -1   12.54    0.54
   6  -5  -1   12.89    0.38
   5   6   1   10.56    0.45
   5   6   1   10.70    0.39
   6  -5   1   12.37    0.54
  -6   5   1   12.64    0.45
   6  -5   1   12.27    0.46
   6  -5   1   11.87    0.47
   5   6   1   11.54    0.46
   6  -5   1   12.82    0.38
  -5  -6   1   12.55    0.46
  -6   5   1   13.41    0.54
  -6  -6  -1   20.10    0.57
   6  -6  -1   18.71    0.57
  -6   6  -1   18.38    0.69
   6  -6  -1   17.49    0.71
  -6  -6  -1   18.88    0.60
   6   6  -1   18.18    0.63
  -6   6  -1   18.50    0.63
   6  -6  -1   18.13    0.64
   6  -6  -1   17.67    0.65
   6   6  -1   17.52    0.62
   6   6   1   18.89    0.64
  -6  -6   1   18.42    0.61
  -6   6   1   17.91    0.68
  -6   6   1   17.88    0.64
   6  -6   1   18.56    0.64
   6  -6   1   19.08    0.64
   6  -6   1   19.46    0.57
   6   6   1   19.33    0.64
   7   6  -1   29.83    0.92
  -6   7  -1   29.15    1.00
   6  -7  -1   31.41    0.95
  -7  -6  -1   29.37    0.88
   6  -7  -1   31.56    0.96
   6  -7  -1   30.94    0.87
   6  -7  -1   29.24    1.04
  -7  -6  -1   31.16    0.89
   7   6  -1   30.25    0.92
  -6   7  -1   30.62    0.93
  -6   7   1   30.55    1.00
  -7  -6   1   30.33    0.90
   7   6   1   31.05    0.92
  -6   7   1   30.45    0.93
   7   6   1   29.27    0.91
   6  -7   1   30.37    0.87
   6  -7   1   29.82    0.95
   6  -7   1   30.91    0.96
  -7  -6   1   30.46    0.88
  -5   7  -1    2.85    0.27
  -7  -5  -1    3.38    0.24
   5  -7  -1    3.84    0.31
  -7  -5  -1    3.44    0.25
   5  -7  -1    3.60    0.30
   5  -7  -1    3.52    0.27
   7   5  -1    2.97    0.24
  -5   7  -1    2.98    0.28
   7   5  -1    3.15    0.25
   5  -7  -1    3.02    0.28
   7   5   1    3.51    0.24
   5  -7   1    3.87    0.26
   5  -7   1    3.30    0.27
  -5   7   1    2.92    0.27
   5  -7   1    2.80    0.25
  -5   7   1    3.24    0.27
   7   5   1    3.36    0.24
  -7  -5   1    3.37    0.24
  -7  -4  -1    2.40    0.19
  -4   7  -1    2.75    0.25
  -7  -4  -1    2.34    0.20
   4  -7  -1    2.19    0.24
   4  -7  -1    2.19    0.22
  -7  -4  -1    2.49    0.21
   4  -7  -1    2.12    0.23
  -4   7  -1    2.11    0.23
   4  -7  -1    2.52    0.22
   7   4  -1    2.21    0.20
   7   4  -1    2.16    0.19
  -7  -4   1    2.28    0.17
   4  -7   1    2.36    0.23
   4  -7   1    2.45    0.24
  -4   7   1    2.48    0.25
  -7  -4   1    1.94    0.17
   7   4   1    2.26    0.20
  -4   7   1    2.01    0.24
   4  -7   1    2.41    0.23
   7   4   1    2.66    0.20
  -3   7  -1   17.71    0.61
   3  -7  -1   17.63    0.59
   7   3  -1   18.36    0.52
  -7  -3  -1   17.83    0.50
   7   3  -1   17.40    0.69
  -3   7  -1   17.49    0.61
   7   3  -1   17.23    0.52
  -7  -3  -1   18.32    0.60
  -3   7  -1   18.70    0.62
   3  -7  -1   17.89    0.61
   3  -7  -1   17.57    0.62
   3  -7  -1   18.12    0.61
  -7  -3  -1   17.59    0.50
   3  -7   1   18.30    0.61
  -7  -3   1   17.08    0.50
   3  -7   1   18.07    0.59
   3  -7   1   17.94    0.62
  -7  -3   1   17.35    0.50
   7   3   1   17.81    0.52
  -3   7   1   17.62    0.61
  -3   7   1   17.18    0.61
   7   3   1   17.91    0.51
  -2   7  -1   37.55    1.08
   2  -7  -1   36.07    1.10
   2  -7  -1   38.07    1.12
  -7  -2  -1   36.65    1.11
  -2   7  -1   38.00    1.10
  -7  -2  -1   36.81    0.95
   7   2  -1   35.89    1.22
   2  -7  -1   36.69    1.10
   2  -7  -1   37.00    1.06
   7   2  -1   36.73    0.98
  -7  -2  -1   36.27    0.95
   7   2  -1   37.05    0.98
  -2   7  -1   36.98    1.09
   2  -7   1   37.16    1.10
  -2   7   1   37.98    1.09
  -7  -2   1   36.04    0.95
  -2   7   1   37.02    1.09
   7   2   1   36.84    0.97
   2  -7   1   37.46    1.06
  -7  -2   1   36.64    0.95
   2  -7   1   37.89    1.10
  -2   7   1   37.25    1.08
  -1   7  -1   13.61    0.51
  -1   7  -1   13.58    0.46
   7   1  -1   13.77    0.57
  -1   7  -1   11.89    0.47
   1  -7  -1   13.34    0.49
   1  -7  -1   13.38    0.50
  -1   7  -1   13.32    0.49
   1  -7  -1   13.12    0.48
  -7  -1  -1   14.56    0.51
   1  -7   1   12.80    0.49
   7   1   1   13.47    0.56
   1  -7   1   13.11    0.49
   1  -7   1   13.41    0.50
  -1   7   1   12.48    0.49
  -1   7   1   13.88    0.46
  -1   7   1   13.03    0.49
  -7   0  -1    0.70    0.17
   0  -7  -1    0.90    0.18
   0   7  -1    0.55    0.16
   0   7  -1    0.43    0.17
   0  -7  -1    0.77    0.17
   0  -7  -1    0.17    0.09
   0   7  -1    0.77    0.17
   7   0  -1    0.57    0.22
   0   7   1    0.78    0.17
   0  -7   1    0.67    0.16
   0   7   1    0.65    0.19
   7   0   1    0.47    0.20
   0   7   1    0.78    0.17
   0  -7   1    0.52    0.17
   0   7   1    0.72    0.11
  -7   0   1    0.54    0.17
   0  -7   1    0.67    0.12
   1   7  -1    2.01    0.21
   7  -1  -1    2.12    0.09
   1   7  -1    1.90    0.21
   1   7  -1    2.31    0.23
  -7   1  -1    2.37    0.25
  -1  -7  -1    2.03    0.22
  -1  -7  -1    2.21    0.22
  -7   1  -1    2.13    0.12
  -7   1  -1    1.85    0.11
   7  -1  -1    2.05    0.26
  -1  -7   1    2.00    0.17
  -1  -7   1    1.85    0.21
  -7   1   1    2.23    0.12
  -7   1   1    1.64    0.22
  -1  -7   1    1.96    0.22
  -7   1   1    2.13    0.12
   1   7   1    1.68    0.22
   1   7   1    1.85    0.21
   1   7   1    2.08    0.23
   7  -1   1    1.76    0.25
   2   7  -1    2.30    0.23
  -7   2  -1    2.43    0.24
  -7   2  -1    2.48    0.15
   7  -2  -1    1.76    0.26
   7  -2  -1    1.67    0.15
  -7   2  -1    2.41    0.17
   2   7  -1    2.22    0.23
  -2  -7  -1    2.10    0.22
   2   7  -1    2.51    0.23
   7  -2  -1    2.09    0.16
  -2  -7   1    2.52    0.15
  -2  -7   1    2.46    0.22
   2   7   1    2.33    0.23
   2   7   1    2.19    0.23
   2   7   1    2.18    0.22
  -7   2   1    2.25    0.16
   7  -2   1    2.36    0.15
   7  -2   1    2.47    0.15
   7  -2   1    2.48    0.27
  -7   2   1    2.24    0.16
  -7   2   1    1.86    0.23
   3   7  -1    5.92    0.33
   7  -3  -1    5.62    0.25
  -7   3  -1    4.98    0.25
  -7   3  -1    5.47    0.34
   3   7  -1    5.75    0.30
  -7   3  -1    5.48    0.25
  -3  -7  -1    5.32    0.32
   3   7  -1    5.79    0.31
   7  -3  -1    5.51    0.26
   7  -3  -1    5.42    0.36
  -3  -7  -1    5.56    0.22
   3   7   1    5.68    0.33
   3   7   1    5.16    0.33
   7  -3   1    5.27    0.36
  -3  -7   1    5.76    0.20
   7  -3   1    5.05    0.25
  -7   3   1    5.08    0.24
   3   7   1    5.34    0.30
  -3  -7   1    5.33    0.32
  -7   3   1    5.16    0.26
   7  -3   1    4.92    0.24
  -7   3   1    5.34    0.34
  -7   4  -1    1.72    0.17
   7  -4  -1    1.53    0.18
  -7   4  -1    1.79    0.18
   7  -4  -1    1.50    0.26
  -4  -7  -1    1.69    0.21
   7  -4  -1    1.66    0.17
  -7   4  -1    1.38    0.23
  -4  -7  -1    2.14    0.16
   4   7  -1    1.89    0.19
   4   7  -1    1.53    0.21
   4   7  -1    1.74    0.20
   7  -4   1    1.62    0.17
  -4  -7   1    1.58    0.15
  -7   4   1    1.44    0.23
   4   7   1    1.98    0.21
  -4  -7   1    1.42    0.19
   4   7   1    1.72    0.19
   4   7   1    1.65    0.21
  -7   4   1    1.91    0.18
  -7   4   1    1.55    0.18
  -4  -7   1    1.79    0.13
   7  -4   1    1.83    0.18
   7  -4   1    1.84    0.27
  -7   5  -1    3.96    0.33
   5   7  -1    4.85    0.31
   7  -5  -1    4.40    0.29
   5   7  -1    4.42    0.26
   7  -5  -1    4.30    0.28
  -5  -7  -1    4.00    0.29
   7  -5  -1    4.06    0.36
   5   7  -1    4.34    0.30
  -7   5  -1    4.43    0.28
   5   7   1    4.03    0.30
  -5  -7   1    4.42    0.29
   5   7   1    4.38    0.24
  -7   5   1    4.45    0.36
   7  -5   1    4.79    0.29
   5   7   1    3.82    0.30
   7  -5   1    4.37    0.36
   7  -5   1    3.93    0.27
  -7   5   1    4.58    0.27
   7  -6  -1    1.26    0.26
  -7   6  -1    1.61    0.27
   7  -6  -1    1.54    0.22
  -6  -7  -1    1.14    0.20
  -6  -7  -1    1.47    0.12
   7  -6  -1    1.09    0.20
   6   7  -1    1.21    0.22
  -7   6  -1    1.29    0.21
   6   7  -1    1.57    0.22
  -7   6   1    1.35    0.21
   6   7   1    1.22    0.22
   7  -6   1    1.14    0.20
  -7   6   1    1.91    0.27
  -6  -7   1    1.45    0.13
   6   7   1    1.26    0.21
  -6  -7   1    1.12    0.20
   7  -6   1    1.43    0.21
  -7  -7  -1    4.28    0.31
  -7   7  -1    5.14    0.35
   7   7  -1    4.68    0.33
  -7   7  -1    4.99    0.39
   7  -7  -1    4.66    0.37
   7  -7  -1    4.78    0.34
   7   7  -1    4.58    0.33
   7  -7  -1    4.58    0.34
   7   7   1    4.47    0.33
   7  -7   1    4.71    0.34
  -7   7   1    4.57    0.33
  -7   7   1    4.65    0.39
   7   7   1    4.87    0.34
  -7  -7   1    4.37    0.29
   7  -7   1    4.77    0.32
   8   7  -1    1.51    0.22
   7  -8  -1    1.39    0.24
  -7   8  -1    1.67    0.25
  -7   8  -1    1.46    0.28
   8   7  -1    1.40    0.22
  -8  -7  -1    0.99    0.20
   8   7   1    1.20    0.21
  -7   8   1    1.50    0.27
  -7   8   1    1.38    0.25
   7  -8   1    1.15    0.24
  -8  -7   1    1.46    0.21
   8   7   1    1.22    0.22
   8   6  -1   10.91    0.44
   6  -8  -1   11.19    0.48
  -8  -6  -1   11.09    0.43
  -8  -6  -1   11.04    0.42
  -6   8  -1   11.76    0.49
   8   6  -1   10.92    0.44
  -6   8  -1   11.00    0.53
  -8  -6   1   11.45    0.44
  -6   8   1   11.08    0.53
   6  -8   1   11.60    0.50
   8   6   1   10.92    0.44
  -8  -6   1   11.55    0.43
   8   6   1   11.22    0.45
  -6   8   1   10.47    0.49
   5  -8  -1    1.93    0.25
  -8  -5  -1    1.77    0.18
  -5   8  -1    1.44    0.23
  -5   8  -1    1.80    0.26
   5  -8  -1    1.90    0.22
  -8  -5  -1    2.13    0.21
   8   5  -1    1.69    0.19
   8   5  -1    1.38    0.18
  -5   8   1    1.70    0.25
   5  -8   1    1.83    0.21
  -8  -5   1    1.32    0.20
   5  -8   1    1.28    0.23
  -5   8   1    1.89    0.26
   8   5   1    1.91    0.19
  -8  -5   1    1.58    0.18
   8   5   1    1.75    0.19
  -8  -4  -1   15.58    0.55
   8   4  -1   15.79    0.49
  -4   8  -1   15.63    0.59
   4  -8  -1   14.49    0.59
   4  -8  -1   14.96    0.60
   8   4  -1   15.80    0.49
  -4   8  -1   14.00    0.56
  -8  -4  -1   14.75    0.47
   4  -8  -1   15.43    0.56
  -8  -4   1   15.83    0.56
  -4   8   1   14.36    0.58
   4  -8   1   15.42    0.55
   4  -8   1   14.83    0.58
  -4   8   1   16.19    0.59
   8   4   1   14.66    0.49
  -8  -4   1   15.80    0.48
   4  -8   1   14.76    0.59
   8   4   1   14.55    0.49
   8   3  -1    0.93    0.12
  -8  -3  -1    0.83    0.20
  -8  -3  -1    1.09    0.12
  -3   8  -1    1.17    0.23
   8   3  -1    0.83    0.11
   3  -8  -1    1.29    0.22
  -3   8  -1    0.82    0.19
  -8  -3  -1    1.10    0.12
   3  -8  -1    1.02    0.19
   3  -8  -1    1.23    0.22
  -3   8   1    1.12    0.21
   3  -8   1    1.28    0.22
   8   3   1    0.84    0.12
   3  -8   1    1.26    0.21
   8   3   1    0.82    0.11
  -3   8   1    1.04    0.20
  -8  -3   1    0.89    0.19
  -8  -3   1    1.02    0.12
   3  -8   1    1.13    0.20
  -8  -3   1    1.11    0.12
  -2   8  -1   17.82    0.60
   2  -8  -1   18.17    0.64
  -8  -2  -1   17.95    0.47
  -8  -2  -1   18.06    0.47
   2  -8  -1   17.92    0.61
   8   2  -1   16.25    0.71
   2  -8  -1   17.57    0.64
   8   2  -1   17.18    0.47
  -2   8  -1   16.17    0.61
  -8  -2  -1   18.24    0.63
   8   2  -1   17.22    0.47
   8   2   1   16.98    0.47
   2  -8   1   16.92    0.61
  -8  -2   1   17.34    0.47
   2  -8   1   16.62    0.63
   2  -8   1   16.32    0.62
  -2   8   1   17.52    0.63
  -8  -2   1   16.60    0.62
  -8  -2   1   17.59    0.47
  -2   8   1   18.20    0.59
   8   1  -1   20.44    0.77
  -1   8  -1   19.12    0.66
  -8  -1  -1   18.26    0.67
   1  -8  -1   18.68    0.65
   1  -8  -1   19.76    0.65
  -1   8  -1   19.50    0.62
  -1   8  -1   18.86    0.64
   1  -8  -1   18.95    0.68
  -1   8   1   18.86    0.61
  -1   8   1   18.12    0.64
  -1   8   1   18.79    0.65
   1  -8   1   18.90    0.65
   1  -8   1   18.93    0.67
  -8  -1   1   19.40    0.67
   1  -8   1   19.14    0.65
   0   8  -1    5.38    0.32
   0  -8  -1    5.57    0.31
  -8   0  -1    6.04    0.34
   8   0  -1    5.78    0.39
   0   8  -1    5.63    0.33
   0  -8  -1    5.11    0.32
   0   8  -1    5.74    0.35
   0  -8   1    5.71    0.31
   0   8   1    5.67    0.36
  -8   0   1    5.74    0.36
   0  -8   1    5.89    0.33
   8   0   1    6.21    0.42
   0   8   1    6.06    0.33
   0   8   1    5.25    0.32
  -1  -8  -1   21.31    0.70
   8  -1  -1   20.46    0.56
   8  -1  -1   20.35    0.56
   1   8  -1   20.18    0.70
   1   8  -1   20.67    0.69
  -8   1  -1   21.23    0.73
  -1  -8  -1   19.63    0.67
   1   8  -1   20.05    0.70
  -8   1  -1   21.71    0.56
  -8   1  -1   21.40    0.55
   8  -1  -1   20.34    0.79
  -8   1   1   20.67    0.56
   8  -1   1   19.97    0.79
   1   8   1   21.24    0.72
  -1  -8   1   20.52    0.69
   1   8   1   21.00    0.69
   8  -1   1   21.35    0.56
  -1  -8   1   20.24    0.69
   1   8   1   21.70    0.71
  -8   1   1   20.74    0.56
  -8   1   1   19.79    0.72
   2   8  -1   11.21    0.49
   8  -2  -1   12.69    0.38
  -2  -8  -1   13.11    0.50
   2   8  -1   11.54    0.48
  -8   2  -1   11.40    0.37
   2   8  -1   11.20    0.48
   8  -2  -1   12.52    0.59
  -8   2  -1   11.97    0.53
   8  -2  -1   12.51    0.38
  -8   2  -1   11.42    0.37
   2   8   1   12.39    0.48
   8  -2   1   11.55    0.38
  -8   2   1   12.59    0.37
   8  -2   1   11.66    0.38
   8  -2   1   11.16    0.56
   2   8   1   12.25    0.49
  -8   2   1   12.76    0.38
  -2  -8   1   11.24    0.47
   2   8   1   12.11    0.51
  -8   2   1   12.37    0.52
   8  -3  -1   10.13    0.35
   8  -3  -1    9.88    0.35
   3   8  -1    8.57    0.42
   8  -3  -1    9.47    0.49
  -8   3  -1    8.43    0.45
   3   8  -1    9.42    0.45
   3   8  -1    9.58    0.41
  -3  -8  -1   10.06    0.43
  -8   3  -1    8.48    0.34
  -8   3   1   10.22    0.47
  -3  -8   1    8.53    0.42
   8  -3   1    8.74    0.51
   8  -3   1    8.79    0.34
   8  -3   1    8.40    0.34
  -8   3   1   10.27    0.35
   3   8   1   10.45    0.44
   3   8   1    9.96    0.43
   3   8   1   10.64    0.42
  -4  -8  -1   21.23    0.71
   4   8  -1   22.03    0.68
  -8   4  -1   19.95    0.76
   4   8  -1   21.76    0.74
  -8   4  -1   19.71    0.64
   8  -4  -1   21.14    0.83
   8  -4  -1   22.89    0.67
   8  -4  -1   21.77    0.66
   4   8  -1   21.36    0.74
  -8   4   1   21.78    0.79
   4   8   1   20.84    0.67
   8  -4   1   20.27    0.66
  -4  -8   1   21.17    0.71
   8  -4   1   20.44    0.66
   8  -4   1   19.68    0.81
   4   8   1   21.72    0.74
   4   8   1   21.78    0.74
  -8   4   1   21.40    0.64
   8  -5  -1    5.13    0.30
  -8   5  -1    6.13    0.32
   8  -5  -1    6.08    0.43
   5   8  -1    5.68    0.36
  -5  -8  -1    5.72    0.34
   5   8  -1    5.19    0.36
   8  -5  -1    5.67    0.32
   5   8  -1    5.91    0.30
  -8   5  -1    5.49    0.38
   5   8   1    5.88    0.30
   5   8   1    6.17    0.36
  -8   5   1    5.44    0.38
  -8   5   1    5.54    0.31
   8  -5   1    5.42    0.32
   5   8   1    5.89    0.36
  -5  -8   1    5.86    0.35
   8  -5   1    5.56    0.30
  -6  -8  -1    1.89    0.24
   8  -6  -1    2.15    0.25
   6   8  -1    2.16    0.26
  -8   6  -1    1.99    0.23
   8  -6  -1    2.27    0.31
   6   8  -1    2.11    0.25
  -8   6  -1    2.14    0.29
   8  -6  -1    2.32    0.23
   8  -6   1    1.65    0.23
  -6  -8   1    2.07    0.24
   6   8   1    2.76    0.27
   8  -6   1    1.71    0.23
  -8   6   1    2.64    0.31
  -8   6   1    2.09    0.23
   6   8   1    2.12    0.25
  -8   7  -1    0.25    0.23
   7   8  -1    0.87    0.22
   8  -7  -1    0.59    0.21
  -8   7  -1    0.26    0.20
  -7  -8  -1    0.60    0.21
   8  -7  -1    0.57    0.21
   7   8  -1    0.23    0.20
  -8   7   1    0.69    0.25
   8  -7   1    0.74    0.21
   8  -7   1    0.54    0.20
  -8   7   1    0.56    0.21
   7   8   1    0.38    0.20
   7   8   1    0.79    0.22
  -7  -8   1    0.53    0.20
  -8   8  -1    0.32    0.23
  -8   8  -1    0.71    0.27
   8   8  -1    0.80    0.23
  -8  -8  -1    0.79    0.22
   8   8  -1    0.35    0.21
   8  -8  -1    0.55    0.22
  -8   8   1    0.79    0.26
   8   8   1    1.02    0.22
   8   8   1    0.80    0.22
   8  -8   1    0.65    0.24
  -8   8   1    0.79    0.23
  -8  -8   1    0.56    0.21
  -9  -8  -1    0.30    0.21
  -8   9  -1    0.02    0.27
   8  -9  -1    0.15    0.23
   9   8  -1   -0.22    0.21
  -8   9  -1    0.49    0.25
   9   8  -1    0.15    0.21
   9   8   1   -0.09    0.21
   9   8   1    0.47    0.22
  -9  -8   1    0.32    0.21
   8  -9   1    0.56    0.25
  -8   9   1    0.28    0.27
  -8   9   1    0.27    0.24
  -7   9  -1    0.37    0.26
  -9  -7  -1   -0.13    0.17
   7  -9  -1    0.22    0.23
   9   7  -1    0.08    0.19
   9   7  -1    0.31    0.19
  -7   9  -1   -0.06    0.22
  -7   9   1    0.36    0.23
   7  -9   1    0.13    0.22
   9   7   1    0.19    0.20
   9   7   1    0.38    0.20
  -9  -7   1    0.23    0.18
  -7   9   1   -0.07    0.22
  -6   9  -1    0.23    0.23
   6  -9  -1    0.84    0.25
   9   6  -1    0.38    0.18
  -6   9  -1    0.64    0.25
  -9  -6  -1    0.46    0.18
   9   6  -1    0.41    0.18
   9   6   1    0.58    0.19
   9   6   1    0.66    0.18
  -9  -6   1    0.69    0.17
   6  -9   1    0.70    0.24
  -6   9   1    0.67    0.25
  -6   9   1    0.35    0.23
  -9  -5  -1    2.34    0.24
  -5   9  -1    1.87    0.28
   9   5  -1    1.97    0.20
  -5   9  -1    2.36    0.29
   5  -9  -1    2.30    0.27
   9   5  -1    2.03    0.20
  -9  -5  -1    2.14    0.20
   5  -9  -1    2.54    0.25
  -5   9   1    2.35    0.29
   9   5   1    1.84    0.19
   9   5   1    2.15    0.20
  -9  -5   1    2.22    0.24
   5  -9   1    2.26    0.25
  -5   9   1    2.15    0.28
  -9  -5   1    2.47    0.20
   5  -9   1    2.32    0.28
  -9  -4  -1    1.01    0.15
   9   4  -1    0.87    0.15
  -4   9  -1    1.24    0.23
   9   4  -1    1.16    0.15
   4  -9  -1    0.98    0.24
  -9  -4  -1    1.14    0.21
  -4   9  -1    0.88    0.23
   4  -9  -1    1.07    0.22
   9   4   1    1.11    0.15
   4  -9   1    1.10    0.23
  -9  -4   1    1.23    0.15
  -9  -4   1    1.49    0.22
  -4   9   1    1.04    0.22
   9   4   1    1.11    0.15
   4  -9   1    0.82    0.22
  -4   9   1    0.93    0.24
  -3   9  -1   27.31    0.89
  -9  -3  -1   27.71    0.90
  -9  -3  -1   28.60    0.76
  -3   9  -1   29.59    0.91
   9   3  -1   27.43    0.78
   9   3  -1   27.21    0.78
   3  -9  -1   27.82    0.88
   9   3   1   28.10    0.78
  -3   9   1   28.05    0.91
  -9  -3   1   27.71    0.76
   9   3   1   28.01    0.78
  -9  -3   1   27.19    0.91
  -3   9   1   29.14    0.90
   3  -9   1   28.78    0.88
  -2   9  -1    6.99    0.34
  -2   9  -1    5.94    0.39
   9   2  -1    5.93    0.20
   2  -9  -1    6.87    0.38
  -9  -2  -1    6.56    0.37
   9   2  -1    6.12    0.20
  -9  -2  -1    6.15    0.21
   9   2   1    5.75    0.19
  -2   9   1    6.48    0.33
   9   2   1    6.02    0.19
  -9  -2   1    6.28    0.37
   2  -9   1    6.03    0.38
  -9  -2   1    6.11    0.21
  -2   9   1    6.54    0.41
   1  -9  -1    0.92    0.23
   9   1  -1    0.93    0.27
  -1   9  -1    0.95    0.23
  -9  -1  -1    0.83    0.20
  -1   9   1    0.81    0.22
  -9  -1   1    0.80    0.21
  -1   9   1    0.88    0.16
   1  -9   1    0.73    0.22
   9   0  -1    9.92    0.53
   0  -9  -1   10.16    0.45
  -9   0  -1   10.68    0.49
   0   9  -1   10.30    0.46
  -9   0   1   10.50    0.29
   0  -9   1   10.64    0.46
   0   9   1   10.79    0.48
  -9   0   1    9.78    0.49
  -9   0   1   10.38    0.29
  -9   1  -1    2.83    0.28
   1   9  -1    2.58    0.26
  -9   1  -1    2.90    0.15
   9  -1  -1    2.24    0.13
   9  -1  -1    2.52    0.31
   9  -1  -1    2.04    0.13
  -1  -9  -1    2.60    0.26
   9  -1   1    2.69    0.13
   9  -1   1    2.74    0.13
  -1  -9   1    2.50    0.26
   1   9   1    2.63    0.27
  -9   1   1    2.15    0.28
  -9   1   1    2.29    0.15
   9  -2  -1    0.58    0.12
  -9   2  -1    0.71    0.23
   9  -2  -1    1.02    0.28
   2   9  -1    0.41    0.22
  -2  -9  -1    0.95    0.22
   2   9  -1    0.59    0.22
  -9   2  -1    0.45    0.12
   9  -2  -1    0.81    0.12
  -9   2   1    0.60    0.12
   9  -2   1    0.66    0.12
   2   9   1    0.71    0.22
   9  -2   1    0.45    0.12
  -9   2   1    0.68    0.25
   2   9   1    0.58    0.22
  -2  -9   1    0.78    0.21
  -3  -9  -1    9.23    0.43
   9  -3  -1    8.87    0.34
  -9   3  -1    8.86    0.34
   9  -3  -1    9.62    0.35
  -9   3  -1    8.36    0.48
   9  -3  -1    9.98    0.52
   3   9  -1    8.75    0.46
   3   9  -1    9.35    0.43
   3   9   1    9.57    0.47
  -9   3   1    9.03    0.34
   9  -3   1    8.12    0.34
  -9   3   1    9.59    0.50
   3   9   1    9.07    0.43
  -3  -9   1    8.00    0.41
   9  -3   1    8.09    0.34
   9  -4  -1    1.24    0.18
   4   9  -1    1.38    0.21
   4   9  -1    1.72    0.26
  -9   4  -1    1.57    0.27
  -4  -9  -1    1.08    0.22
   9  -4  -1    1.43    0.19
   9  -4  -1    1.68    0.31
  -9   4  -1    1.37    0.19
   9  -4   1    1.47    0.19
   4   9   1    1.27    0.25
  -4  -9   1    1.83    0.25
   9  -4   1    1.58    0.18
  -9   4   1    1.39    0.19
   4   9   1    1.61    0.22
  -9   4   1    1.15    0.27
  -5  -9  -1    1.38    0.23
   9  -5  -1    1.42    0.30
   9  -5  -1    1.33    0.20
  -9   5  -1    1.36    0.27
   9  -5  -1    1.46    0.20
  -9   5  -1    1.11    0.19
   5   9  -1    1.35    0.25
   5   9   1    1.23    0.25
  -9   5   1    1.27    0.20
  -9   5   1    1.18    0.28
  -5  -9   1    1.59    0.25
   9  -5   1    1.44    0.20
   9  -5   1    1.27    0.19
   9  -6  -1    7.40    0.37
   9  -6  -1    6.94    0.45
  -6  -9  -1    6.57    0.39
   9  -6  -1    6.73    0.38
  -9   6  -1    6.46    0.44
  -9   6  -1    6.71    0.37
   6   9  -1    6.99    0.42
   9  -6   1    6.96    0.37
   6   9   1    6.75    0.41
  -9   6   1    6.83    0.44
   9  -6   1    7.17    0.39
  -9   6   1    6.94    0.37
  -6  -9   1    7.05    0.40
   9  -7  -1    0.44    0.22
  -7  -9  -1    0.16    0.21
  -9   7  -1    0.39    0.25
   9  -7  -1    0.37    0.21
  -9   7  -1    0.30    0.21
   7   9  -1    0.45    0.23
   9  -7   1    0.22    0.22
   7   9   1    0.51    0.23
   9  -7   1    0.32    0.20
  -9   7   1    0.25    0.20
  -9   7   1    0.29    0.26
  -7  -9   1    0.31    0.21
  -9   8  -1    2.48    0.29
   9  -8  -1    2.80    0.31
  -9   8  -1    2.16    0.33
   8   9  -1    2.78    0.30
  -8  -9  -1    2.21    0.28
  -9   8   1    2.62    0.30
  -9   8   1    2.53    0.36
   9  -8   1    2.80    0.31
  -8  -9   1    2.28    0.28
   8   9   1    2.84    0.30
  -9  -9  -1    3.44    0.31
   9   9  -1    3.43    0.33
  -9   9  -1    3.76    0.34
   9  -9  -1    3.16    0.35
  -9   9   1    3.96    0.36
   9  -9   1    3.56    0.35
   9   9   1    3.36    0.34
  -9  -9   1    3.70    0.33
  10   8  -1    1.30    0.25
  -8  10  -1    1.32    0.29
 -10  -8  -1    0.92    0.24
  -8  10   1    1.08    0.29
  10   8   1    1.06    0.25
 -10  -8   1    1.00    0.25
  -7  10  -1    2.45    0.32
  -7  10  -1    2.76    0.35
  10   7  -1    2.35    0.27
 -10  -7  -1    2.50    0.26
  10   7  -1    2.49    0.27
  -7  10   1    2.05    0.33
  10   7   1    2.37    0.26
  -7  10   1    2.27    0.32
 -10  -7   1    2.63    0.26
  10   7   1    2.50    0.26
  10   6  -1   12.57    0.49
 -10  -6  -1   11.89    0.47
  10   6  -1   12.66    0.49
  -6  10  -1   11.99    0.56
  -6  10  -1   13.73    0.60
  10   6   1   11.31    0.48
  -6  10   1   11.92    0.58
 -10  -6   1   12.84    0.46
  10   6   1   12.00    0.49
  -6  10   1   10.56    0.56
  10   5  -1    0.46    0.16
  -5  10  -1    0.72    0.25
  10   5  -1    0.51    0.16
 -10  -5  -1    0.31    0.15
  -5  10  -1    0.73    0.24
   5 -10  -1    0.49    0.22
  10   5   1    0.39    0.16
  -5  10   1    0.74    0.24
   5 -10   1    0.79    0.23
  10   5   1    0.47    0.16
 -10  -5   1    0.53    0.16
  -5  10   1    0.48    0.23
   4 -10  -1    0.94    0.23
 -10  -4  -1    1.04    0.22
  10   4  -1    1.31    0.16
 -10  -4  -1    1.18    0.15
  -4  10  -1    1.78    0.28
  10   4  -1    1.06    0.16
  -4  10  -1    1.10    0.23
 -10  -4   1    1.03    0.15
 -10  -4   1    1.33    0.24
  -4  10   1    0.98    0.23
  10   4   1    1.14    0.15
  -4  10   1    0.99    0.25
   4 -10   1    1.22    0.24
  10   4   1    1.00    0.15
  -3  10  -1    4.35    0.37
  -3  10  -1    3.92    0.33
  10   3  -1    4.11    0.20
  10   3  -1    4.03    0.21
 -10  -3  -1    4.30    0.20
 -10  -3  -1    4.48    0.35
   3 -10  -1    3.97    0.33
 -10  -3   1    4.32    0.33
  -3  10   1    4.22    0.34
  10   3   1    4.14    0.20
   3 -10   1    4.67    0.35
  -3  10   1    4.09    0.32
  10   3   1    4.17    0.20
 -10  -3   1    4.25    0.21
   2 -10  -1   14.07    0.56
  10   2  -1   13.66    0.40
  -2  10  -1   14.25    0.59
 -10  -2  -1   13.96    0.39
  10   2  -1   13.32    0.40
 -10  -2  -1   14.18    0.57
  -2  10  -1   14.39    0.53
  -2  10   1   15.88    0.53
  10   2   1   13.59    0.39
   2 -10   1   13.88    0.56
  10   2   1   13.23    0.39
 -10  -2   1   13.29    0.39
 -10  -2   1   14.55    0.59
  -2  10   1   13.74    0.57
  -1  10  -1    2.14    0.29
 -10  -1  -1    2.09    0.26
   1 -10  -1    1.71    0.25
   1 -10   1    1.54    0.26
  -1  10   1    2.05    0.27
 -10  -1   1    2.08    0.27
  10   0  -1    0.25    0.24
   0  10  -1    0.33    0.23
   0 -10  -1    0.07    0.22
 -10   0  -1    0.09    0.21
   0  10   1   -0.02    0.20
 -10   0   1    0.16    0.23
 -10   0   1    0.00    0.07
   0 -10   1    0.14    0.22
   1  10  -1    1.45    0.25
  10  -1  -1    1.26    0.11
  10  -1  -1    1.28    0.11
  10  -1  -1    1.16    0.28
 -10   1  -1    1.51    0.11
  -1 -10  -1    1.54    0.26
 -10   1  -1    1.24    0.25
 -10   1   1    1.29    0.27
  -1 -10   1    1.02    0.23
 -10   1   1    1.43    0.12
  10  -1   1    1.27    0.10
   1  10   1    1.38    0.25
  10  -1   1    1.24    0.10
  10  -2  -1    0.32    0.12
  10  -2  -1    0.12    0.12
  -2 -10  -1    0.08    0.21
   2  10  -1    0.74    0.24
 -10   2  -1    0.43    0.13
 -10   2  -1    0.54    0.26
  10  -2  -1    0.24    0.28
  10  -2   1    0.58    0.13
  -2 -10   1    0.70    0.23
  10  -2   1    0.36    0.12
   2  10   1    0.10    0.23
 -10   2   1    0.42    0.13
 -10   2   1    0.43    0.25
  10  -3  -1    6.29    0.29
  10  -3  -1    5.85    0.28
 -10   3  -1    5.88    0.42
 -10   3  -1    6.41    0.29
   3  10  -1    6.76    0.39
  10  -3  -1    6.83    0.46
  -3 -10  -1    6.21    0.37
  -3 -10   1    6.19    0.40
 -10   3   1    5.68    0.29
   3  10   1    6.63    0.40
 -10   3   1    6.20    0.45
  10  -3   1    6.27    0.28
  10  -3   1    6.65    0.30
  10  -4  -1    0.71    0.17
  10  -4  -1    0.77    0.29
 -10   4  -1    0.78    0.25
   4  10  -1    0.78    0.22
  -4 -10  -1    1.24    0.25
 -10   4  -1    1.29    0.18
  10  -4  -1    0.90    0.17
 -10   4   1    1.22    0.28
 -10   4   1    0.92    0.18
  10  -4   1    0.94    0.17
   4  10   1    0.94    0.23
  -4 -10   1    0.83    0.24
  10  -4   1    0.86    0.17
  10  -5  -1    4.16    0.31
  -5 -10  -1    2.98    0.32
 -10   5  -1    3.48    0.29
  10  -5  -1    3.44    0.29
 -10   5  -1    3.55    0.36
 -10   5   1    4.18    0.30
 -10   5   1    3.72    0.38
  10  -5   1    3.62    0.28
  -5 -10   1    3.55    0.33
  10  -5   1    3.52    0.30
 -10   6  -1    0.30    0.20
 -10   6  -1    0.16    0.26
  -6 -10  -1    0.24    0.23
  10  -6  -1    0.22    0.20
   6  10  -1    0.57    0.26
  10  -6  -1   -0.08    0.20
  -6 -10   1    0.19    0.23
   6  10   1    0.23    0.24
 -10   6   1    0.38    0.21
  10  -6   1    0.02    0.19
 -10   6   1    0.28    0.28
  10  -6   1    0.31    0.21
   7  10  -1    5.40    0.44
 -10   7  -1    5.72    0.38
  -7 -10  -1    5.29    0.39
  10  -7  -1    5.18    0.37
 -10   7   1    5.08    0.35
  10  -7   1    5.67    0.38
  -7 -10   1    5.70    0.42
   7  10   1    5.32    0.42
  10  -8  -1    0.36    0.24
   8  10  -1    0.32    0.27
 -10   8  -1    0.84    0.24
  -8 -10  -1    0.83    0.25
  10  -8   1    0.77    0.25
   8  10   1    0.74    0.27
  -8 -10   1    0.66    0.26
 -10   8   1    0.83    0.25
  -6  11  -1    0.20    0.24
  -6  11  -1    0.31    0.26
  11   6  -1    0.48    0.19
  11   6  -1    0.57    0.19
  -6  11   1    0.39    0.27
  -6  11   1    0.54    0.28
  11   6   1    0.51    0.19
  11   6   1    0.38    0.18
 -11  -6   1    0.32    0.18
  -5  11  -1    0.75    0.27
  11   5  -1    0.28    0.17
  11   5  -1    0.43    0.17
  -5  11  -1    0.49    0.26
  -5  11   1    0.55    0.24
  11   5   1    0.41    0.17
  11   5   1    0.36    0.17
  -5  11   1    0.50    0.26
  11   4  -1    0.24    0.14
  -4  11  -1    0.33    0.25
   4 -11  -1    0.32    0.24
  -4  11  -1    0.67    0.24
  11   4  -1    0.28    0.14
  -4  11   1    0.31    0.25
 -11  -4   1    0.48    0.23
  11   4   1    0.37    0.14
   4 -11   1    0.53    0.24
  11   4   1    0.35    0.14
  11   3  -1    5.22    0.23
  -3  11  -1    5.75    0.40
   3 -11  -1    5.40    0.39
  11   3  -1    5.20    0.23
 -11  -3  -1    4.96    0.37
 -11  -3   1    5.47    0.40
  11   3   1    5.19    0.23
  11   3   1    5.08    0.23
   3 -11   1    5.93    0.38
  -3  11   1    4.84    0.38
  11   2  -1    1.61    0.13
  11   2  -1    1.57    0.13
  -2  11  -1    1.91    0.28
 -11  -2  -1    1.67    0.26
   2 -11  -1    1.61    0.28
   2 -11   1    1.74    0.28
 -11  -2   1    1.71    0.26
  11   2   1    1.61    0.12
  11   2   1    1.36    0.12
  -2  11   1    1.57    0.27
   1 -11  -1    0.48    0.23
  -1  11  -1    0.93    0.27
 -11  -1  -1    1.07    0.25
  -1  11   1    0.36    0.26
 -11  -1   1    0.72    0.25
   1 -11   1    0.32    0.25
   0 -11  -1    0.93    0.26
   0  11  -1    0.95    0.27
 -11   0  -1    1.00    0.26
   0  11   1    0.15    0.24
   0 -11   1    0.63    0.23
 -11   0   1    0.89    0.26
 -11   1  -1    4.41    0.39
  11  -1  -1    3.98    0.20
  -1 -11  -1    4.81    0.38
   1  11  -1    4.75    0.39
  11  -1  -1    4.46    0.19
 -11   1   1    4.48    0.39
  11  -1   1    4.25    0.19
  11  -1   1    4.14    0.19
  -1 -11   1    4.41    0.37
   1  11   1    4.92    0.39
  -2 -11  -1    1.95    0.29
 -11   2  -1    2.08    0.32
  11  -2  -1    1.88    0.16
   2  11  -1    2.11    0.29
  11  -2  -1    2.19    0.19
  11  -2   1    1.83    0.15
  11  -2   1    1.86    0.16
  -2 -11   1    1.84    0.28
 -11   2   1    1.91    0.32
   2  11   1    1.85    0.28
  11  -3  -1   -0.04    0.14
  11  -3  -1    0.05    0.14
   3  11  -1   -0.08    0.22
  -3 -11  -1   -0.13    0.21
 -11   3  -1   -0.23    0.25
 -11   3  -1    0.03    0.14
   3  11   1   -0.03    0.21
  11  -3   1    0.10    0.14
  11  -3   1    0.09    0.14
 -11   3   1   -0.04    0.26
  -3 -11   1   -0.04    0.23
 -11   3   1    0.06    0.15
  -4 -11  -1    3.16    0.34
  11  -4  -1    3.57    0.28
 -11   4  -1    3.62    0.27
  11  -4  -1    3.56    0.26
 -11   4  -1    3.35    0.37
  11  -4   1    3.31    0.27
  -4 -11   1    4.03    0.36
 -11   4   1    3.29    0.38
  11  -4   1    3.05    0.26
 -11   4   1    3.65    0.28
 -11   5  -1    0.90    0.21
  11  -5  -1    0.39    0.20
  -5 -11  -1    0.45    0.26
  11  -5  -1    0.54    0.19
  11  -5   1    0.46    0.20
  -5 -11   1    1.21    0.26
 -11   5   1    0.65    0.21
  11  -5   1    0.54    0.19
  11  -6  -1    1.10    0.25
 -11   6  -1    1.47    0.24
  11  -6  -1    1.39    0.24
  -6 -11  -1    1.06    0.28
  11  -6   1    1.22    0.23
 -11   6   1    1.74    0.25
  -6 -11   1    0.94    0.27
  11  -6   1    1.40    0.24
  12   4  -1   11.53    0.42
  12   4  -1   11.83    0.42
  -4  12  -1   11.71    0.59
  -4  12   1   11.54    0.59
  12   4   1   10.92    0.41
  12   4   1   11.05    0.41
  12   3  -1    5.50    0.25
  12   3  -1    5.68    0.25
  -3  12  -1    5.68    0.46
   3 -12  -1    6.42    0.43
 -12  -3  -1    5.31    0.40
  12   3   1    5.54    0.24
   3 -12   1    6.02    0.43
 -12  -3   1    6.40    0.43
  -3  12   1    6.18    0.43
  12   3   1    5.13    0.24
  -2  12  -1    0.61    0.28
 -12  -2  -1    0.50    0.25
  12   2  -1    0.58    0.10
  12   2  -1    0.72    0.10
   2 -12  -1    1.23    0.29
  12   2   1    0.80    0.10
  -2  12   1    0.48    0.28
 -12  -2   1    0.30    0.25
  12   2   1    0.46    0.10
   2 -12   1    0.58    0.28
   1 -12  -1    6.97    0.44
  -1  12  -1    7.06    0.48
 -12  -1  -1    5.99    0.45
   1 -12   1    7.15    0.47
 -12  -1   1    7.62    0.48
  -1  12   1    7.04    0.49
  12   0  -1    9.43    0.30
   0  12  -1   10.67    0.55
   0 -12  -1    9.69    0.50
 -12   0  -1    9.39    0.55
  12   0  -1    9.58    0.30
   0 -12   1   10.84    0.55
   0  12   1    9.84    0.54
 -12   0   1   10.93    0.57
  12  -1  -1   11.00    0.36
   1  12  -1   12.02    0.57
  12  -1  -1   11.19    0.36
 -12   1  -1   12.24    0.61
  -1 -12  -1   11.46    0.55
 -12   1   1   10.80    0.59
  12  -1   1   10.78    0.36
   1  12   1   12.04    0.57
  -1 -12   1   11.78    0.57
  12  -1   1   11.01    0.36
  12  -2  -1   23.15    0.69
  -2 -12  -1   22.67    0.85
   2  12  -1   24.02    0.84
  12  -2  -1   22.21    0.69
  12  -2   1   23.33    0.69
   2  12   1   23.74    0.84
  12  -2   1   23.19    0.68
  -2 -12   1   24.35    0.86
  12  -3  -1    1.05    0.18
  12  -3  -1    1.06    0.17
  -3 -12  -1    1.25    0.28
  12  -3   1    0.98    0.18
  12  -3   1    0.93    0.16
  -3 -12   1    1.08    0.29
  12  -4  -1    0.41    0.19
  -4 -12  -1    1.21    0.30
  12  -4  -1    0.38    0.20
  12  -4   1    0.16    0.19
  -4 -12   1    0.77    0.28
  12  -4   1    0.41    0.19
   0   0  -2   -0.03    0.03
   0   0  -2   -0.04    0.01
   0   0  -2   -0.06    0.01
   0   0  -2   -0.01    0.02
   0   0   2   -0.04    0.03
   0   0   2   -0.04    0.01
   0   0   2    0.01    0.02
   0   0   2   -0.03    0.01
   0  -1  -2  112.91    2.95
   0  -1  -2  114.71    3.04
  -1   0  -2  118.88    2.94
   0   1  -2  116.22    3.08
   1   0  -2  119.02    3.40
   1   0  -2  114.86    2.94
  -1   0  -2  120.46    3.04
   0   1  -2  117.74    2.95
   1   0  -2  115.66    3.05
   0  -1  -2  115.38    2.93
   1   0  -2  117.52    3.05
  -1   0  -2  118.18    3.13
   0  -1  -2  111.22    3.05
  -1   0  -2  118.72    2.94
   0   1  -2  113.18    2.93
   1   0  -2  114.74    2.94
  -1   0  -2  120.43    3.04
  -1   0   2  117.92    3.36
   1   0   2  118.79    3.05
   0   1   2  115.28    2.95
   0   1   2  115.35    3.07
   1   0   2  115.89    2.94
   1   0   2  117.27    3.05
   0  -1   2  113.94    3.04
  -1   0   2  117.07    2.95
   1   0   2  119.70    3.15
  -1   0   2  115.20    2.94
   0  -1   2  114.68    2.94
   0   1   2  112.64    3.06
   0  -1   2  117.60    2.95
  -1   0   2  120.09    3.05
   1   0   2  118.90    2.94
  -1   0   2  120.62    3.04
   0  -1   2  116.99    3.05
   1  -1  -2   92.49    2.44
  -1   1  -2   94.55    2.35
  -1   1  -2   94.76    2.44
   1   1  -2   93.45    2.35
   1   1  -2   90.32    2.36
   1  -1  -2   89.85    2.44
  -1   1  -2   95.24    2.35
  -1  -1  -2   91.57    2.35
   1   1  -2   92.16    2.45
   1  -1  -2   93.01    2.70
   1  -1  -2   92.52    2.35
  -1   1  -2   95.61    2.52
  -1  -1  -2   93.08    2.44
  -1  -1  -2   95.12    2.44
   1   1  -2   92.55    2.44
   1   1  -2   92.73    2.70
  -1   1  -2   96.86    2.44
  -1  -1  -2   94.58    2.35
   1   1  -2   89.54    2.36
   1  -1  -2   90.44    2.35
  -1  -1  -2   94.83    2.50
   1   1   2   92.40    2.36
  -1  -1   2   93.28    2.35
  -1   1   2   91.44    2.70
   1  -1   2   94.09    2.44
  -1  -1   2   93.52    2.44
  -1   1   2   93.67    2.35
   1   1   2   93.56    2.50
   1  -1   2   96.24    2.35
  -1   1   2   91.17    2.44
  -1  -1   2   92.99    2.35
  -1  -1   2   92.55    2.70
   1  -1   2   94.32    2.51
  -1   1   2   95.12    2.44
   1   1   2   92.60    2.46
   1   1   2   93.98    2.35
   1   1   2   94.50    2.44
   1  -1   2   93.06    2.35
  -1  -1   2   93.72    2.44
  -1   1   2   90.75    2.35
   1  -1   2   94.94    2.44
  -2  -1  -2   75.72    2.12
  -2  -1  -2   78.72    2.29
  -1   2  -2   78.40    2.07
   2   1  -2   79.79    1.97
  -1   2  -2   79.25    2.07
  -1   2  -2   76.20    2.13
  -1   2  -2   79.76    2.00
   1  -2  -2   78.11    2.00
  -2  -1  -2   77.97    1.98
   2   1  -2   78.81    2.05
   2   1  -2   80.22    2.29
   2   1  -2   78.36    2.05
   1  -2  -2   78.84    2.08
  -1   2  -2   79.28    2.00
  -2  -1  -2   76.92    1.98
   1  -2  -2   78.03    2.07
  -1   2  -2   77.86    2.28
   1  -2  -2   79.44    2.00
   1  -2  -2   78.49    2.28
  -1   2   2   78.37    2.07
  -1   2   2   80.54    2.00
  -2  -1   2   79.62    2.29
   1  -2   2   78.01    2.08
   1  -2   2   76.80    2.00
  -2  -1   2   77.92    1.98
  -1   2   2   77.39    2.00
  -1   2   2   78.57    2.28
  -2  -1   2   79.35    1.98
   2   1   2   75.17    2.05
   1  -2   2   78.29    2.13
   2   1   2   76.30    2.05
   1  -2   2   78.98    2.00
   1  -2   2   77.74    2.07
  -1   2   2   79.03    2.07
   0  -2  -2   40.23    1.08
   0   2  -2   39.89    1.04
   0   2  -2   38.57    1.04
   0   2  -2   39.07    1.09
  -2   0  -2   39.67    1.19
  -2   0  -2   39.36    1.10
   0  -2  -2   39.30    1.04
   0  -2  -2   40.51    1.04
   0   2  -2   38.91    1.07
   0   2  -2   39.73    1.07
   0  -2  -2   39.70    1.07
   2   0  -2   40.11    1.19
   0  -2   2   40.64    1.04
   0   2   2   40.02    1.04
   0   2   2   40.61    1.08
   0   2   2   39.11    1.07
   0  -2   2   39.26    1.07
  -2   0   2   40.89    1.19
   0   2   2   39.85    1.04
   0  -2   2   40.23    1.04
  -2   0   2   39.57    1.00
   0  -2   2   39.47    1.09
  -2   0   2   39.61    1.00
   0  -2   2   39.28    1.07
   2   0   2   40.56    1.11
  -1  -2  -2  168.78    4.26
   1   2  -2  160.13    4.26
   2  -1  -2  156.81    4.10
   1   2  -2  162.61    4.70
  -2   1  -2  161.71    4.24
  -2   1  -2  168.44    4.71
   2  -1  -2  161.47    4.71
  -1  -2  -2  158.67    4.25
  -1  -2  -2  162.38    4.10
   1   2  -2  161.72    4.10
  -2   1  -2  166.92    4.38
  -2   1  -2  164.27    4.24
   1   2  -2  161.23    4.26
   1   2  -2  165.39    4.10
  -2   1  -2  162.34    4.09
  -1  -2  -2  163.68    4.10
  -2   1  -2  168.19    4.11
   2  -1  -2  162.12    4.09
   2  -1  -2  157.60    4.27
   2  -1  -2  162.67    4.26
   2  -1   2  166.34    4.10
  -2   1   2  161.90    4.09
   1   2   2  165.45    4.28
   1   2   2  163.68    4.26
  -2   1   2  161.55    4.12
   1   2   2  164.07    4.10
   2  -1   2  165.16    4.38
  -2   1   2  161.46    4.24
  -1  -2   2  156.99    4.69
   2  -1   2  162.03    4.10
  -2   1   2  157.21    4.24
   1   2   2  165.31    4.10
  -1  -2   2  162.30    4.26
  -2   1   2  164.91    4.72
  -1  -2   2  162.88    4.11
   2  -1   2  167.93    4.26
  -1  -2   2  163.62    4.11
  -1  -2   2  163.85    4.26
   2  -1   2  162.19    4.27
   2  -2  -2   10.40    0.38
  -2   2  -2   10.76    0.38
   2   2  -2   10.75    0.31
   2  -2  -2   10.71    0.33
   2  -2  -2   10.95    0.33
  -2   2  -2   11.31    0.33
  -2   2  -2   11.05    0.32
   2   2  -2   10.35    0.31
  -2  -2  -2   10.61    0.32
  -2  -2  -2   10.26    0.32
  -2   2  -2   10.12    0.33
  -2  -2  -2   11.29    0.31
  -2  -2  -2   10.77    0.31
   2  -2  -2   10.67    0.32
  -2  -2  -2   11.65    0.38
  -2   2  -2   10.46    0.37
  -2   2  -2   10.88    0.33
   2   2   2   10.46    0.31
  -2  -2   2   10.04    0.32
  -2   2   2   10.22    0.33
  -2   2   2   10.63    0.33
  -2  -2   2   10.28    0.31
   2  -2   2   11.22    0.38
  -2   2   2   10.65    0.38
   2   2   2   10.81    0.32
   2  -2   2   10.95    0.33
   2  -2   2   11.47    0.33
  -2  -2   2   10.95    0.31
  -2   2   2   11.33    0.33
  -2   2   2   10.69    0.33
   2  -2   2   10.12    0.33
  -2  -2   2    9.90    0.32
   2   2   2   10.60    0.33
  -2  -2   2   11.32    0.37
  -3  -2  -2    4.04    0.16
   2  -3  -2    3.75    0.20
  -2   3  -2    3.47    0.19
  -2   3  -2    3.62    0.19
   2  -3  -2    4.16    0.19
   2  -3  -2    3.75    0.21
   3   2  -2    3.52    0.22
   3   2  -2    3.54    0.16
  -3  -2  -2    4.06    0.16
  -2   3  -2    3.68    0.21
  -3  -2  -2    3.89    0.17
  -3  -2  -2    3.91    0.23
   2  -3  -2    3.84    0.19
  -2   3  -2    3.50    0.20
   3   2  -2    3.76    0.13
  -2   3  -2    3.55    0.20
   3   2  -2    3.54    0.16
   2  -3  -2    3.82    0.18
  -2   3  -2    3.36    0.21
  -3  -2   2    3.49    0.15
  -3  -2   2    3.49    0.16
  -2   3   2    3.75    0.21
   2  -3   2    3.91    0.23
   2  -3   2    3.50    0.20
   2  -3   2    3.09    0.18
   3   2   2    3.95    0.16
  -2   3   2    3.85    0.22
   3   2   2    3.84    0.16
   2  -3   2    3.76    0.19
  -3  -2   2    3.94    0.22
  -2   3   2    3.96    0.19
   2  -3   2    3.68    0.18
  -2   3   2    3.94    0.19
  -2   3   2    3.97    0.20
   3   2   2    3.83    0.12
  -2   3   2    4.04    0.21
  -1   3  -2   21.20    0.60
   1  -3  -2   20.84    0.63
   1  -3  -2   20.19    0.58
  -1   3  -2   21.39    0.60
   1  -3  -2   20.27    0.59
   1  -3  -2   20.57    0.60
   3   1  -2   19.59    0.66
  -1   3  -2   20.03    0.57
  -3  -1  -2   20.07    0.53
  -1   3  -2   21.24    0.59
   1  -3  -2   20.28    0.58
  -1   3  -2   20.58    0.61
  -1   3  -2   20.93    0.62
  -3  -1  -2   20.55    0.60
  -3  -1  -2   20.62    0.66
  -3  -1  -2   20.89    0.52
  -3  -1   2   20.82    0.66
  -3  -1   2   19.93    0.53
  -3  -1   2   20.08    0.53
  -1   3   2   21.20    0.60
  -1   3   2   21.06    0.58
   1  -3   2   20.72    0.58
  -1   3   2   20.36    0.58
  -1   3   2   20.98    0.60
   1  -3   2   20.60    0.61
   1  -3   2   19.82    0.57
  -1   3   2   20.53    0.60
   1  -3   2   19.81    0.60
   1  -3   2   20.76    0.60
   0  -3  -2   32.91    0.97
   0  -3  -2   35.21    0.98
   0   3  -2   35.94    0.98
   0  -3  -2   33.84    0.94
  -3   0  -2   36.15    1.01
   3   0  -2   34.70    1.08
   0  -3  -2   32.75    0.94
   0   3  -2   36.18    0.98
   0   3  -2   36.48    1.02
   0   3  -2   36.89    0.95
   0   3  -2   37.31    0.98
  -3   0  -2   36.89    1.09
   0   3  -2   37.08    0.95
   0  -3   2   35.72    0.97
   0  -3   2   36.32    0.98
   0   3   2   34.77    0.95
   0   3   2   33.19    0.94
  -3   0   2   35.84    1.08
   0  -3   2   37.57    0.95
   0   3   2   33.99    0.97
   3   0   2   34.66    1.08
   0   3   2   34.05    0.98
   0   3   2   34.41    0.97
   0  -3   2   37.54    0.98
   0  -3   2   36.68    0.95
  -3   1  -2   94.58    2.56
  -3   1  -2   96.09    2.36
   3  -1  -2   91.08    2.44
   1   3  -2   91.42    2.48
   1   3  -2   92.50    2.69
  -1  -3  -2   93.57    2.39
  -1  -3  -2   94.60    2.47
   3  -1  -2   92.89    2.75
  -3   1  -2   94.46    2.36
   1   3  -2   91.75    2.38
   3  -1  -2   93.26    2.44
  -1  -3  -2   96.42    2.39
   1   3  -2   93.94    2.39
   1   3  -2   93.12    2.48
  -1  -3  -2   95.11    2.48
  -3   1  -2   95.07    2.74
   3  -1   2   95.81    2.44
  -1  -3   2   94.72    2.39
   3  -1   2   95.36    2.75
   1   3   2   93.64    2.48
   1   3   2   94.82    2.48
  -3   1   2   92.50    2.36
  -3   1   2   92.48    2.74
  -1  -3   2   93.99    2.48
   1   3   2   93.32    2.39
  -1  -3   2   93.84    2.48
   1   3   2   94.21    2.39
  -1  -3   2   91.56    2.39
  -3   1   2   91.79    2.36
   3  -1   2   93.79    2.44
  -3   2  -2    6.81    0.29
  -2  -3  -2    6.25    0.19
   3  -2  -2    6.64    0.22
   3  -2  -2    6.14    0.31
   2   3  -2    6.59    0.25
   2   3  -2    6.64    0.24
   2   3  -2    6.42    0.25
  -3   2  -2    6.79    0.29
   3  -2  -2    6.72    0.23
  -3   2  -2    6.64    0.23
  -2  -3  -2    6.62    0.25
   3  -2  -2    6.66    0.23
  -2  -3  -2    6.37    0.25
   2   3  -2    6.24    0.24
   3  -2  -2    6.49    0.22
   2   3  -2    6.38    0.25
  -2  -3  -2    6.51    0.26
  -3   2  -2    6.49    0.23
  -2  -3  -2    6.34    0.24
   2   3   2    6.08    0.25
  -3   2   2    7.00    0.23
  -2  -3   2    6.32    0.23
   2   3   2    6.34    0.24
   3  -2   2    6.58    0.23
  -2  -3   2    6.55    0.24
   2   3   2    6.11    0.25
   3  -2   2    6.41    0.29
  -3   2   2    6.43    0.24
  -2  -3   2    6.38    0.25
   3  -2   2    6.66    0.23
  -2  -3   2    6.20    0.25
   2   3   2    6.42    0.24
   3  -2   2    6.76    0.22
  -3   2   2    6.97    0.31
  -2  -3   2    6.29    0.24
   3  -2   2    6.66    0.30
   3  -2   2    6.43    0.21
   3  -3  -2   18.86    0.52
  -3   3  -2   18.30    0.59
   3   3  -2   17.99    0.50
  -3  -3  -2   16.12    0.51
  -3   3  -2   17.35    0.52
  -3   3  -2   17.84    0.52
   3  -3  -2   17.52    0.60
   3  -3  -2   18.65    0.55
   3   3  -2   17.95    0.53
  -3  -3  -2   18.54    0.59
   3  -3  -2   18.15    0.52
   3   3  -2   18.04    0.50
   3   3  -2   18.83    0.53
  -3  -3  -2   17.39    0.52
  -3   3   2   17.66    0.53
  -3   3   2   18.05    0.60
   3   3   2   17.54    0.50
  -3   3   2   18.10    0.52
   3   3   2   17.63    0.53
  -3  -3   2   18.56    0.52
   3   3   2   17.18    0.50
   3  -3   2   17.55    0.51
   3  -3   2   18.07    0.51
   3  -3   2   18.32    0.54
  -3  -3   2   17.39    0.52
  -3   3   2   17.46    0.59
   3  -3   2   17.87    0.61
   3  -3   2   18.75    0.59
  -3   3   2   18.31    0.53
  -3  -3   2   18.38    0.59
  -3   4  -2   26.25    0.80
   3  -4  -2   25.98    0.73
  -4  -3  -2   25.86    0.75
  -3   4  -2   26.59    0.83
   3  -4  -2   25.62    0.83
   3  -4  -2   26.06    0.76
  -3   4  -2   27.12    0.74
   4   3  -2   26.28    0.73
  -4  -3  -2   25.88    0.71
   4   3  -2   26.78    0.84
  -4  -3  -2   26.53    0.71
   3  -4  -2   25.43    0.76
   4   3  -2   26.49    0.67
  -3   4  -2   26.48    0.74
   4   3  -2   26.60    0.73
   3  -4   2   26.17    0.83
  -3   4   2   25.38    0.75
  -4  -3   2   26.92    0.83
   4   3   2   23.27    0.67
  -3   4   2   25.13    0.79
   3  -4   2   26.52    0.80
   4   3   2   26.00    0.67
   3  -4   2   26.19    0.76
  -3   4   2   26.40    0.84
   4   3   2   25.82    0.73
  -4  -3   2   26.54    0.71
   3  -4   2   26.50    0.77
  -4  -3   2   26.18    0.71
   4   3   2   26.03    0.73
  -3   4   2   25.62    0.74
   3  -4   2   26.12    0.73
  -3   4   2   26.30    0.74
  -4  -2  -2  107.75    2.78
   4   2  -2  108.88    2.88
  -2   4  -2  113.29    2.92
  -2   4  -2  111.71    3.20
   2  -4  -2  106.59    2.93
  -2   4  -2  112.65    2.92
   2  -4  -2  111.51    2.93
  -2   4  -2  111.00    3.00
   4   2  -2  106.49    3.23
  -4  -2  -2  108.03    2.78
  -2   4  -2  110.88    2.83
   4   2  -2  110.06    2.88
   2  -4  -2  108.80    2.82
  -4  -2  -2  109.81    2.98
  -2   4  -2  111.74    2.82
   2  -4  -2  110.66    3.21
   4   2   2  108.64    2.88
  -2   4   2  107.56    2.83
  -2   4   2  110.05    2.82
   2  -4   2  111.53    3.00
  -4  -2   2  112.11    2.78
   4   2   2  107.30    2.88
  -4  -2   2  109.14    2.78
  -4  -2   2  110.62    3.23
  -2   4   2  107.66    3.00
   2  -4   2  112.57    2.93
   2  -4   2  112.39    2.93
  -2   4   2  111.02    2.92
  -2   4   2  110.71    2.92
   2  -4   2  111.04    2.82
  -2   4   2  109.58    3.21
   1  -4  -2   26.07    0.74
   1  -4  -2   27.19    0.81
  -1   4  -2   26.73    0.78
  -1   4  -2   27.32    0.75
   1  -4  -2   26.56    0.78
  -1   4  -2   27.30    0.77
   4   1  -2   27.65    0.86
   1  -4  -2   26.75    0.77
  -1   4  -2   26.81    0.76
  -1   4  -2   26.62    0.80
  -4  -1  -2   26.76    0.78
  -1   4  -2   26.18    0.77
   1  -4   2   27.07    0.78
   1  -4   2   27.29    0.75
  -1   4   2   26.47    0.75
  -4  -1   2   26.54    0.68
  -4  -1   2   26.07    0.68
  -1   4   2   25.24    0.76
  -1   4   2   26.00    0.77
  -1   4   2   26.63    0.75
   1  -4   2   25.92    0.77
   1  -4   2   27.22    0.78
  -1   4   2   27.07    0.77
   4   0  -2  184.74    5.43
   0  -4  -2  187.15    4.73
   0   4  -2  189.11    4.91
   0  -4  -2  183.92    4.73
   0  -4  -2  176.39    4.91
  -4   0  -2  186.54    5.04
   0   4  -2  182.43    5.01
   0  -4  -2  185.57    5.37
   0  -4  -2  187.53    4.91
   0   4  -2  189.54    4.92
   0   4  -2  193.43    4.74
   0   4  -2  187.82    4.74
   0   4   2  186.36    5.00
   0   4   2  186.79    4.74
   0  -4   2  191.15    4.74
   0  -4   2  190.10    4.74
   0  -4   2  189.64    4.91
   0  -4   2  188.13    4.91
   0  -4   2  190.02    5.01
   0   4   2  185.79    4.91
   0   4   2  184.51    4.91
   0   4   2  188.99    4.73
   4   0   2  188.27    5.44
  -4   1  -2   51.35    1.45
  -4   1  -2   51.46    1.30
   1   4  -2   50.80    1.40
  -1  -4  -2   51.55    1.40
  -1  -4  -2   52.27    1.40
   4  -1  -2   52.02    1.57
  -1  -4  -2   51.34    1.36
   1   4  -2   50.09    1.36
  -4   1  -2   52.13    1.31
   4  -1  -2   50.81    1.35
   4  -1  -2   51.60    1.35
   1   4  -2   50.47    1.41
  -1  -4  -2   52.40    1.36
  -4   1   2   51.66    1.31
  -1  -4   2   51.37    1.36
   4  -1   2   51.95    1.57
  -1  -4   2   50.01    1.40
   1   4   2   53.34    1.36
  -1  -4   2   50.03    1.40
   4  -1   2   52.49    1.34
  -1  -4   2   50.71    1.36
   1   4   2   52.57    1.41
   4  -1   2   51.76    1.34
   1   4   2   53.10    1.41
  -1  -4   2   50.43    1.41
  -4   1   2   51.03    1.31
   2   4  -2  182.68    4.56
   2   4  -2  181.65    4.74
  -4   2  -2  178.85    4.53
  -2  -4  -2  180.19    5.20
  -4   2  -2  177.92    4.88
   4  -2  -2  181.31    4.71
  -2  -4  -2  177.04    4.57
   4  -2  -2  180.60    4.51
   2   4  -2  182.56    4.74
  -2  -4  -2  179.69    4.73
  -2  -4  -2  178.73    4.57
   4  -2  -2  181.50    4.51
   4  -2  -2  181.94    5.25
   4  -2  -2  181.28    4.71
  -4   2  -2  180.95    4.54
   4  -2   2  177.83    4.71
  -2  -4   2  184.15    4.73
   4  -2   2  178.91    4.71
   2   4   2  174.64    4.74
  -4   2   2  181.43    4.54
  -2  -4   2  182.30    4.57
  -4   2   2  183.69    4.54
   2   4   2  180.01    4.56
  -2  -4   2  182.38    5.19
  -2  -4   2  179.91    4.57
   2   4   2  179.29    4.74
   4  -2   2  179.51    5.25
   3   4  -2   14.22    0.43
   4  -3  -2   14.33    0.45
  -4   3  -2   13.84    0.50
  -4   3  -2   15.07    0.43
  -3  -4  -2   13.78    0.44
  -4   3  -2   14.16    0.44
   3   4  -2   14.30    0.48
   3   4  -2   14.47    0.46
  -3  -4  -2   14.46    0.45
   4  -3  -2   14.02    0.45
   3   4  -2   14.17    0.46
   4  -3  -2   14.50    0.41
  -3  -4  -2   13.84    0.40
   4  -3  -2   14.34    0.41
  -3  -4  -2   14.68    0.49
   4  -3  -2   14.80    0.52
   4  -3   2   14.12    0.44
   3   4   2   14.32    0.46
   4  -3   2   14.41    0.53
   4  -3   2   14.29    0.41
   3   4   2   14.04    0.46
   4  -3   2   14.24    0.41
  -3  -4   2   14.38    0.45
  -3  -4   2   14.79    0.45
  -3  -4   2   14.67    0.48
   4  -3   2   14.34    0.45
   3   4   2   13.82    0.43
  -4   3   2   13.99    0.51
  -4   3   2   14.10    0.44
  -4   3   2   14.66    0.43
  -4  -4  -2   85.34    2.25
   4  -4  -2   87.28    2.35
  -4   4  -2   88.16    2.27
   4   4  -2   86.60    2.58
   4   4  -2   86.03    2.34
   4   4  -2   89.01    2.34
  -4  -4  -2   87.34    2.58
  -4   4  -2   89.70    2.44
   4  -4  -2   89.54    2.25
   4   4  -2   87.78    2.23
  -4   4  -2   90.93    2.26
   4  -4  -2   87.59    2.35
   4  -4  -2   88.27    2.61
  -4  -4  -2   85.78    2.36
   4   4  -2   86.78    2.23
  -4  -4  -2   87.20    2.26
  -4   4   2   88.70    2.26
   4   4   2   86.66    2.34
   4   4   2   86.51    2.23
   4   4   2   86.23    2.34
  -4  -4   2   88.34    2.58
  -4  -4   2   86.68    2.26
   4   4   2   85.03    2.22
   4  -4   2   88.13    2.35
  -4  -4   2   88.34    2.26
  -4   4   2   86.79    2.27
   4  -4   2   90.34    2.25
   4  -4   2   88.82    2.35
  -4   4   2   84.66    2.43
   4  -4   2   89.97    2.60
   5   4  -2   17.21    0.53
  -5  -4  -2   18.17    0.54
  -4   5  -2   16.48    0.60
   5   4  -2   17.14    0.45
   4  -5  -2   17.29    0.57
   4  -5  -2   17.51    0.54
  -4   5  -2   17.08    0.56
   5   4  -2   17.31    0.62
   4  -5  -2   17.93    0.62
   4  -5  -2   17.92    0.57
   5   4  -2   17.99    0.54
  -5  -4  -2   18.15    0.52
  -5  -4  -2   17.89    0.52
   5   4   2   17.58    0.54
  -5  -4   2   17.78    0.52
   5   4   2   17.77    0.54
  -4   5   2   18.03    0.56
   4  -5   2   17.13    0.57
  -4   5   2   16.18    0.59
  -5  -4   2   17.96    0.52
   4  -5   2   17.24    0.53
   4  -5   2   16.68    0.56
   5   3  -2   11.98    0.38
   5   3  -2   12.08    0.38
  -3   5  -2   12.02    0.43
  -3   5  -2   12.65    0.46
   3  -5  -2   12.46    0.45
  -5  -3  -2   11.45    0.36
  -5  -3  -2   11.64    0.36
   5   3  -2   12.31    0.47
  -5  -3  -2   11.28    0.40
  -3   5  -2   12.16    0.44
   3  -5  -2   11.93    0.42
   3  -5  -2   12.51    0.42
   3  -5  -2   12.11    0.41
   3  -5   2   12.47    0.41
   5   3   2   11.46    0.37
   5   3   2   11.62    0.37
  -5  -3   2   11.98    0.37
  -3   5   2   12.19    0.43
  -5  -3   2   11.63    0.36
  -3   5   2   12.10    0.44
   3  -5   2   11.90    0.43
   3  -5   2   12.36    0.43
  -3   5   2   11.88    0.41
  -3   5   2   11.90    0.45
  -5  -2  -2   24.37    0.72
  -2   5  -2   22.57    0.70
  -2   5  -2   23.48    0.73
   5   2  -2   24.22    0.65
   5   2  -2   23.30    0.65
  -5  -2  -2   23.98    0.63
   2  -5  -2   24.32    0.72
  -2   5  -2   24.71    0.72
   2  -5  -2   24.92    0.76
   2  -5  -2   24.10    0.73
  -5  -2  -2   24.16    0.63
   2  -5  -2   24.02    0.70
   5   2  -2   23.53    0.80
  -2   5  -2   23.81    0.74
   2  -5   2   24.08    0.73
  -2   5   2   24.11    0.71
   5   2   2   24.36    0.64
  -2   5   2   24.44    0.73
   2  -5   2   24.57    0.70
  -5  -2   2   22.69    0.63
   2  -5   2   23.05    0.72
   2  -5   2   23.96    0.73
   5   2   2   24.47    0.64
  -5  -2   2   23.51    0.63
  -2   5   2   24.65    0.72
   1  -5  -2  103.14    2.70
  -1   5  -2   98.11    2.80
   5   1  -2  106.43    3.11
  -1   5  -2  105.31    2.86
  -5  -1  -2  103.26    2.87
   1  -5  -2  104.49    2.80
  -1   5  -2  104.62    3.03
  -1   5  -2  103.78    2.71
  -1   5  -2  107.82    2.80
   1  -5  -2  106.07    3.04
   1  -5  -2  106.36    2.81
  -5  -1   2  106.11    2.62
   1  -5   2  104.85    2.81
   1  -5   2  105.66    2.80
   1  -5   2  104.42    2.86
  -1   5   2  105.17    2.80
   1  -5   2  103.89    2.70
  -1   5   2  104.36    2.71
  -1   5   2  104.18    2.85
  -5  -1   2  109.03    2.62
   0  -5  -2   20.03    0.61
   0  -5  -2   20.80    0.63
   0   5  -2   19.49    0.62
   0   5  -2   21.19    0.63
   0  -5  -2   20.34    0.61
   5   0  -2   20.51    0.71
   0   5  -2   20.65    0.63
  -5   0  -2   20.14    0.65
   0  -5   2   20.30    0.61
   5   0   2   21.14    0.72
   0   5   2   20.34    0.62
   0   5   2   20.21    0.63
   0  -5   2   20.13    0.63
   0   5   2   20.63    0.63
   0   5   2   20.50    0.59
   0  -5   2   20.13    0.61
   1   5  -2   74.39    1.97
   1   5  -2   75.86    2.04
   1   5  -2   74.12    2.05
  -1  -5  -2   76.87    2.04
   5  -1  -2   77.08    1.97
  -5   1  -2   74.24    1.90
   5  -1  -2   77.28    1.97
  -1  -5  -2   75.97    2.04
  -5   1  -2   74.35    2.11
  -5   1  -2   75.77    1.90
  -1  -5  -2   76.36    1.98
   5  -1  -2   75.62    2.27
   5  -1   2   73.75    2.27
   1   5   2   74.37    1.97
  -1  -5   2   73.42    2.03
   1   5   2   76.11    2.05
  -1  -5   2   74.63    2.05
  -1  -5   2   74.14    1.97
   1   5   2   75.57    2.04
  -1  -5   2   75.27    2.04
  -5   1   2   75.66    1.91
  -5   1   2   77.48    1.91
   5  -2  -2   10.81    0.34
   5  -2  -2   11.35    0.47
  -2  -5  -2   11.37    0.37
   5  -2  -2   11.20    0.34
   2   5  -2   10.79    0.41
  -2  -5  -2   10.58    0.39
  -5   2  -2   11.03    0.33
   2   5  -2   10.57    0.39
  -5   2  -2   11.07    0.34
  -5   2  -2   10.53    0.42
   2   5  -2   11.57    0.41
  -2  -5  -2   10.66    0.38
   2   5   2   10.57    0.41
  -2  -5   2   11.43    0.40
   2   5   2   11.58    0.41
  -2  -5   2   11.27    0.35
   5  -2   2   11.22    0.34
  -5   2   2   11.22    0.34
  -5   2   2   11.19    0.34
   5  -2   2   11.45    0.46
   2   5   2   10.85    0.39
   5  -2   2   11.48    0.34
  -2  -5   2   11.25    0.39
   5  -3  -2   12.95    0.42
   5  -3  -2   13.18    0.53
  -3  -5  -2   13.49    0.45
   3   5  -2   12.78    0.43
   3   5  -2   13.27    0.46
  -5   3  -2   12.94    0.49
   5  -3  -2   12.80    0.36
   3   5  -2   12.84    0.45
  -3  -5  -2   12.90    0.44
  -5   3  -2   13.68    0.41
   5  -3  -2   13.14    0.42
  -5   3  -2   13.91    0.41
   5  -3   2   13.44    0.42
  -5   3   2   13.19    0.41
   3   5   2   12.83    0.43
  -5   3   2   13.09    0.41
   5  -3   2   13.67    0.35
   5  -3   2   13.79    0.43
  -3  -5   2   12.72    0.43
   5  -3   2   13.38    0.35
  -3  -5   2   12.89    0.44
  -5   3   2   13.18    0.49
   5  -3   2   13.25    0.53
   3   5   2   13.61    0.46
   3   5   2   12.86    0.46
   5  -4  -2    3.04    0.21
   5  -4  -2    2.93    0.17
   4   5  -2    3.05    0.20
  -4  -5  -2    2.93    0.21
  -5   4  -2    2.73    0.25
  -4  -5  -2    2.93    0.24
   5  -4  -2    2.67    0.20
  -4  -5  -2    3.09    0.22
   5  -4  -2    2.75    0.25
   4   5  -2    3.05    0.22
   4   5  -2    2.59    0.23
  -5   4  -2    2.70    0.20
  -4  -5  -2    2.84    0.13
  -5   4  -2    2.63    0.22
  -5   4   2    2.72    0.20
   4   5   2    2.97    0.19
   5  -4   2    3.13    0.16
  -4  -5   2    2.87    0.22
   4   5   2    3.10    0.23
  -5   4   2    2.71    0.22
  -4  -5   2    2.51    0.20
   5  -4   2    2.83    0.27
   4   5   2    2.87    0.23
   5  -4   2    3.01    0.20
   5  -4   2    2.79    0.22
  -4  -5   2    3.02    0.22
  -5   4   2    3.12    0.27
  -5  -5  -2   32.89    0.93
  -5  -5  -2   34.17    0.93
   5  -5  -2   33.88    0.97
   5  -5  -2   33.11    0.97
   5   5  -2   33.28    0.96
  -5  -5  -2   33.32    0.93
   5   5  -2   33.67    0.88
   5  -5  -2   34.68    0.91
   5   5  -2   32.91    0.96
   5  -5  -2   34.48    1.09
  -5   5  -2   32.62    0.94
  -5   5  -2   31.20    1.02
   5  -5   2   32.19    0.97
  -5   5   2   32.21    1.02
   5  -5   2   33.61    0.91
   5   5   2   33.25    0.88
  -5  -5   2   32.88    0.93
  -5   5   2   33.94    0.95
  -5  -5   2   33.64    0.93
   5   5   2   32.12    0.96
   5   5   2   34.40    0.96
   5  -5   2   31.52    0.97
  -6  -5  -2   73.43    1.91
   5  -6  -2   71.17    2.00
  -5   6  -2   71.94    2.09
  -6  -5  -2   72.34    1.90
  -5   6  -2   72.48    1.94
   6   5  -2   71.76    1.97
   5  -6  -2   70.46    2.20
   5  -6  -2   74.59    1.91
  -6  -5  -2   74.40    1.99
   5  -6  -2   73.14    2.01
   6   5  -2   70.03    1.97
  -5   6   2   72.32    1.94
  -6  -5   2   69.54    1.90
  -6  -5   2   72.80    1.91
   5  -6   2   74.83    2.01
   5  -6   2   72.56    2.00
   5  -6   2   75.42    1.91
   6   5   2   73.67    1.97
  -5   6   2   70.94    2.08
   6   5   2   74.07    1.98
   4  -6  -2    7.94    0.33
   6   4  -2    7.77    0.39
  -6  -4  -2    7.60    0.30
   4  -6  -2    7.64    0.36
  -4   6  -2    7.56    0.35
  -4   6  -2    7.55    0.38
   4  -6  -2    7.00    0.34
  -6  -4  -2    7.42    0.30
  -6  -4  -2    7.62    0.32
   6   4  -2    8.09    0.31
   6   4  -2    7.98    0.31
   4  -6  -2    7.76    0.37
   6   4   2    7.81    0.30
  -4   6   2    7.85    0.38
  -6  -4   2    7.96    0.30
   4  -6   2    8.26    0.35
   6   4   2    7.82    0.31
   4  -6   2    7.48    0.35
   4  -6   2    8.16    0.33
  -4   6   2    7.21    0.34
  -6  -4   2    8.40    0.31
  -3   6  -2   15.16    0.53
  -3   6  -2   15.00    0.51
   3  -6  -2   15.61    0.52
  -6  -3  -2   14.48    0.44
  -6  -3  -2   14.26    0.44
  -3   6  -2   15.53    0.53
   3  -6  -2   15.62    0.54
  -6  -3  -2   15.11    0.51
   3  -6  -2   14.12    0.50
   6   3  -2   15.36    0.59
   3  -6  -2   15.47    0.54
   6   3  -2   15.52    0.45
   6   3  -2   15.21    0.45
   6   3   2   14.67    0.45
  -6  -3   2   14.96    0.44
  -3   6   2   15.39    0.54
  -6  -3   2   14.97    0.44
   3  -6   2   14.75    0.50
  -3   6   2   15.58    0.53
   3  -6   2   15.04    0.52
   6   3   2   14.49    0.45
   3  -6   2   15.04    0.53
  -6  -2  -2    2.83    0.22
  -2   6  -2    3.17    0.27
  -6  -2  -2    3.05    0.14
   2  -6  -2    3.58    0.26
  -2   6  -2    3.43    0.23
  -6  -2  -2    3.20    0.14
   2  -6  -2    3.24    0.20
   2  -6  -2    3.59    0.26
   6   2  -2    3.32    0.13
  -2   6  -2    3.41    0.20
   6   2  -2    3.10    0.13
   6   2  -2    3.89    0.31
  -2   6  -2    3.45    0.25
   2  -6  -2    3.42    0.25
  -2   6   2    2.83    0.24
   2  -6   2    3.35    0.24
  -6  -2   2    3.19    0.14
  -2   6   2    3.42    0.25
   6   2   2    3.07    0.12
  -2   6   2    3.28    0.22
   2  -6   2    3.40    0.26
   2  -6   2    3.49    0.23
   2  -6   2    3.28    0.23
   6   2   2    2.99    0.12
  -6  -2   2    3.09    0.14
   1  -6  -2   10.32    0.35
   1  -6  -2   10.61    0.41
   1  -6  -2   10.52    0.39
  -1   6  -2   10.32    0.39
   6   1  -2   10.60    0.47
  -6  -1  -2   10.45    0.39
  -1   6  -2   10.51    0.39
  -1   6  -2   10.21    0.38
  -1   6  -2    8.81    0.37
   1  -6  -2   10.08    0.40
   1  -6   2   10.06    0.39
   1  -6   2   10.44    0.38
  -1   6   2    9.89    0.36
   1  -6   2   10.19    0.41
  -1   6   2   10.71    0.40
  -1   6   2   10.41    0.40
  -6  -1   2   10.11    0.27
   1  -6   2    9.98    0.40
  -6  -1   2   10.14    0.27
   0  -6  -2   21.30    0.67
   0  -6  -2   21.97    0.69
   0   6  -2   22.23    0.68
  -6   0  -2   22.14    0.71
   0  -6  -2   22.42    0.65
   0   6  -2   22.06    0.69
   0   6  -2   22.00    0.68
   6   0  -2   21.23    0.77
   0   6   2   22.33    0.69
   0   6   2   22.29    0.68
   0  -6   2   21.63    0.69
   0  -6   2   21.33    0.66
   0   6   2   22.42    0.69
   0  -6   2   21.38    0.66
   6   0   2   21.69    0.77
   0   6   2   21.00    0.63
  -6   1  -2    3.85    0.14
   1   6  -2    3.47    0.27
  -6   1  -2    3.88    0.14
   6  -1  -2    3.39    0.13
   6  -1  -2    3.64    0.29
  -1  -6  -2    3.73    0.24
   1   6  -2    4.11    0.27
   1   6  -2    3.48    0.24
  -1  -6  -2    3.87    0.14
  -6   1  -2    3.97    0.28
  -1  -6  -2    3.63    0.25
   6  -1  -2    3.57    0.13
  -1  -6   2    3.99    0.24
  -1  -6   2    3.69    0.19
   6  -1   2    3.82    0.30
   1   6   2    3.92    0.24
  -6   1   2    3.67    0.15
  -6   1   2    3.54    0.15
   1   6   2    3.66    0.24
  -1  -6   2    3.97    0.25
   1   6   2    3.81    0.24
  -2  -6  -2   14.85    0.50
   2   6  -2   15.70    0.53
   2   6  -2   15.30    0.51
  -6   2  -2   15.27    0.43
  -2  -6  -2   14.34    0.51
  -6   2  -2   14.48    0.54
   6  -2  -2   15.41    0.45
   6  -2  -2   15.32    0.45
   2   6  -2   15.08    0.52
  -2  -6  -2   15.09    0.47
   6  -2  -2   15.10    0.60
  -6   2  -2   15.24    0.44
  -2  -6   2   15.41    0.50
   2   6   2   15.16    0.50
  -6   2   2   14.72    0.56
   6  -2   2   15.07    0.44
   2   6   2   14.36    0.51
  -2  -6   2   15.51    0.51
  -6   2   2   15.81    0.44
  -2  -6   2   15.28    0.46
   2   6   2   14.98    0.51
   6  -2   2   14.16    0.58
  -6   2   2   15.56    0.44
   6  -2   2   15.07    0.44
  -6   3  -2   17.26    0.51
  -3  -6  -2   15.96    0.54
   3   6  -2   17.08    0.55
  -3  -6  -2   17.76    0.55
   6  -3  -2   17.53    0.66
   3   6  -2   17.56    0.58
   6  -3  -2   17.02    0.52
   3   6  -2   16.02    0.56
  -6   3  -2   17.78    0.50
   6  -3  -2   16.82    0.52
  -6   3  -2   16.94    0.61
  -6   3   2   17.49    0.62
   3   6   2   17.18    0.57
   3   6   2   16.84    0.57
   3   6   2   16.44    0.54
   6  -3   2   17.09    0.52
  -6   3   2   16.93    0.51
  -3  -6   2   17.39    0.51
  -3  -6   2   16.13    0.55
   6  -3   2   17.00    0.66
  -6   3   2   17.44    0.51
   6  -3   2   17.90    0.52
  -3  -6   2   15.37    0.53
   4   6  -2   12.80    0.46
  -4  -6  -2   12.86    0.46
   6  -4  -2   11.71    0.54
  -6   4  -2   13.30    0.43
  -4  -6  -2   12.63    0.45
   4   6  -2   12.84    0.42
   6  -4  -2   12.23    0.34
   4   6  -2   12.51    0.46
   6  -4  -2   12.63    0.44
   6  -4  -2   11.81    0.43
  -6   4  -2   13.19    0.43
   6  -4  -2   11.64    0.34
  -6   4  -2   12.88    0.51
  -6   4   2   12.43    0.50
   6  -4   2   12.83    0.34
  -4  -6   2   12.61    0.45
  -6   4   2   12.10    0.43
   6  -4   2   13.26    0.43
   4   6   2   12.91    0.47
  -4  -6   2   13.34    0.45
   4   6   2   13.01    0.47
   6  -4   2   12.38    0.54
  -6   4   2   12.21    0.43
   4   6   2   12.45    0.42
   6  -4   2   13.04    0.44
   6  -5  -2   29.49    0.88
   6  -5  -2   30.13    0.80
   6  -5  -2   29.75    0.89
   5   6  -2   29.50    0.81
  -5  -6  -2   29.14    0.80
   6  -5  -2   29.75    1.01
  -6   5  -2   27.18    0.94
  -6   5  -2   29.07    0.85
   5   6  -2   30.49    0.89
  -5  -6  -2   28.09    0.86
   5   6  -2   29.51    0.88
   6  -5   2   29.19    0.88
   5   6   2   28.27    0.88
  -5  -6   2   29.48    0.85
  -6   5   2   30.07    0.86
   6  -5   2   28.68    0.79
   5   6   2   28.18    0.81
   5   6   2   29.24    0.88
  -6   5   2   29.87    0.96
   6  -5   2   28.64    0.88
  -6  -6  -2   86.71    2.37
  -6  -6  -2   86.46    2.29
   6   6  -2   84.31    2.38
  -6   6  -2   87.70    2.50
   6  -6  -2   87.79    2.39
   6  -6  -2   85.56    2.65
   6  -6  -2   90.10    2.40
   6  -6  -2   88.19    2.26
   6   6  -2   85.52    2.37
  -6   6  -2   87.24    2.31
  -6   6   2   88.22    2.32
   6   6   2   87.55    2.38
   6  -6   2   88.72    2.26
  -6  -6   2   86.05    2.29
  -6   6   2   86.56    2.50
   6   6   2   87.09    2.38
   6  -6   2   88.11    2.39
   6  -6   2   90.62    2.41
  -6   7  -2    1.91    0.27
   6  -7  -2    1.38    0.23
   6  -7  -2    1.78    0.27
  -6   7  -2    1.83    0.24
   6  -7  -2    1.79    0.23
  -7  -6  -2    2.13    0.20
   6  -7  -2    2.09    0.20
  -7  -6  -2    1.80    0.21
   7   6  -2    2.25    0.22
   7   6  -2    2.04    0.21
  -6   7   2    1.82    0.25
   6  -7   2    1.67    0.23
   7   6   2    1.77    0.21
  -6   7   2    1.65    0.24
   6  -7   2    2.05    0.20
   6  -7   2    1.45    0.23
   7   6   2    1.74    0.21
  -7  -6   2    1.94    0.21
  -7  -5  -2    1.19    0.16
  -7  -5  -2    1.41    0.16
   7   5  -2    1.38    0.18
   5  -7  -2    1.17    0.21
   5  -7  -2    1.33    0.21
   5  -7  -2    1.47    0.22
   5  -7  -2    1.35    0.18
  -5   7  -2    1.20    0.22
   7   5  -2    1.30    0.17
  -5   7  -2    1.43    0.24
  -7  -5   2    1.45    0.17
  -5   7   2    1.20    0.23
   7   5   2    1.18    0.17
   5  -7   2    1.17    0.21
   5  -7   2    0.88    0.18
   7   5   2    1.18    0.17
   5  -7   2    1.33    0.21
  -5   7   2    1.25    0.22
  -7  -4  -2   13.97    0.44
  -4   7  -2   14.21    0.52
   7   4  -2   13.32    0.44
   4  -7  -2   13.65    0.52
  -7  -4  -2   13.70    0.48
  -7  -4  -2   13.07    0.43
   4  -7  -2   13.26    0.52
   4  -7  -2   13.68    0.49
  -4   7  -2   14.26    0.54
   7   4  -2   13.40    0.44
   4  -7  -2   13.69    0.51
   7   4   2   12.94    0.44
   4  -7   2   14.04    0.49
   4  -7   2   14.07    0.52
  -4   7   2   12.98    0.50
  -7  -4   2   14.13    0.43
  -4   7   2   13.08    0.53
  -7  -4   2   13.49    0.44
   4  -7   2   13.73    0.53
   7   4   2   13.57    0.45
   3  -7  -2    3.63    0.25
   7   3  -2    3.87    0.18
   3  -7  -2    3.61    0.29
  -3   7  -2    3.72    0.30
  -7  -3  -2    3.58    0.19
  -7  -3  -2    3.58    0.19
   3  -7  -2    3.15    0.27
  -7  -3  -2    3.83    0.26
  -3   7  -2    4.08    0.28
   7   3  -2    3.80    0.19
  -3   7  -2    3.33    0.26
   3  -7  -2    3.32    0.25
   7   3  -2    3.62    0.34
   7   3   2    3.60    0.18
  -3   7   2    3.33    0.27
   3  -7   2    4.07    0.30
   7   3   2    3.34    0.18
   3  -7   2    3.70    0.27
  -7  -3   2    3.69    0.19
  -7  -3   2    3.98    0.19
   3  -7   2    3.97    0.28
  -3   7   2    3.80    0.29
   2  -7  -2   18.60    0.60
   7   2  -2   18.41    0.49
   2  -7  -2   18.36    0.62
  -2   7  -2   17.64    0.60
  -7  -2  -2   18.15    0.48
   7   2  -2   17.82    0.49
   2  -7  -2   18.98    0.59
  -2   7  -2   18.08    0.62
   2  -7  -2   18.85    0.63
   7   2  -2   17.16    0.70
  -2   7  -2   16.18    0.59
  -7  -2  -2   18.12    0.48
  -7  -2  -2   17.34    0.60
   7   2   2   18.02    0.48
  -2   7   2   19.25    0.63
   2  -7   2   17.11    0.62
   2  -7   2   16.73    0.58
   2  -7   2   17.16    0.61
  -2   7   2   18.30    0.59
   7   2   2   17.53    0.48
  -7  -2   2   17.72    0.49
  -2   7   2   18.47    0.61
  -7  -2   2   17.62    0.49
  -7  -1  -2   82.68    2.38
  -1   7  -2   87.34    2.33
  -1   7  -2   84.50    2.35
   1  -7  -2   85.59    2.26
   1  -7  -2   84.14    2.33
  -1   7  -2   86.06    2.26
   7   1  -2   85.29    2.59
   1  -7  -2   86.58    2.47
  -1   7  -2   82.62    2.33
   1  -7  -2   85.66    2.34
  -7  -1   2   84.87    2.14
  -1   7   2   84.32    2.34
   1  -7   2   85.43    2.33
   1  -7   2   88.96    2.34
   1  -7   2   84.58    2.25
  -7  -1   2   84.01    2.14
   1  -7   2   86.40    2.35
  -1   7   2   85.33    2.33
  -1   7   2   84.63    2.26
  -7   0  -2   -0.21    0.16
   0  -7  -2    0.08    0.15
   0   7  -2    0.25    0.15
   0  -7  -2   -0.04    0.08
   0  -7  -2    0.35    0.16
   7   0  -2    0.02    0.19
   0   7  -2    0.25    0.15
   0   7  -2    0.01    0.17
   0   7   2    0.18    0.11
   0   7   2    0.23    0.16
  -7   0   2    0.10    0.04
   0  -7   2    0.11    0.15
   0   7   2    0.22    0.15
   0  -7   2    0.05    0.07
  -7   0   2    0.24    0.04
   0  -7   2    0.01    0.11
   0   7   2    0.39    0.16
   0  -7   2    0.35    0.16
  -7   1  -2   31.26    0.79
   7  -1  -2   30.31    0.81
   1   7  -2   30.98    0.93
  -7   1  -2   31.32    0.79
   7  -1  -2   29.76    0.81
   1   7  -2   30.82    0.93
  -1  -7  -2   31.06    0.92
  -1  -7  -2   30.20    0.91
   1   7  -2   31.73    0.90
  -7   1  -2   30.96    0.97
   7  -1  -2   29.00    1.04
  -7   1   2   30.19    0.80
  -7   1   2   29.77    0.97
   1   7   2   30.12    0.94
   7  -1   2   31.30    0.80
   7  -1   2   32.01    1.06
  -1  -7   2   29.55    0.91
   1   7   2   28.80    0.92
   1   7   2   30.17    0.90
  -7   1   2   30.38    0.80
  -1  -7   2   31.71    0.88
  -1  -7   2   30.35    0.91
  -2  -7  -2   19.58    0.65
  -7   2  -2   20.02    0.55
   2   7  -2   21.11    0.67
   2   7  -2   20.24    0.64
   2   7  -2   20.49    0.66
   7  -2  -2   20.03    0.57
  -7   2  -2   18.90    0.70
  -7   2  -2   19.88    0.56
   7  -2  -2   18.74    0.74
   7  -2  -2   19.85    0.57
   2   7   2   19.74    0.64
  -2  -7   2   20.32    0.59
   7  -2   2   19.45    0.74
   2   7   2   20.65    0.66
   7  -2   2   20.20    0.57
   2   7   2   19.24    0.67
  -2  -7   2   19.93    0.64
  -7   2   2   19.97    0.55
  -7   2   2   19.06    0.69
  -7   2   2   19.19    0.56
   7  -2   2   19.97    0.57
  -7   3  -2   14.74    0.56
  -3  -7  -2   13.94    0.51
  -3  -7  -2   14.47    0.47
   3   7  -2   14.86    0.54
  -7   3  -2   14.09    0.45
  -7   3  -2   13.94    0.45
   3   7  -2   15.07    0.50
   7  -3  -2   14.63    0.46
   7  -3  -2   14.19    0.46
   7  -3  -2   14.00    0.61
   3   7  -2   14.76    0.52
   7  -3   2   13.57    0.45
  -7   3   2   13.96    0.56
   7  -3   2   13.30    0.60
  -7   3   2   14.67    0.45
   3   7   2   13.79    0.53
   3   7   2   13.74    0.53
  -3  -7   2   15.34    0.44
  -3  -7   2   15.11    0.52
  -7   3   2   14.78    0.45
   7  -3   2   14.35    0.46
   3   7   2   14.18    0.50
   4   7  -2   12.75    0.46
  -7   4  -2   13.13    0.43
   4   7  -2   12.47    0.48
   7  -4  -2   12.46    0.57
  -4  -7  -2   13.04    0.48
  -7   4  -2   13.15    0.44
   7  -4  -2   12.73    0.44
  -7   4  -2   12.00    0.52
  -4  -7  -2   13.56    0.46
   7  -4  -2   13.03    0.45
   4   7  -2   12.94    0.50
  -4  -7   2   12.35    0.48
   4   7   2   13.20    0.45
  -4  -7   2   11.20    0.44
  -7   4   2   13.15    0.44
  -7   4   2   12.67    0.54
  -7   4   2   12.79    0.44
  -4  -7   2   12.91    0.40
   4   7   2   12.32    0.49
   7  -4   2   13.30    0.45
   4   7   2   13.14    0.50
   7  -4   2   12.91    0.44
  -7   5  -2    1.44    0.26
   5   7  -2    1.99    0.18
  -7   5  -2    1.82    0.20
   5   7  -2    1.53    0.22
   7  -5  -2    1.97    0.28
   7  -5  -2    1.52    0.19
   5   7  -2    1.66    0.22
   7  -5  -2    1.62    0.20
  -5  -7  -2    1.38    0.21
   5   7   2    1.51    0.21
   5   7   2    1.37    0.21
  -7   5   2    1.56    0.19
   7  -5   2    1.49    0.20
  -5  -7   2    1.46    0.21
  -7   5   2    1.67    0.25
   5   7   2    1.46    0.17
   7  -5   2    1.62    0.19
  -7   6  -2    2.04    0.27
   6   7  -2    2.11    0.24
   6   7  -2    2.31    0.24
  -6  -7  -2    2.14    0.23
   7  -6  -2    2.24    0.23
  -7   6  -2    2.40    0.24
   7  -6  -2    2.02    0.22
   7  -6  -2    2.21    0.29
  -7   6   2    2.37    0.24
   6   7   2    2.27    0.24
  -7   6   2    2.53    0.28
   7  -6   2    2.21    0.23
  -6  -7   2    2.25    0.23
   6   7   2    2.48    0.25
   7  -6   2    2.15    0.24
   7   7  -2   10.14    0.44
  -7   7  -2    9.90    0.45
   7  -7  -2   10.17    0.45
   7  -7  -2   10.68    0.53
  -7   7  -2   10.51    0.52
   7  -7  -2   10.83    0.47
  -7  -7  -2    9.64    0.42
   7   7  -2    9.70    0.43
  -7   7   2    9.71    0.44
   7  -7   2   10.49    0.46
  -7   7   2   10.14    0.51
   7   7   2    9.99    0.45
   7   7   2    9.73    0.45
   7  -7   2   10.52    0.46
  -7  -7   2    9.72    0.41
  -7   8  -2    1.50    0.25
   7  -8  -2    1.78    0.27
   8   7  -2    1.86    0.23
   8   7  -2    1.93    0.24
  -8  -7  -2    1.53    0.21
   7  -8  -2    1.45    0.25
  -7   8  -2    2.12    0.28
   8   7   2    2.07    0.24
  -7   8   2    1.69    0.25
   7  -8   2    1.59    0.25
  -7   8   2    1.87    0.30
  -8  -7   2    1.91    0.23
   8   7   2    1.93    0.23
  -6   8  -2    0.89    0.23
   8   6  -2    1.35    0.20
   6  -8  -2    1.04    0.24
   6  -8  -2    1.65    0.24
  -6   8  -2    0.76    0.23
   8   6  -2    0.87    0.19
  -8  -6  -2    1.01    0.19
  -6   8   2    1.45    0.26
  -8  -6   2    1.14    0.19
   8   6   2    0.78    0.19
   6  -8   2    1.25    0.23
  -6   8   2    1.15    0.24
  -8  -6   2    1.17    0.19
   8   6   2    0.95    0.19
   5  -8  -2    5.51    0.37
  -8  -5  -2    5.44    0.30
  -5   8  -2    4.88    0.35
   5  -8  -2    5.48    0.34
   8   5  -2    5.08    0.28
  -5   8  -2    5.05    0.37
   8   5  -2    5.27    0.28
   5  -8  -2    5.65    0.35
  -8  -5  -2    4.83    0.27
  -5   8   2    5.22    0.36
   5  -8   2    4.97    0.36
   8   5   2    5.06    0.28
   8   5   2    4.84    0.28
  -5   8   2    5.45    0.37
  -8  -5   2    5.01    0.27
   5  -8   2    4.99    0.31
  -4   8  -2   15.63    0.58
  -4   8  -2   16.72    0.60
  -8  -4  -2   15.48    0.55
  -8  -4  -2   15.02    0.48
   8   4  -2   15.23    0.49
   4  -8  -2   14.33    0.58
   4  -8  -2   14.70    0.59
   4  -8  -2   15.75    0.57
   4  -8  -2   14.28    0.55
   8   4  -2   15.20    0.49
   8   4   2   15.09    0.50
  -4   8   2   14.55    0.57
   8   4   2   15.86    0.50
  -4   8   2   16.15    0.59
   4  -8   2   15.95    0.59
   4  -8   2   15.99    0.56
   4  -8   2   15.01    0.58
  -8  -4   2   15.83    0.48
  -8  -3  -2    7.92    0.38
   8   3  -2    7.76    0.43
   3  -8  -2    7.59    0.41
  -3   8  -2    7.58    0.41
   8   3  -2    8.01    0.28
   3  -8  -2    7.27    0.38
  -3   8  -2    8.23    0.38
  -8  -3  -2    7.47    0.28
   3  -8  -2    7.56    0.35
   3  -8  -2    7.73    0.41
  -8  -3  -2    7.72    0.28
   8   3  -2    7.92    0.28
  -3   8   2    7.57    0.38
  -8  -3   2    8.02    0.28
   3  -8   2    7.74    0.39
   8   3   2    7.58    0.27
   3  -8   2    8.16    0.37
  -3   8   2    8.00    0.37
   3  -8   2    7.30    0.40
  -8  -3   2    8.11    0.28
   8   3   2    7.55    0.28
   2  -8  -2   18.45    0.64
  -8  -2  -2   20.28    0.52
   8   2  -2   19.28    0.53
  -2   8  -2   19.00    0.66
  -8  -2  -2   20.07    0.67
  -2   8  -2   20.15    0.66
   8   2  -2   18.04    0.77
  -8  -2  -2   19.84    0.52
   2  -8  -2   18.81    0.68
   8   2  -2   18.79    0.53
   2  -8  -2   19.29    0.69
  -8  -2   2   18.78    0.53
   2  -8   2   19.55    0.68
   2  -8   2   19.75    0.66
   2  -8   2   19.15    0.69
   8   2   2   20.02    0.53
  -2   8   2   20.50    0.65
  -8  -2   2   18.74    0.53
  -2   8   2   19.21    0.68
  -1   8  -2   31.59    0.95
  -1   8  -2   31.55    0.94
   1  -8  -2   30.93    0.94
  -8  -1  -2   29.77    0.98
   1  -8  -2   31.09    0.96
  -1   8  -2   32.65    0.97
   1  -8  -2   32.04    0.97
   8   1  -2   31.16    1.10
  -8  -1   2   31.36    0.80
  -1   8   2   30.59    0.96
  -1   8   2   31.61    0.92
  -8  -1   2   31.30    0.98
  -1   8   2   30.77    0.95
   1  -8   2   32.27    0.98
  -8  -1   2   31.23    0.80
   1  -8   2   30.71    0.94
   1  -8   2   31.16    0.96
   0   8  -2    2.03    0.23
   0  -8  -2    2.67    0.23
   0  -8  -2    2.40    0.24
   0   8  -2    2.74    0.25
   8   0  -2    2.28    0.28
  -8   0  -2    2.76    0.26
   0   8  -2    2.65    0.25
   0   8   2    2.31    0.25
  -8   0   2    2.33    0.11
   0   8   2    2.27    0.23
  -8   0   2    2.09    0.24
   0  -8   2    2.63    0.22
  -8   0   2    2.41    0.11
   0  -8   2    2.76    0.21
   0   8   2    3.03    0.26
   0  -8   2    2.56    0.24
   8  -1  -2    3.47    0.34
   1   8  -2    3.66    0.31
   8  -1  -2    3.55    0.15
  -1  -8  -2    2.98    0.26
   1   8  -2    3.87    0.32
  -8   1  -2    3.38    0.16
  -8   1  -2    3.07    0.29
   1   8  -2    3.48    0.29
  -1  -8  -2    3.27    0.28
   8  -1  -2    3.56    0.15
  -8   1  -2    3.81    0.15
   8  -1   2    3.17    0.13
  -1  -8   2    3.61    0.21
  -1  -8   2    3.44    0.29
  -8   1   2    3.90    0.31
   1   8   2    3.65    0.30
   1   8   2    3.18    0.28
  -8   1   2    3.87    0.17
  -8   1   2    3.59    0.16
   1   8   2    3.61    0.30
  -1  -8   2    3.86    0.28
   8  -1   2    3.34    0.13
   2   8  -2   16.76    0.58
   8  -2  -2   15.35    0.67
  -8   2  -2   16.24    0.47
  -2  -8  -2   15.60    0.57
  -8   2  -2   15.55    0.47
   8  -2  -2   16.70    0.48
   8  -2  -2   15.60    0.48
  -8   2  -2   15.52    0.63
   2   8  -2   16.60    0.60
   2   8  -2   15.82    0.59
  -8   2   2   16.11    0.47
   8  -2   2   15.93    0.48
  -8   2   2   16.47    0.47
   2   8   2   16.16    0.57
  -2  -8   2   16.38    0.49
  -2  -8   2   15.23    0.56
   2   8   2   15.97    0.59
  -8   2   2   16.16    0.64
   8  -2   2   15.66    0.48
   2   8   2   15.91    0.59
   3   8  -2   14.07    0.54
   8  -3  -2   13.94    0.46
   8  -3  -2   13.45    0.63
  -8   3  -2   13.88    0.59
  -8   3  -2   14.08    0.44
   8  -3  -2   13.67    0.46
  -3  -8  -2   13.54    0.53
   3   8  -2   13.93    0.51
   3   8  -2   13.58    0.55
   3   8   2   14.66    0.54
  -8   3   2   14.07    0.59
  -3  -8   2   14.30    0.43
  -8   3   2   14.10    0.45
   8  -3   2   13.18    0.45
  -3  -8   2   13.18    0.51
   3   8   2   14.17    0.55
   3   8   2   15.13    0.52
   8  -3   2   13.82    0.46
   4   8  -2   15.85    0.59
  -8   4  -2   14.50    0.51
  -8   4  -2   14.60    0.61
  -4  -8  -2   15.01    0.57
   4   8  -2   15.73    0.54
   4   8  -2   15.14    0.57
   8  -4  -2   15.83    0.52
   8  -4  -2   15.29    0.66
   8  -4  -2   15.38    0.52
   8  -4   2   14.61    0.51
  -8   4   2   15.52    0.51
  -4  -8   2   15.82    0.45
   4   8   2   15.74    0.59
   8  -4   2   15.20    0.52
   4   8   2   15.45    0.59
  -4  -8   2   14.68    0.55
  -8   4   2   15.33    0.62
   4   8   2   15.83    0.54
   8  -5  -2    3.15    0.27
   8  -5  -2    2.53    0.22
  -5  -8  -2    2.67    0.26
  -8   5  -2    1.99    0.28
   5   8  -2    2.95    0.27
  -8   5  -2    2.39    0.22
   5   8  -2    2.74    0.27
   5   8  -2    2.87    0.24
   8  -5  -2    2.46    0.32
   5   8   2    2.90    0.24
  -8   5   2    2.51    0.23
   5   8   2    2.56    0.27
  -5  -8   2    2.43    0.25
   5   8   2    2.90    0.27
   8  -5   2    2.60    0.23
  -8   5   2    2.43    0.29
   8  -5   2    2.19    0.22
   8  -6  -2    0.80    0.21
   6   8  -2    1.25    0.23
  -8   6  -2    1.06    0.25
   8  -6  -2    0.71    0.20
   8  -6  -2    1.29    0.28
  -6  -8  -2    0.70    0.21
  -8   6  -2    0.90    0.21
   6   8  -2    1.18    0.23
  -8   6   2    0.51    0.25
   6   8   2    0.70    0.21
  -8   6   2    1.11    0.20
   8  -6   2    0.85    0.21
   6   8   2    0.73    0.22
   8  -6   2    0.82    0.20
  -6  -8   2    0.73    0.21
   7   8  -2    1.80    0.25
   8  -7  -2    1.70    0.24
  -7  -8  -2    1.81    0.24
   7   8  -2    1.53    0.24
  -8   7  -2    1.51    0.29
  -8   7  -2    1.55    0.25
   8  -7  -2    1.95    0.29
   8  -7  -2    2.15    0.25
   8  -7   2    1.84    0.23
   8  -7   2    1.95    0.26
  -7  -8   2    1.94    0.25
  -8   7   2    1.72    0.30
   7   8   2    2.15    0.25
   7   8   2    1.91    0.24
  -8   7   2    1.58    0.25
  -8  -8  -2    2.31    0.26
  -8   8  -2    3.41    0.31
   8   8  -2    2.99    0.29
   8  -8  -2    2.60    0.29
  -8   8  -2    2.66    0.33
   8   8  -2    2.67    0.28
  -8   8   2    2.76    0.29
  -8  -8   2    3.05    0.28
   8  -8   2    3.16    0.30
  -8   8   2    2.94    0.35
   8   8   2    2.68    0.27
   8   8   2    2.63    0.28
  -9  -8  -2    2.16    0.26
  -8   9  -2    2.52    0.35
   9   8  -2    2.20    0.27
   9   8  -2    1.69    0.26
  -8   9  -2    2.30    0.30
   8  -9  -2    2.02    0.29
  -8   9   2    2.46    0.34
  -9  -8   2    2.07    0.26
   8  -9   2    2.27    0.29
   9   8   2    1.82    0.27
  -8   9   2    2.38    0.30
   9   8   2    1.50    0.25
  -7   9  -2    0.27    0.25
   9   7  -2   -0.10    0.18
   7  -9  -2    0.23    0.23
  -9  -7  -2    0.17    0.18
   9   7  -2    0.06    0.18
  -7   9  -2    0.11    0.22
  -7   9   2    0.25    0.25
  -9  -7   2    0.03    0.18
   7  -9   2   -0.29    0.21
  -7   9   2    0.19    0.23
   9   7   2    0.21    0.20
   9   7   2    0.14    0.19
  -9  -6  -2    3.87    0.28
   9   6  -2    4.01    0.29
   6  -9  -2    3.78    0.33
   9   6  -2    4.12    0.29
  -6   9  -2    4.06    0.36
  -6   9  -2    4.31    0.33
  -9  -6   2    4.18    0.28
  -6   9   2    3.63    0.34
  -6   9   2    3.39    0.32
   9   6   2    3.46    0.29
   6  -9   2    3.79    0.34
   9   6   2    3.86    0.29
   5  -9  -2    7.20    0.38
   5  -9  -2    7.02    0.43
  -5   9  -2    7.52    0.42
  -9  -5  -2    7.58    0.36
   9   5  -2    7.38    0.33
  -5   9  -2    7.18    0.40
   9   5  -2    7.56    0.34
  -9  -5  -2    7.42    0.32
   9   5   2    7.68    0.33
  -5   9   2    6.07    0.41
   5  -9   2    7.15    0.40
  -9  -5   2    7.04    0.32
   5  -9   2    6.81    0.40
  -9  -5   2    7.16    0.37
  -5   9   2    7.57    0.43
   9   5   2    7.29    0.32
  -4   9  -2    6.56    0.40
  -9  -4  -2    6.40    0.37
   4  -9  -2    6.26    0.38
   9   4  -2    6.69    0.29
  -9  -4  -2    6.12    0.27
   4  -9  -2    6.25    0.37
  -4   9  -2    6.12    0.39
   9   4  -2    6.50    0.28
   4  -9   2    6.53    0.41
  -4   9   2    6.49    0.39
   9   4   2    5.98    0.28
  -9  -4   2    6.49    0.28
   9   4   2    6.12    0.28
   4  -9   2    6.61    0.38
  -9  -4   2    6.31    0.37
  -4   9   2    6.02    0.40
   9   3  -2   20.69    0.61
   9   3  -2   21.66    0.62
  -9  -3  -2   20.84    0.73
  -3   9  -2   20.77    0.74
   3  -9  -2   20.60    0.70
  -9  -3  -2   21.69    0.60
  -3   9  -2   21.70    0.73
  -3   9   2   21.67    0.73
   3  -9   2   21.59    0.72
  -3   9   2   20.80    0.74
   9   3   2   20.34    0.61
  -9  -3   2   22.45    0.75
  -9  -3   2   21.73    0.60
   9   3   2   20.49    0.61
   9   2  -2    2.01    0.31
   9   2  -2    1.58    0.11
   2  -9  -2    1.62    0.25
  -9  -2  -2    1.57    0.23
  -2   9  -2    1.32    0.25
   9   2  -2    1.51    0.12
  -2   9  -2    1.70    0.21
  -9  -2  -2    1.54    0.10
   2  -9   2    1.32    0.23
  -2   9   2    1.74    0.27
   9   2   2    1.29    0.11
   9   2   2    1.17    0.09
  -9  -2   2    1.46    0.23
  -2   9   2    1.75    0.20
  -9  -2   2    1.56    0.11
   9   1  -2    0.48    0.24
  -1   9  -2    0.39    0.20
  -9  -1  -2    0.33    0.19
   1  -9  -2    0.64    0.20
  -9  -1   2    0.53    0.07
  -9  -1   2    0.71    0.21
   1  -9   2    0.29    0.19
  -9  -1   2    0.55    0.07
  -1   9   2    0.38    0.20
  -1   9   2    0.57    0.15
   0  -9  -2    7.49    0.39
  -9   0  -2    7.69    0.43
   9   0  -2    7.57    0.49
   0   9  -2    8.11    0.43
  -9   0   2    8.27    0.24
  -9   0   2    8.23    0.24
  -9   0   2    8.21    0.42
   0   9   2    7.92    0.42
   0  -9   2    8.36    0.42
   9  -1  -2    2.43    0.14
   9  -1  -2    2.52    0.32
   1   9  -2    2.59    0.28
  -9   1  -2    2.85    0.15
  -9   1  -2    2.85    0.30
   9  -1  -2    2.43    0.14
  -1  -9  -2    2.42    0.27
   9  -1   2    2.63    0.13
  -9   1   2    2.24    0.28
  -1  -9   2    1.99    0.27
   1   9   2    2.59    0.26
  -9   1   2    2.57    0.16
   9  -1   2    2.66    0.13
   9  -2  -2   15.54    0.46
  -9   2  -2   15.13    0.45
   2   9  -2   15.27    0.57
   2   9  -2   14.97    0.60
   9  -2  -2   14.60    0.46
  -9   2  -2   15.53    0.63
   9  -2  -2   14.33    0.68
  -2  -9  -2   14.22    0.57
  -9   2   2   14.96    0.45
  -9   2   2   14.97    0.61
  -2  -9   2   14.14    0.57
   2   9   2   14.16    0.56
   9  -2   2   15.49    0.46
   2   9   2   14.87    0.58
   9  -2   2   15.09    0.45
   9  -3  -2   36.51    1.02
   9  -3  -2   33.64    1.24
  -3  -9  -2   36.23    1.09
  -9   3  -2   35.60    1.17
  -9   3  -2   37.54    0.98
   9  -3  -2   35.50    1.01
   3   9  -2   35.69    1.06
   3   9  -2   34.52    1.11
  -9   3   2   35.55    1.17
   9  -3   2   37.76    1.02
   9  -3   2   36.47    1.01
  -3  -9   2   34.26    1.08
   3   9   2   35.69    1.12
   3   9   2   35.46    1.06
  -9   3   2   36.21    0.99
  -9   4  -2    7.34    0.32
   9  -4  -2    5.90    0.46
  -9   4  -2    7.25    0.43
   4   9  -2    7.12    0.38
   9  -4  -2    6.30    0.31
   9  -4  -2    6.80    0.33
  -4  -9  -2    7.72    0.40
   4   9  -2    6.57    0.39
  -9   4   2    5.94    0.43
   9  -4   2    7.10    0.32
   9  -4   2    7.18    0.33
   4   9   2    7.27    0.41
   4   9   2    7.41    0.36
  -4  -9   2    6.87    0.39
  -9   4   2    6.11    0.32
   9  -5  -2    4.66    0.29
   5   9  -2    4.33    0.36
  -9   5  -2    3.94    0.30
  -9   5  -2    4.59    0.40
   9  -5  -2    4.32    0.30
  -5  -9  -2    3.84    0.32
   9  -5  -2    4.25    0.41
   9  -5   2    3.81    0.27
   9  -5   2    4.33    0.31
  -5  -9   2    3.76    0.31
  -9   5   2    4.67    0.37
   5   9   2    4.77    0.36
  -9   5   2    4.39    0.30
   6   9  -2    0.60    0.23
  -9   6  -2    0.77    0.27
   9  -6  -2    0.39    0.20
   9  -6  -2    0.57    0.20
  -6  -9  -2    0.53    0.22
  -9   6  -2    0.52    0.20
   9  -6  -2    0.47    0.25
  -6  -9   2    0.63    0.22
   9  -6   2    0.17    0.19
  -9   6   2    0.43    0.20
  -9   6   2    0.77    0.25
   9  -6   2    0.49    0.21
   6   9   2    0.51    0.22
   7   9  -2    1.44    0.26
  -7  -9  -2    1.67    0.26
   9  -7  -2    1.91    0.26
   9  -7  -2    1.44    0.23
  -9   7  -2    1.69    0.31
  -9   7  -2    1.90    0.25
   9  -7   2    1.78    0.24
   9  -7   2    1.73    0.25
  -9   7   2    1.50    0.24
  -7  -9   2    1.63    0.25
  -9   7   2    1.57    0.30
   7   9   2    1.82    0.28
  -9   8  -2    3.59    0.32
   8   9  -2    3.69    0.34
   9  -8  -2    3.78    0.33
  -8  -9  -2    2.95    0.30
  -9   8  -2    3.36    0.37
  -9   8   2    3.47    0.39
   8   9   2    3.05    0.31
  -9   8   2    3.50    0.32
   9  -8   2    3.31    0.31
  -8  -9   2    3.37    0.32
  -9   9  -2    6.41    0.42
   9   9  -2    5.57    0.42
   9  -9  -2    6.01    0.42
  -9  -9  -2    6.43    0.40
   9  -9   2    6.45    0.43
   9   9   2    6.07    0.42
  -9  -9   2    6.44    0.41
  -9   9   2    5.38    0.43
  -8  10  -2    0.32    0.26
  10   8  -2    0.30    0.23
 -10  -8  -2    0.47    0.23
  10   8   2    0.55    0.24
  -8  10   2    0.20    0.26
 -10  -8   2    0.31    0.22
  -7  10  -2   10.41    0.55
 -10  -7  -2    8.30    0.41
  10   7  -2    8.66    0.44
  -7  10  -2    8.61    0.49
  10   7  -2    9.11    0.43
  10   7   2    8.78    0.44
  -7  10   2    8.67    0.52
 -10  -7   2    8.79    0.42
  -7  10   2    8.73    0.47
  10   7   2    9.07    0.43
  -6  10  -2   18.81    0.72
  10   6  -2   17.87    0.63
  10   6  -2   18.24    0.64
 -10  -6  -2   19.11    0.61
  -6  10  -2   20.19    0.76
  10   6   2   18.74    0.64
 -10  -6   2   18.51    0.61
  -6  10   2   19.28    0.74
  -6  10   2   17.08    0.71
  10   6   2   18.16    0.63
 -10  -5  -2    2.55    0.21
  10   5  -2    2.27    0.21
  -5  10  -2    2.86    0.31
  10   5  -2    1.89    0.21
   5 -10  -2    2.73    0.28
  -5  10  -2    2.57    0.31
 -10  -5   2    2.51    0.21
  -5  10   2    1.93    0.29
 -10  -5   2    2.35    0.27
  -5  10   2    2.62    0.31
  10   5   2    2.62    0.22
  10   5   2    2.45    0.22
   5 -10   2    3.18    0.29
  10   4  -2    0.89    0.15
  -4  10  -2    1.23    0.25
 -10  -4  -2    0.90    0.15
  -4  10  -2    1.28    0.27
 -10  -4  -2    1.23    0.22
  10   4  -2    1.09    0.16
   4 -10  -2    1.20    0.24
  10   4   2    0.87    0.15
  -4  10   2    0.73    0.25
 -10  -4   2    1.23    0.24
  -4  10   2    1.19    0.24
  10   4   2    0.80    0.15
 -10  -4   2    1.21    0.15
   4 -10   2    0.96    0.23
  10   3  -2    0.67    0.12
   3 -10  -2    0.58    0.20
 -10  -3  -2    0.54    0.21
 -10  -3  -2    0.75    0.11
  10   3  -2    0.82    0.12
  -3  10  -2    0.74    0.21
  -3  10  -2    0.59    0.24
 -10  -3   2    0.88    0.22
 -10  -3   2    0.66    0.12
  -3  10   2    1.07    0.21
  10   3   2    0.71    0.12
   3 -10   2    0.65    0.23
  -3  10   2    0.61    0.23
  10   3   2    0.65    0.12
  -2  10  -2   28.65    0.95
 -10  -2  -2   30.71    0.97
  10   2  -2   29.21    0.79
  -2  10  -2   29.17    0.93
   2 -10  -2   29.17    0.93
  10   2  -2   28.47    0.79
 -10  -2  -2   29.57    0.77
  10   2   2   28.54    0.79
  -2  10   2   29.28    0.95
 -10  -2   2   29.18    0.97
 -10  -2   2   28.82    0.77
  10   2   2   28.69    0.78
   2 -10   2   29.07    0.93
  -2  10   2   30.37    0.91
  -1  10  -2    3.36    0.33
   1 -10  -2    3.34    0.31
  10   1  -2    2.92    0.35
 -10  -1  -2    3.17    0.30
  -1  10   2    2.98    0.30
 -10  -1   2    3.23    0.13
   1 -10   2    3.07    0.31
 -10  -1   2    3.51    0.32
   0  10  -2    2.39    0.29
   0 -10  -2    2.66    0.30
  10   0  -2    2.26    0.33
  10   0  -2    2.39    0.11
 -10   0  -2    2.49    0.30
 -10   0   2    2.48    0.13
   0 -10   2    2.16    0.28
   0  10   2    2.44    0.28
 -10   0   2    2.38    0.29
  -1 -10  -2    4.19    0.35
  10  -1  -2    4.35    0.18
  10  -1  -2    4.44    0.19
 -10   1  -2    4.40    0.19
  10  -1  -2    4.50    0.42
 -10   1  -2    3.73    0.34
   1  10  -2    4.06    0.33
  10  -1   2    4.19    0.18
  -1 -10   2    3.58    0.32
 -10   1   2    4.44    0.39
 -10   1   2    4.46    0.20
   1  10   2    4.65    0.36
  10  -1   2    4.21    0.18
  10  -2  -2    8.58    0.32
 -10   2  -2    8.94    0.50
  10  -2  -2    9.19    0.53
  -2 -10  -2    8.48    0.45
 -10   2  -2    9.74    0.33
  10  -2  -2    8.61    0.33
   2  10  -2    9.44    0.46
  10  -2   2    8.87    0.32
 -10   2   2    8.71    0.48
  -2 -10   2    9.33    0.47
 -10   2   2    9.29    0.33
   2  10   2    8.50    0.46
  10  -2   2    9.28    0.33
  10  -3  -2    0.86    0.15
   3  10  -2    0.95    0.23
  10  -3  -2    0.89    0.30
  -3 -10  -2    0.90    0.22
  10  -3  -2    0.84    0.15
 -10   3  -2    0.91    0.16
 -10   3  -2    0.51    0.26
  10  -3   2    0.84    0.15
  10  -3   2    0.56    0.15
  -3 -10   2    1.28    0.26
 -10   3   2    1.14    0.26
 -10   3   2    0.90    0.16
   3  10   2    0.91    0.23
 -10   4  -2    0.48    0.26
  10  -4  -2    0.37    0.28
  10  -4  -2    0.45    0.17
  10  -4  -2    0.22    0.15
   4  10  -2    0.58    0.21
  -4 -10  -2    0.44    0.23
 -10   4  -2    0.19    0.16
  -4 -10   2    0.54    0.23
   4  10   2    0.36    0.21
  10  -4   2    0.29    0.16
  10  -4   2    0.25    0.17
 -10   4   2    0.42    0.16
 -10   4   2    0.67    0.25
 -10   5  -2    1.92    0.22
  -5 -10  -2    1.66    0.28
  10  -5  -2    2.15    0.35
  10  -5  -2    1.78    0.22
  10  -5  -2    1.92    0.23
 -10   5  -2    2.07    0.33
 -10   5   2    2.10    0.23
  10  -5   2    1.72    0.23
  10  -5   2    1.86    0.22
 -10   5   2    1.59    0.30
  -5 -10   2    1.57    0.28
  -6 -10  -2   12.68    0.56
 -10   6  -2   14.19    0.54
  10  -6  -2   13.27    0.55
  10  -6  -2   12.77    0.53
 -10   6  -2   13.23    0.65
   6  10  -2   14.06    0.61
   6  10   2   14.27    0.61
  -6 -10   2   13.13    0.57
 -10   6   2   12.38    0.65
  10  -6   2   14.15    0.55
  10  -6   2   14.44    0.54
 -10   6   2   12.49    0.53
   7  10  -2    3.64    0.37
  10  -7  -2    3.31    0.31
 -10   7  -2    4.37    0.35
  -7 -10  -2    4.30    0.37
 -10   7   2    3.86    0.33
  -7 -10   2    4.04    0.35
   7  10   2    4.46    0.38
  10  -7   2    4.01    0.35
  -8 -10  -2   11.78    0.53
   8  10  -2   12.43    0.59
  10  -8  -2   12.05    0.55
 -10   8  -2   11.67    0.54
  -8 -10   2   11.59    0.54
  10  -8   2   11.26    0.54
   8  10   2   11.40    0.57
 -10   8   2   12.30    0.55
  -6  11  -2    0.80    0.29
  -6  11  -2    1.15    0.29
  11   6  -2    1.08    0.21
  11   6  -2    1.04    0.20
 -11  -6   2    1.15    0.21
  -6  11   2    1.20    0.30
  11   6   2    1.00    0.20
  11   6   2    1.07    0.21
  -6  11   2    0.99    0.29
  -5  11  -2    2.97    0.34
  -5  11  -2    3.25    0.33
  11   5  -2    3.06    0.25
  11   5  -2    2.97    0.26
  11   5   2    2.80    0.24
  11   5   2    2.83    0.25
  -5  11   2    2.88    0.34
  -5  11   2    3.33    0.33
  11   4  -2    0.69    0.15
   4 -11  -2    0.51    0.24
  -4  11  -2    0.97    0.27
  11   4  -2    0.68    0.15
  -4  11  -2    0.51    0.23
   4 -11   2    0.82    0.25
  11   4   2    0.51    0.14
  11   4   2    0.51    0.14
 -11  -4   2    0.74    0.25
  -4  11   2    0.55    0.27
   3 -11  -2    0.30    0.24
 -11  -3  -2    0.28    0.21
  -3  11  -2    0.19    0.25
  11   3  -2    0.25    0.12
  11   3  -2    0.28    0.12
  11   3   2    0.10    0.11
  11   3   2    0.08    0.11
 -11  -3   2    0.31    0.22
   3 -11   2    0.50    0.25
  -3  11   2    0.23    0.25
  11   2  -2    1.09    0.11
 -11  -2  -2    1.67    0.26
  -2  11  -2    1.43    0.30
  11   2  -2    1.11    0.10
   2 -11  -2    1.63    0.26
 -11  -2   2    1.22    0.25
  11   2   2    1.18    0.10
  11   2   2    0.98    0.10
  -2  11   2    1.58    0.29
   2 -11   2    1.28    0.28
 -11  -1  -2    3.33    0.33
  11   1  -2    3.94    0.15
   1 -11  -2    3.33    0.34
  -1  11  -2    3.37    0.35
   1 -11   2    3.58    0.33
 -11  -1   2    4.06    0.35
  -1  11   2    3.47    0.33
  11   0  -2    0.56    0.08
   0 -11  -2    0.37    0.22
   0  11  -2    0.91    0.25
  11   0  -2    0.60    0.08
 -11   0  -2    0.54    0.25
   0  11   2    0.74    0.25
   0 -11   2    0.66    0.26
 -11   0   2    0.78    0.26
   1  11  -2    7.61    0.43
  11  -1  -2    7.42    0.50
  11  -1  -2    7.30    0.27
  -1 -11  -2    7.42    0.45
  11  -1  -2    7.29    0.27
 -11   1  -2    8.25    0.48
  11  -1   2    7.49    0.26
   1  11   2    8.23    0.47
  11  -1   2    7.23    0.26
  -1 -11   2    7.99    0.46
 -11   1   2    7.47    0.46
  11  -2  -2    2.85    0.20
  11  -2  -2    2.21    0.36
   2  11  -2    2.93    0.31
  -2 -11  -2    2.72    0.30
  11  -2  -2    2.81    0.20
 -11   2  -2    2.90    0.34
  -2 -11   2    2.88    0.31
  11  -2   2    2.65    0.20
  11  -2   2    2.50    0.19
 -11   2   2    2.58    0.34
   2  11   2    2.87    0.31
 -11   3  -2    2.03    0.32
  11  -3  -2    2.76    0.22
  -3 -11  -2    2.90    0.32
 -11   3  -2    2.81    0.22
  11  -3  -2    2.78    0.23
  11  -3  -2    2.48    0.38
   3  11  -2    3.14    0.31
 -11   3   2    2.75    0.34
  11  -3   2    3.02    0.22
  -3 -11   2    2.73    0.32
 -11   3   2    2.89    0.21
  11  -3   2    2.54    0.23
   3  11   2    3.37    0.31
  -4 -11  -2    0.41    0.25
 -11   4  -2    0.84    0.18
  11  -4  -2    0.51    0.18
 -11   4  -2    0.78    0.29
  11  -4  -2    0.55    0.18
  -4 -11   2    0.82    0.26
 -11   4   2    0.42    0.26
  11  -4   2    0.89    0.18
 -11   4   2    0.76    0.19
  11  -4   2    0.69    0.18
  11  -5  -2    0.48    0.20
 -11   5  -2    0.63    0.20
  11  -5  -2    0.47    0.19
  -5 -11  -2    0.62    0.25
 -11   5   2    0.56    0.20
  11  -5   2    0.46    0.19
  -5 -11   2    0.74    0.26
  11  -5   2    0.51    0.20
 -11   6  -2    0.72    0.22
  -6 -11  -2    1.18    0.27
  11  -6  -2    0.80    0.22
  11  -6  -2    0.77    0.23
  11  -6   2    0.29    0.22
  -6 -11   2    0.57    0.26
 -11   6   2    0.69    0.22
  11  -6   2    0.72    0.21
  -4  12  -2    5.73    0.44
  12   4  -2    6.44    0.30
  12   4  -2    6.68    0.30
  -4  12   2    6.67    0.47
  12   4   2    5.39    0.29
  12   4   2    5.29    0.28
  -3  12  -2    1.65    0.30
  12   3  -2    1.64    0.15
   3 -12  -2    2.11    0.31
  12   3  -2    1.69    0.15
  12   3   2    1.35    0.14
 -12  -3   2    1.86    0.29
  12   3   2    1.54    0.15
  -3  12   2    1.66    0.30
   3 -12   2    2.21    0.31
  12   2  -2    8.96    0.32
  -2  12  -2    9.95    0.55
 -12  -2  -2   10.63    0.53
  12   2  -2    9.18    0.31
   2 -12  -2   11.06    0.54
  12   2   2    9.62    0.30
  12   2   2    9.75    0.30
   2 -12   2   10.05    0.53
 -12  -2   2    9.32    0.52
  -2  12   2   10.78    0.55
   1 -12  -2   11.94    0.55
 -12  -1  -2   11.76    0.57
  -1  12  -2   11.46    0.56
  12   1  -2   11.23    0.34
  12   1  -2   11.74    0.34
  -1  12   2   11.70    0.56
 -12  -1   2   12.02    0.59
   1 -12   2   12.42    0.58
   0 -12  -2    0.87    0.29
  12   0  -2    1.00    0.10
   0  12  -2    1.18    0.30
  12   0  -2    1.05    0.10
 -12   0  -2    1.24    0.30
 -12   0   2    1.03    0.30
   0  12   2    1.01    0.30
   0 -12   2    0.80    0.28
   1  12  -2    3.19    0.35
  -1 -12  -2    3.00    0.35
  12  -1  -2    2.49    0.18
 -12   1  -2    3.41    0.38
  12  -1  -2    2.41    0.18
   1  12   2    3.06    0.35
 -12   1   2    3.40    0.38
  -1 -12   2    2.75    0.33
  12  -1   2    2.25    0.17
  12  -1   2    2.18    0.17
   2  12  -2    1.27    0.28
  12  -2  -2    0.41    0.14
  12  -2  -2    0.45    0.15
  -2 -12  -2    0.93    0.28
  12  -2   2    0.75    0.14
   2  12   2    0.87    0.27
  -2 -12   2    1.56    0.31
  12  -2   2    0.98    0.15
  -3 -12  -2    1.33    0.29
  12  -3  -2    1.05    0.18
  12  -3  -2    1.10    0.17
  12  -3   2    1.34    0.18
  -3 -12   2    1.05    0.29
  12  -3   2    1.06    0.17
  12  -4  -2   14.04    0.53
  -4 -12  -2   13.45    0.62
  12  -4  -2   14.60    0.52
  -4 -12   2   14.35    0.64
  12  -4   2   14.74    0.53
  12  -4   2   14.83    0.52
   0   0  -3    0.00    0.03
   0   0  -3    0.03    0.03
   0   0  -3    0.07    0.04
   0   0  -3    0.05    0.04
   0   0   3    0.04    0.04
   0   0   3    0.03    0.03
   0   0   3    0.06    0.05
   0   0   3    0.07    0.04
   0  -1  -3   12.66    0.35
  -1   0  -3   12.38    0.35
   0   1  -3   13.08    0.37
   0  -1  -3   12.53    0.36
   1   0  -3   13.53    0.35
  -1   0  -3   12.33    0.34
  -1   0  -3   11.94    0.34
   0  -1  -3   12.47    0.35
   0   1  -3   13.03    0.36
  -1   0  -3   12.31    0.38
  -1   0  -3   12.21    0.35
  -1   0  -3   12.37    0.34
   0   1  -3   12.97    0.37
   0  -1  -3   12.54    0.36
   0   1  -3   13.24    0.36
   1   0  -3   13.47    0.36
   1   0  -3   13.23    0.41
   1   0  -3   13.99    0.36
   1   0  -3   13.60    0.34
   0   1   3   12.48    0.35
  -1   0   3   13.99    0.35
  -1   0   3   13.64    0.35
   0   1   3   12.58    0.37
   1   0   3   12.18    0.35
   0   1   3   12.65    0.35
  -1   0   3   13.31    0.34
   0  -1   3   13.12    0.36
   0  -1   3   12.92    0.36
   1   0   3   12.00    0.38
   0  -1   3   12.39    0.36
  -1   0   3   13.11    0.40
   1   0   3   12.34    0.34
   1   0   3   12.00    0.34
   0   1   3   12.82    0.36
   1   0   3   12.30    0.35
   0  -1   3   12.87    0.36
  -1   0   3   13.35    0.35
  -1   1  -3  109.54    2.99
   1   1  -3  111.88    2.90
  -1  -1  -3  106.01    2.91
   1  -1  -3  111.07    2.91
  -1  -1  -3  108.21    2.91
   1  -1  -3  110.10    3.21
   1   1  -3  111.57    2.81
  -1   1  -3  110.82    2.90
  -1   1  -3  108.07    2.80
  -1   1  -3  111.66    2.80
  -1  -1  -3  111.28    2.80
   1  -1  -3  113.06    2.80
  -1  -1  -3  113.25    2.90
   1   1  -3  114.97    2.90
   1  -1  -3  112.42    2.80
  -1  -1  -3  109.14    2.99
   1   1  -3  113.73    3.21
  -1  -1  -3  107.46    2.81
  -1   1  -3  111.23    2.90
   1   1  -3  115.59    2.80
   1  -1  -3  111.08    2.90
   1   1   3  109.24    2.80
   1   1   3  108.39    2.92
  -1   1   3  114.26    2.90
   1  -1   3  109.95    2.80
  -1   1   3  112.86    2.80
  -1  -1   3  114.31    2.80
   1   1   3  108.42    2.98
   1   1   3  109.80    2.90
   1  -1   3  113.46    2.80
   1  -1   3  108.28    2.90
   1  -1   3  112.43    2.90
  -1   1   3  112.08    2.82
  -1  -1   3  112.23    2.80
  -1  -1   3  113.29    2.90
  -1   1   3  111.99    2.92
   1  -1   3  110.46    2.99
   1   1   3  108.82    2.80
  -1  -1   3  116.28    2.90
  -2  -1  -3  159.96    4.17
  -2  -1  -3  164.31    4.17
   2   1  -3  167.71    4.16
  -1   2  -3  168.79    4.33
  -2  -1  -3  164.62    4.43
  -1   2  -3  169.35    4.17
  -1   2  -3  165.88    4.17
   2   1  -3  167.03    4.78
   1  -2  -3  168.01    4.17
   1  -2  -3  165.17    4.78
   2   1  -3  166.82    4.32
   2   1  -3  162.92    4.18
  -1   2  -3  163.25    4.44
  -1   2  -3  166.08    4.33
   1  -2  -3  163.47    4.33
   2   1  -3  163.35    4.34
   1  -2  -3  165.91    4.33
   1  -2  -3  167.01    4.17
   2   1   3  166.95    4.32
  -2  -1   3  169.01    4.31
  -1   2   3  170.57    4.33
  -1   2   3  172.67    4.17
  -1   2   3  165.38    4.33
  -2  -1   3  168.43    4.31
   1  -2   3  164.29    4.17
   1  -2   3  163.04    4.44
   1  -2   3  165.75    4.33
   1  -2   3  164.55    4.33
   2   1   3  164.34    4.44
   2   1   3  159.86    4.33
   2   1   3  164.19    4.15
   1  -2   3  168.98    4.17
   2   1   3  160.43    4.16
  -1   2   3  165.63    4.17
  -2  -1   3  162.26    4.18
  -2  -1   3  167.71    4.78
  -2  -1   3  165.45    4.16
   0   2  -3   15.34    0.46
   0  -2  -3   16.46    0.46
   2   0  -3   16.54    0.44
  -2   0  -3   15.95    0.42
   0  -2  -3   15.98    0.46
   0   2  -3   15.87    0.45
   2   0  -3   16.76    0.42
   2   0  -3   16.89    0.53
   0  -2  -3   16.55    0.48
   2   0  -3   16.87    0.44
   0  -2  -3   15.73    0.47
   0   2  -3   15.65    0.48
  -2   0  -3   16.49    0.42
   0   2  -3   15.05    0.47
  -2   0  -3   16.69    0.49
  -2   0   3   16.39    0.43
   0   2   3   16.28    0.46
   2   0   3   16.33    0.43
   0   2   3   16.06    0.47
   0  -2   3   15.11    0.48
  -2   0   3   16.48    0.43
   0  -2   3   15.54    0.47
   0  -2   3   15.25    0.46
  -2   0   3   16.77    0.52
   0  -2   3   15.58    0.46
   0   2   3   15.98    0.47
   2   0   3   16.19    0.49
   0   2   3   16.41    0.47
   2   0   3   16.36    0.43
   0  -2   3   15.25    0.47
  -1  -2  -3   99.48    2.54
  -1  -2  -3  101.99    2.54
   2  -1  -3   99.31    2.63
  -2   1  -3  102.06    2.92
   1   2  -3   98.25    2.64
   2  -1  -3  101.61    2.62
  -1  -2  -3  102.21    2.64
  -2   1  -3   98.33    2.53
   2  -1  -3  101.36    2.92
   1   2  -3   99.62    2.90
   2  -1  -3  101.63    2.53
  -2   1  -3  100.68    2.53
   1   2  -3  101.23    2.54
  -1  -2  -3  100.38    2.63
  -2   1  -3  100.61    2.62
   2  -1  -3   99.36    2.53
  -2   1  -3  101.31    2.72
   1   2  -3   99.26    2.54
  -2   1  -3   99.03    2.61
   1   2   3  101.14    2.54
  -2   1   3  101.97    2.62
   2  -1   3  103.49    2.53
   2  -1   3   99.50    2.72
   1   2   3  100.64    2.64
  -2   1   3   98.46    2.53
  -1  -2   3   99.06    2.54
   2  -1   3  100.90    2.62
  -2   1   3   98.57    2.62
  -2   1   3  103.93    2.93
   1   2   3  100.38    2.54
  -1  -2   3  100.41    2.64
   2  -1   3   97.82    2.52
  -1  -2   3   98.76    2.54
  -2   1   3  102.50    2.53
  -1  -2   3  100.97    2.64
   1   2   3  101.36    2.64
   2  -1   3   97.59    2.62
   2   2  -3   68.79    1.85
  -2   2  -3   68.71    2.05
   2   2  -3   69.50    1.78
  -2   2  -3   69.79    1.92
  -2   2  -3   70.28    1.85
  -2  -2  -3   69.56    1.78
  -2   2  -3   68.19    1.84
   2   2  -3   68.04    1.85
   2   2  -3   68.23    1.78
  -2   2  -3   69.06    1.79
   2  -2  -3   69.96    1.85
  -2  -2  -3   69.78    1.84
  -2  -2  -3   69.08    1.84
   2  -2  -3   72.25    2.06
   2   2  -3   68.34    1.78
   2  -2  -3   72.65    1.85
   2   2  -3   69.00    2.04
  -2   2  -3   69.95    1.79
   2  -2  -3   70.67    1.78
  -2  -2  -3   70.54    1.78
  -2  -2  -3   69.82    1.88
   2  -2  -3   74.29    1.79
   2  -2   3   69.95    1.78
   2   2   3   70.67    1.78
  -2   2   3   73.68    1.79
   2   2   3   69.65    1.85
   2  -2   3   68.69    1.78
  -2   2   3   71.22    1.79
   2  -2   3   69.10    1.92
   2  -2   3   68.11    1.85
  -2   2   3   72.90    2.06
  -2   2   3   71.30    1.85
  -2   2   3   72.69    1.85
   2  -2   3   67.05    1.85
  -2  -2   3   69.42    1.78
  -2  -2   3   69.63    1.84
  -2  -2   3   68.74    1.84
   2   2   3   69.90    1.85
   2   2   3   68.73    1.77
  -2  -2   3   67.83    1.78
  -2  -2   3   70.25    2.04
  -2   3  -3    3.69    0.21
   3   2  -3    4.41    0.18
   3   2  -3    4.39    0.18
   2  -3  -3    4.54    0.21
   2  -3  -3    4.23    0.21
  -2   3  -3    3.76    0.20
  -2   3  -3    3.97    0.20
   2  -3  -3    4.61    0.20
   3   2  -3    4.20    0.15
  -3  -2  -3    4.02    0.17
  -2   3  -3    3.87    0.22
   2  -3  -3    4.36    0.21
   3   2  -3    4.31    0.23
   2  -3  -3    4.43    0.23
  -2   3  -3    3.81    0.24
  -3  -2  -3    4.03    0.18
  -2   3  -3    3.84    0.22
  -3  -2  -3    4.34    0.24
  -3  -2  -3    3.99    0.17
   3   2  -3    4.26    0.15
   3   2   3    4.10    0.17
  -2   3   3    4.21    0.22
   2  -3   3    4.23    0.20
   2  -3   3    3.67    0.20
  -2   3   3    4.73    0.20
  -3  -2   3    4.33    0.17
  -2   3   3    4.34    0.22
  -3  -2   3    4.58    0.23
   2  -3   3    3.81    0.21
   2  -3   3    3.68    0.21
  -2   3   3    4.76    0.21
   3   2   3    3.92    0.17
  -2   3   3    4.44    0.20
   3   2   3    4.05    0.14
  -3  -2   3    4.32    0.18
   2  -3   3    3.88    0.22
  -1   3  -3   43.32    1.16
   3   1  -3   44.23    1.16
   3   1  -3   43.99    1.16
   1  -3  -3   43.96    1.16
   1  -3  -3   44.06    1.20
  -3  -1  -3   43.91    1.22
  -1   3  -3   43.72    1.20
   1  -3  -3   44.38    1.30
  -1   3  -3   44.21    1.19
   3   1  -3   43.19    1.33
  -1   3  -3   43.32    1.23
   1  -3  -3   43.25    1.16
  -1   3  -3   44.73    1.29
  -1   3  -3   44.60    1.16
  -3  -1  -3   44.58    1.12
  -3  -1  -3   44.00    1.11
  -3  -1  -3   44.81    1.32
   1  -3  -3   43.60    1.20
  -3  -1   3   44.42    1.33
   1  -3   3   43.89    1.16
  -1   3   3   44.96    1.20
  -3  -1   3   42.35    1.12
  -1   3   3   44.32    1.16
  -3  -1   3   43.81    1.12
   1  -3   3   43.60    1.20
  -1   3   3   45.08    1.20
   3   1   3   44.35    1.15
   1  -3   3   43.01    1.15
  -1   3   3   44.69    1.16
   3   1   3   43.13    1.15
   1  -3   3   44.58    1.23
   1  -3   3   43.84    1.20
   3   0  -3   43.23    1.10
   0  -3  -3   40.43    1.15
   0   3  -3   43.50    1.12
   0   3  -3   42.65    1.16
   0  -3  -3   42.53    1.16
   0   3  -3   42.84    1.12
   3   0  -3   42.20    1.29
  -3   0  -3   42.19    1.07
  -3   0  -3   42.63    1.07
   0  -3  -3   40.99    1.12
   0   3  -3   43.19    1.16
  -3   0  -3   42.56    1.19
   3   0  -3   43.04    1.10
  -3   0  -3   42.88    1.28
   0  -3  -3   41.79    1.12
   0  -3   3   42.64    1.15
  -3   0   3   43.23    1.28
   0  -3   3   42.49    1.12
   0  -3   3   42.95    1.16
   0   3   3   42.30    1.16
   0  -3   3   42.90    1.17
   0   3   3   41.30    1.12
   0   3   3   41.32    1.15
   0   3   3   41.05    1.11
   0   3   3   41.64    1.15
   3   0   3   42.24    1.19
  -3   0   3   42.21    1.07
  -3   0   3   42.47    1.07
   0  -3   3   42.91    1.12
  -1  -3  -3   29.10    0.79
   1   3  -3   29.43    0.79
  -3   1  -3   30.12    0.91
   3  -1  -3   28.53    0.73
  -1  -3  -3   28.21    0.81
   1   3  -3   28.49    0.82
  -1  -3  -3   28.66    0.81
  -3   1  -3   30.01    0.76
  -3   1  -3   30.29    0.86
   3  -1  -3   28.78    0.91
  -3   1  -3   29.44    0.75
   3  -1  -3   29.06    0.78
   1   3  -3   29.43    0.85
   1   3  -3   30.35    0.79
  -1  -3  -3   28.43    0.79
   1   3  -3   29.09    0.81
   3  -1  -3   29.08    0.78
  -3   1   3   29.43    0.91
  -3   1   3   28.52    0.76
  -1  -3   3   29.48    0.81
   3  -1   3   29.24    0.78
   3  -1   3   29.98    0.78
  -1  -3   3   29.77    0.81
   1   3   3   27.96    0.81
  -1  -3   3   29.65    0.79
  -3   1   3   29.12    0.76
   1   3   3   29.25    0.79
  -1  -3   3   28.24    0.79
   1   3   3   28.37    0.81
   3  -1   3   28.80    0.85
   1   3   3   28.26    0.79
   3  -2  -3   25.09    0.78
   2   3  -3   24.01    0.69
   2   3  -3   23.88    0.66
  -3   2  -3   24.13    0.77
   3  -2  -3   24.54    0.67
  -2  -3  -3   23.94    0.66
  -3   2  -3   23.64    0.73
   2   3  -3   23.58    0.66
  -2  -3  -3   24.12    0.67
   3  -2  -3   24.69    0.64
   3  -2  -3   24.24    0.67
   3  -2  -3   24.15    0.64
  -3   2  -3   24.14    0.65
  -3   2  -3   23.67    0.65
   2   3  -3   23.34    0.69
  -2  -3  -3   25.26    0.67
   2   3  -3   23.93    0.73
  -2  -3   3   23.57    0.66
   2   3   3   24.26    0.66
   2   3   3   24.63    0.69
   2   3   3   25.13    0.69
  -2  -3   3   23.43    0.68
  -3   2   3   24.25    0.65
   3  -2   3   23.72    0.67
  -2  -3   3   24.10    0.67
   3  -2   3   23.66    0.63
  -3   2   3   24.99    0.77
   3  -2   3   23.51    0.64
   3  -2   3   23.73    0.67
  -2  -3   3   23.37    0.66
   3  -2   3   23.75    0.72
  -2  -3   3   23.79    0.73
  -3   2   3   24.38    0.65
   2   3   3   23.86    0.65
  -3  -3  -3   45.65    1.26
   3  -3  -3   45.93    1.41
   3  -3  -3   46.65    1.21
  -3  -3  -3   45.74    1.21
   3  -3  -3   45.32    1.26
   3  -3  -3   44.46    1.26
   3   3  -3   47.09    1.20
   3   3  -3   47.47    1.20
  -3  -3  -3   45.78    1.21
  -3   3  -3   47.12    1.33
  -3  -3  -3   46.65    1.40
   3   3  -3   46.08    1.20
  -3   3  -3   46.77    1.40
  -3   3  -3   46.86    1.22
  -3   3  -3   46.95    1.22
   3  -3  -3   43.45    1.21
   3   3  -3   46.22    1.26
   3   3  -3   46.36    1.39
   3   3  -3   47.19    1.26
   3  -3   3   45.75    1.26
   3  -3   3   47.16    1.21
  -3   3   3   45.86    1.22
  -3  -3   3   46.02    1.21
  -3   3   3   45.94    1.22
  -3  -3   3   46.61    1.21
   3   3   3   46.44    1.20
   3   3   3   45.96    1.25
   3  -3   3   46.27    1.21
   3  -3   3   47.50    1.27
  -3   3   3   47.09    1.41
  -3   3   3   44.87    1.25
   3   3   3   44.86    1.19
  -3  -3   3   47.61    1.39
   3  -3   3   46.69    1.32
   3   3   3   46.39    1.26
   3  -4  -3   12.81    0.45
   4   3  -3   11.31    0.38
   4   3  -3   11.64    0.33
   4   3  -3   12.07    0.33
  -3   4  -3   11.40    0.44
   3  -4  -3   12.76    0.42
   3  -4  -3   12.65    0.41
  -3   4  -3   11.55    0.39
   4   3  -3   11.58    0.37
  -3   4  -3   12.11    0.44
  -4  -3  -3   11.73    0.37
  -4  -3  -3   11.74    0.37
  -3   4  -3   11.06    0.40
   4   3  -3   12.05    0.44
   3  -4  -3   12.92    0.39
  -4  -3  -3   11.47    0.38
  -4  -3   3   11.63    0.44
   4   3   3   11.91    0.32
  -3   4   3   12.42    0.39
  -4  -3   3   11.93    0.37
   4   3   3   11.65    0.37
  -3   4   3   12.64    0.44
   3  -4   3   10.57    0.40
   3  -4   3   11.20    0.38
   3  -4   3   11.39    0.44
  -4  -3   3   11.95    0.37
  -3   4   3   13.24    0.41
  -3   4   3   12.33    0.45
   3  -4   3   11.15    0.41
   4   3   3   11.85    0.38
  -3   4   3   12.49    0.41
  -4  -2  -3    8.53    0.32
   4   2  -3    9.51    0.28
  -2   4  -3    8.42    0.32
   2  -4  -3    8.74    0.33
   4   2  -3    8.51    0.36
  -4  -2  -3    8.88    0.27
  -4  -2  -3    8.64    0.27
   2  -4  -3    8.74    0.35
  -2   4  -3    8.34    0.32
   2  -4  -3    9.08    0.35
  -2   4  -3    8.72    0.34
   4   2  -3    9.73    0.28
   2  -4  -3    9.70    0.36
  -2   4  -3    7.97    0.34
  -2   4  -3    8.11    0.34
  -2   4  -3    8.34    0.33
  -2   4   3    8.60    0.33
   2  -4   3    8.68    0.32
  -2   4   3    8.80    0.34
  -2   4   3    8.99    0.35
   2  -4   3    8.53    0.34
   4   2   3    8.84    0.27
  -2   4   3    8.71    0.34
   2  -4   3    8.52    0.34
   4   2   3    8.84    0.27
  -4  -2   3    9.48    0.28
  -2   4   3    8.62    0.34
  -4  -2   3    9.33    0.28
  -2   4   3   10.13    0.37
   2  -4   3    8.33    0.35
   1  -4  -3    9.19    0.31
  -1   4  -3    8.37    0.33
   1  -4  -3    9.02    0.32
   4   1  -3    8.35    0.24
  -4  -1  -3    8.36    0.32
  -1   4  -3    8.86    0.33
  -1   4  -3    8.68    0.32
   1  -4  -3    8.84    0.34
   4   1  -3    8.37    0.37
  -1   4  -3    9.05    0.32
  -4  -1  -3    8.89    0.24
  -1   4  -3    9.14    0.34
  -4  -1  -3    8.73    0.24
   4   1  -3    8.52    0.24
  -1   4  -3    8.10    0.30
   1  -4  -3    9.34    0.34
   1  -4   3    8.65    0.33
  -4  -1   3    8.23    0.25
  -1   4   3    8.78    0.33
   1  -4   3    7.89    0.32
  -1   4   3    7.98    0.32
  -1   4   3    8.68    0.32
   1  -4   3    8.69    0.32
  -1   4   3    8.52    0.34
  -4  -1   3    8.15    0.24
   1  -4   3    8.48    0.32
  -1   4   3    8.43    0.34
   4   0  -3    9.99    0.43
   0   4  -3   11.10    0.39
   0  -4  -3   10.26    0.38
   0  -4  -3    9.86    0.38
  -4   0  -3   11.18    0.39
   0   4  -3   11.62    0.32
   0  -4  -3   10.19    0.37
   0   4  -3   11.15    0.39
   0  -4  -3    9.40    0.37
   0   4  -3   11.37    0.37
   0  -4   3   11.15    0.37
  -4   0   3   10.15    0.29
   0   4   3   10.00    0.37
   0   4   3   10.26    0.37
   0  -4   3   10.80    0.37
   0  -4   3   11.26    0.37
   0  -4   3   11.10    0.38
   0   4   3   10.08    0.37
  -4   0   3   10.31    0.29
   0   4   3   10.40    0.34
   0  -4   3   11.89    0.37
  -4   1  -3  127.33    3.41
  -1  -4  -3  126.11    3.19
  -4   1  -3  131.35    3.15
  -1  -4  -3  121.45    3.19
   4  -1  -3  125.26    3.67
   4  -1  -3  126.07    3.26
   1   4  -3  124.72    3.19
   1   4  -3  123.96    3.31
   4  -1  -3  121.85    3.26
  -1  -4  -3  125.37    3.31
  -4   1  -3  125.84    3.14
  -1  -4  -3  123.71    3.31
   1   4  -3  127.21    3.31
   1   4   3  122.39    3.19
  -1  -4   3  125.68    3.19
  -1  -4   3  124.10    3.19
   1   4   3  123.36    3.31
  -4   1   3  121.63    3.15
  -4   1   3  125.31    3.15
  -1  -4   3  124.46    3.37
  -1  -4   3  127.29    3.31
   4  -1   3  129.27    3.26
   4  -1   3  125.98    3.26
  -1  -4   3  124.49    3.30
   1   4   3  124.20    3.31
  -4   2  -3    9.82    0.31
   4  -2  -3   10.48    0.43
   4  -2  -3    9.85    0.27
   4  -2  -3    9.80    0.32
  -2  -4  -3    8.40    0.34
  -4   2  -3   10.04    0.31
   2   4  -3   10.81    0.35
  -4   2  -3    9.46    0.38
   2   4  -3   10.29    0.35
   4  -2  -3    9.49    0.32
   2   4  -3    9.75    0.34
   2   4  -3   10.23    0.33
  -2  -4  -3    8.15    0.35
  -2  -4  -3    8.76    0.35
   2   4   3    8.39    0.35
   4  -2   3   10.08    0.26
   4  -2   3    9.83    0.31
  -4   2   3    9.82    0.31
   2   4   3    8.35    0.34
  -4   2   3    9.80    0.32
   4  -2   3    9.83    0.31
  -2  -4   3   10.63    0.36
   4  -2   3    9.83    0.26
  -2  -4   3   10.18    0.34
  -2  -4   3    9.44    0.33
   2   4   3    8.37    0.36
  -2  -4   3   10.66    0.34
   4  -3  -3   17.74    0.54
   4  -3  -3   17.21    0.49
  -4   3  -3   18.55    0.52
  -3  -4  -3   17.21    0.53
   3   4  -3   17.19    0.54
  -4   3  -3   18.24    0.60
   3   4  -3   17.87    0.52
   4  -3  -3   18.42    0.63
  -3  -4  -3   18.03    0.49
   4  -3  -3   17.47    0.53
  -3  -4  -3   17.78    0.53
   4  -3  -3   17.54    0.50
  -4   3  -3   18.31    0.53
   3   4  -3   17.23    0.57
  -3  -4  -3   18.13    0.59
   3   4  -3   17.29    0.55
  -3  -4   3   17.11    0.53
   3   4   3   17.20    0.55
   3   4   3   17.78    0.52
   4  -3   3   18.70    0.54
  -3  -4   3   17.81    0.58
   4  -3   3   18.59    0.49
  -4   3   3   17.15    0.52
   4  -3   3   19.08    0.54
   3   4   3   17.43    0.54
  -3  -4   3   16.84    0.53
   4  -3   3   18.66    0.50
  -4   3   3   17.34    0.52
  -4   4  -3    0.13    0.15
   4  -4  -3    0.75    0.13
   4  -4  -3    0.55    0.14
  -4  -4  -3    0.51    0.13
  -4  -4  -3    0.49    0.09
   4   4  -3    0.56    0.10
  -4   4  -3    0.20    0.13
   4  -4  -3    0.52    0.13
   4   4  -3    0.30    0.12
   4  -4  -3    0.57    0.16
   4   4  -3    0.25    0.12
  -4  -4  -3    0.26    0.13
  -4   4  -3    0.15    0.13
   4   4  -3    0.20    0.14
   4   4  -3    0.37    0.10
   4   4  -3    0.51    0.10
  -4  -4   3    0.31    0.13
  -4   4   3    0.11    0.15
   4   4   3    0.21    0.10
  -4   4   3    0.71    0.13
   4  -4   3    0.04    0.12
   4   4   3    0.27    0.13
  -4  -4   3    0.15    0.13
   4   4   3    0.21    0.11
   4  -4   3   -0.01    0.13
  -4   4   3    0.48    0.14
   4  -4   3    0.38    0.11
  -4  -4   3    0.32    0.12
   4   4   3    0.34    0.09
   4  -5  -3    2.75    0.23
   4  -5  -3    3.07    0.20
   4  -5  -3    2.90    0.23
   5   4  -3    3.07    0.20
  -4   5  -3    2.99    0.24
   5   4  -3    3.14    0.12
  -5  -4  -3    2.62    0.19
   5   4  -3    2.80    0.24
  -5  -4  -3    2.81    0.20
  -4   5  -3    3.16    0.25
   5   4  -3    2.90    0.20
  -5  -4  -3    2.71    0.18
   4  -5  -3    2.82    0.25
   5   4  -3    3.11    0.11
   5   4   3    2.73    0.20
   5   4   3    2.81    0.19
   4  -5   3    2.75    0.23
  -5  -4   3    3.02    0.20
  -4   5   3    2.71    0.24
   4  -5   3    3.48    0.21
   5   4   3    2.79    0.09
  -5  -4   3    2.94    0.20
  -4   5   3    2.79    0.24
   4  -5   3    2.96    0.24
  -3   5  -3    5.85    0.31
   5   3  -3    5.73    0.23
  -3   5  -3    6.04    0.30
  -5  -3  -3    5.93    0.26
   3  -5  -3    6.25    0.29
  -3   5  -3    5.65    0.29
   3  -5  -3    6.06    0.30
   5   3  -3    5.57    0.32
   3  -5  -3    5.54    0.27
  -5  -3  -3    5.89    0.23
  -5  -3  -3    5.88    0.23
   3  -5  -3    5.84    0.27
   5   3  -3    6.38    0.24
   3  -5   3    6.08    0.28
   5   3   3    5.95    0.24
   3  -5   3    5.80    0.29
   3  -5   3    5.64    0.28
   3  -5   3    6.02    0.28
  -5  -3   3    6.36    0.23
  -3   5   3    5.93    0.30
  -3   5   3    5.78    0.30
  -5  -3   3    6.18    0.23
  -3   5   3    5.76    0.27
   5   3   3    6.07    0.23
  -2   5  -3    8.87    0.33
   5   2  -3    8.85    0.27
   5   2  -3    8.69    0.38
   2  -5  -3    9.09    0.35
  -5  -2  -3    8.92    0.26
  -5  -2  -3    8.92    0.33
   2  -5  -3    8.73    0.35
  -2   5  -3    8.35    0.34
   2  -5  -3    7.98    0.34
   2  -5  -3    7.94    0.35
  -2   5  -3    8.49    0.34
  -2   5  -3    8.76    0.35
   5   2  -3    8.66    0.27
  -5  -2  -3    9.14    0.27
  -2   5   3    8.60    0.34
  -5  -2   3    8.48    0.27
   2  -5   3    8.72    0.36
   2  -5   3    8.98    0.35
  -2   5   3    8.15    0.35
  -5  -2   3    8.37    0.27
   5   2   3    8.82    0.26
   5   2   3    8.78    0.26
   2  -5   3    8.65    0.34
  -2   5   3    8.73    0.35
   2  -5   3    8.57    0.34
  -5  -1  -3   17.39    0.44
   5   1  -3   17.09    0.63
   1  -5  -3   17.85    0.57
  -5  -1  -3   16.22    0.55
   1  -5  -3   18.05    0.55
   1  -5  -3   17.40    0.55
  -1   5  -3   16.49    0.54
   1  -5  -3   17.90    0.55
  -1   5  -3   17.06    0.53
  -1   5  -3   16.57    0.54
  -1   5  -3   16.30    0.54
  -5  -1  -3   16.92    0.44
  -1   5  -3   16.83    0.56
   1  -5   3   16.54    0.56
   1  -5   3   16.93    0.55
  -1   5   3   17.96    0.55
  -1   5   3   17.98    0.55
   1  -5   3   16.97    0.53
   1  -5   3   16.46    0.55
  -5  -1   3   17.85    0.45
  -1   5   3   18.23    0.54
  -5  -1   3   17.82    0.45
  -5   0  -3    4.00    0.25
   0   5  -3    3.74    0.25
   0  -5  -3    4.31    0.18
   0   5  -3    3.77    0.26
   5   0  -3    3.62    0.30
   0  -5  -3    4.06    0.25
   0   5  -3    4.15    0.23
   0  -5  -3    4.11    0.25
   0   5   3    3.68    0.25
  -5   0   3    3.94    0.13
   0  -5   3    3.78    0.22
   0  -5   3    4.19    0.21
  -5   0   3    3.68    0.13
   0   5   3    3.98    0.23
   0   5   3    3.84    0.24
   0  -5   3    3.70    0.23
   0  -5   3    4.26    0.24
   0   5   3    3.91    0.18
   1   5  -3   14.89    0.49
  -5   1  -3   15.02    0.40
  -1  -5  -3   13.80    0.47
   5  -1  -3   14.89    0.41
  -5   1  -3   14.85    0.52
  -5   1  -3   14.85    0.40
  -1  -5  -3   13.99    0.48
  -1  -5  -3   13.62    0.48
   5  -1  -3   15.07    0.41
   5  -1  -3   15.02    0.57
   1   5  -3   14.58    0.49
   1   5  -3   14.92    0.48
  -1  -5   3   14.31    0.47
   1   5   3   13.85    0.48
   5  -1   3   15.11    0.40
  -5   1   3   14.83    0.40
   5  -1   3   15.13    0.40
  -1  -5   3   14.93    0.46
  -1  -5   3   14.56    0.49
  -1  -5   3   14.41    0.48
   1   5   3   14.07    0.49
  -5   1   3   14.71    0.40
   1   5   3   14.30    0.47
   2   5  -3   33.60    0.95
  -5   2  -3   31.58    0.99
  -5   2  -3   33.00    0.87
   2   5  -3   34.13    0.92
   5  -2  -3   33.56    0.90
   5  -2  -3   34.17    0.90
  -2  -5  -3   31.01    0.92
   5  -2  -3   34.33    1.07
  -2  -5  -3   33.00    0.99
   2   5  -3   33.05    0.95
  -5   2  -3   32.58    0.87
  -2  -5  -3   32.41    0.94
   2   5   3   32.28    0.95
  -5   2   3   34.44    0.87
   5  -2   3   32.56    0.90
   2   5   3   32.46    0.92
  -2  -5   3   33.59    0.94
  -2  -5   3   32.99    0.93
  -2  -5   3   32.55    0.92
  -5   2   3   34.46    0.88
   5  -2   3   31.76    0.90
   2   5   3   32.13    0.94
  -5   3  -3   21.63    0.61
   5  -3  -3   21.72    0.63
   3   5  -3   21.80    0.66
   5  -3  -3   21.34    0.57
  -3  -5  -3   21.59    0.64
   5  -3  -3   21.66    0.63
  -3  -5  -3   21.92    0.69
   3   5  -3   21.64    0.66
   5  -3  -3   21.29    0.75
  -5   3  -3   21.31    0.61
   3   5  -3   21.83    0.63
  -5   3  -3   20.75    0.70
   5  -3   3   20.49    0.56
  -5   3   3   22.17    0.61
   5  -3   3   21.73    0.63
   5  -3   3   21.26    0.63
  -5   3   3   21.70    0.62
   3   5   3   21.65    0.63
   3   5   3   22.07    0.67
   5  -3   3   20.85    0.56
  -3  -5   3   20.82    0.67
  -5   3   3   22.45    0.72
  -3  -5   3   21.12    0.64
   3   5   3   21.84    0.66
  -4  -5  -3    0.61    0.14
   5  -4  -3    0.68    0.19
   4   5  -3    0.75    0.12
   4   5  -3    0.71    0.14
   5  -4  -3    0.69    0.14
  -5   4  -3    0.80    0.14
  -4  -5  -3    0.77    0.06
   4   5  -3    0.72    0.14
  -4  -5  -3    0.68    0.14
  -5   4  -3    0.79    0.18
   5  -4  -3    0.58    0.13
  -5   4  -3    0.76    0.13
   5  -4  -3    0.78    0.11
  -4  -5   3    0.85    0.14
   4   5   3    0.58    0.14
   5  -4   3    0.94    0.15
   4   5   3    0.53    0.14
   5  -4   3    0.89    0.10
  -4  -5   3    0.71    0.15
  -4  -5   3    0.71    0.13
  -5   4   3    0.68    0.15
  -5   4   3    0.79    0.14
   5  -4   3    0.99    0.14
   4   5   3    0.77    0.12
  -5   4   3    0.68    0.18
   5   5  -3    9.76    0.38
  -5  -5  -3   10.94    0.33
   5  -5  -3   10.49    0.42
  -5  -5  -3   10.60    0.38
  -5   5  -3   10.39    0.40
  -5   5  -3   10.45    0.46
  -5  -5  -3   10.81    0.38
   5   5  -3    9.53    0.38
   5  -5  -3   10.56    0.37
   5  -5  -3   10.42    0.46
   5   5  -3    9.88    0.32
   5  -5  -3   10.08    0.40
   5   5   3   10.52    0.33
   5   5   3   10.13    0.40
  -5  -5   3    9.48    0.38
   5   5   3   10.53    0.40
  -5   5   3   10.58    0.41
   5  -5   3    9.60    0.39
  -5   5   3   10.69    0.46
   5  -5   3   10.31    0.36
   5  -5   3    9.70    0.40
  -5  -5   3    9.89    0.39
   5  -6  -3    3.12    0.25
  -6  -5  -3    2.87    0.22
   5  -6  -3    2.78    0.26
  -5   6  -3    3.36    0.28
   5  -6  -3    3.28    0.23
   6   5  -3    2.84    0.24
   5  -6  -3    3.41    0.30
  -5   6  -3    3.52    0.32
  -6  -5  -3    2.90    0.24
  -6  -5  -3    3.47    0.21
   6   5  -3    3.16    0.24
   5  -6   3    2.95    0.26
   5  -6   3    3.11    0.25
  -6  -5   3    2.91    0.21
  -5   6   3    2.59    0.25
   6   5   3    2.81    0.25
   5  -6   3    3.72    0.25
   6   5   3    2.63    0.22
  -5   6   3    3.35    0.29
  -6  -5   3    3.17    0.24
  -6  -4  -3   37.80    1.02
   6   4  -3   38.09    1.06
  -4   6  -3   37.76    1.08
  -4   6  -3   38.17    1.15
   4  -6  -3   38.97    1.12
  -6  -4  -3   37.81    1.02
   4  -6  -3   37.61    1.05
   4  -6  -3   37.69    1.11
   6   4  -3   38.28    1.06
   6   4  -3   38.16    1.22
  -6  -4  -3   38.25    1.09
   4  -6  -3   38.46    1.20
   4  -6   3   37.84    1.11
   4  -6   3   37.29    1.11
  -4   6   3   37.65    1.08
  -6  -4   3   38.52    1.03
   6   4   3   37.51    1.06
   6   4   3   37.88    1.06
  -4   6   3   36.60    1.14
   4  -6   3   38.44    1.06
  -6  -4   3   38.48    1.03
   3  -6  -3   15.69    0.53
  -3   6  -3   15.49    0.54
  -3   6  -3   15.67    0.55
   3  -6  -3   15.98    0.55
   6   3  -3   14.69    0.60
  -6  -3  -3   15.72    0.45
   3  -6  -3   15.78    0.52
  -6  -3  -3   16.14    0.46
   6   3  -3   15.54    0.47
  -3   6  -3   14.83    0.54
   6   3  -3   15.79    0.47
  -6  -3  -3   16.48    0.52
   3  -6  -3   15.78    0.55
   3  -6   3   15.24    0.52
   3  -6   3   14.45    0.53
   3  -6   3   15.31    0.55
  -6  -3   3   15.06    0.45
   6   3   3   16.17    0.47
   6   3   3   16.34    0.47
   3  -6   3   15.86    0.55
  -3   6   3   15.92    0.55
  -3   6   3   15.22    0.53
  -6  -3   3   15.01    0.46
   2  -6  -3    0.34    0.14
  -2   6  -3    0.49    0.15
   6   2  -3    0.38    0.07
  -2   6  -3    0.17    0.14
  -6  -2  -3    0.39    0.07
  -2   6  -3    0.42    0.10
   6   2  -3    0.32    0.17
   6   2  -3    0.34    0.08
  -6  -2  -3    0.41    0.13
   2  -6  -3    0.17    0.14
  -6  -2  -3    0.42    0.07
   2  -6  -3    0.39    0.14
  -2   6  -3    0.14    0.15
   2  -6  -3    0.34    0.12
   2  -6   3    0.53    0.15
   2  -6   3    0.48    0.14
  -2   6   3    0.26    0.13
  -2   6   3    0.20    0.14
  -2   6   3    0.31    0.15
  -6  -2   3    0.49    0.07
   6   2   3    0.39    0.07
   2  -6   3    0.45    0.14
  -6  -2   3    0.35    0.08
   6   2   3    0.33    0.06
   2  -6   3    0.40    0.14
   1  -6  -3    6.01    0.25
   1  -6  -3    6.57    0.31
   1  -6  -3    6.03    0.31
  -1   6  -3    5.82    0.31
   1  -6  -3    6.12    0.31
   6   1  -3    5.75    0.34
  -1   6  -3    5.56    0.28
  -1   6  -3    5.10    0.21
  -1   6  -3    5.81    0.32
  -6  -1  -3    5.74    0.29
  -1   6  -3    6.00    0.27
  -1   6   3    6.00    0.30
   1  -6   3    5.98    0.29
  -6  -1   3    5.95    0.18
  -6  -1   3    5.96    0.18
  -1   6   3    6.13    0.26
   1  -6   3    6.10    0.30
   1  -6   3    6.31    0.28
   1  -6   3    6.42    0.29
  -1   6   3    6.13    0.29
   0  -6  -3    1.08    0.17
   0   6  -3    1.11    0.16
   0  -6  -3    1.14    0.10
   6   0  -3    1.04    0.21
   0   6  -3    1.16    0.16
   0   6  -3    0.99    0.17
  -6   0  -3    1.19    0.17
   0  -6  -3    1.22    0.17
  -6   0   3    1.36    0.08
   0  -6   3    1.17    0.17
   0  -6   3    1.38    0.17
  -6   0   3    1.29    0.08
   0  -6   3    1.19    0.14
   0   6   3    1.11    0.11
   0   6   3    0.93    0.18
   0   6   3    0.66    0.15
   0   6   3    1.15    0.17
   1   6  -3    2.29    0.21
  -6   1  -3    2.25    0.21
   6  -1  -3    2.49    0.24
   6  -1  -3    2.33    0.12
   1   6  -3    2.17    0.20
   6  -1  -3    2.50    0.12
  -1  -6  -3    2.28    0.20
  -6   1  -3    2.56    0.12
  -6   1  -3    2.54    0.13
  -1  -6  -3    2.65    0.20
   1   6  -3    2.47    0.21
   1   6   3    2.54    0.22
  -1  -6   3    2.20    0.20
  -1  -6   3    2.51    0.18
   6  -1   3    2.58    0.10
  -6   1   3    2.52    0.13
   6  -1   3    2.35    0.10
  -6   1   3    2.67    0.13
   1   6   3    2.53    0.21
   1   6   3    2.45    0.20
  -1  -6   3    1.87    0.19
  -2  -6  -3    2.67    0.22
   2   6  -3    3.04    0.24
  -6   2  -3    2.82    0.25
   6  -2  -3    3.15    0.16
   6  -2  -3    3.08    0.17
   2   6  -3    2.93    0.25
  -2  -6  -3    2.85    0.22
  -6   2  -3    2.83    0.17
  -2  -6  -3    2.95    0.17
   2   6  -3    3.14    0.25
  -6   2  -3    2.89    0.16
   6  -2  -3    3.26    0.31
  -6   2   3    2.89    0.17
   2   6   3    3.11    0.23
   6  -2   3    2.97    0.17
  -6   2   3    2.67    0.16
   2   6   3    3.46    0.25
  -2  -6   3    2.57    0.22
  -2  -6   3    3.00    0.18
   2   6   3    2.94    0.25
   6  -2   3    2.95    0.16
  -2  -6   3    2.59    0.20
   3   6  -3    0.06    0.14
  -6   3  -3    0.19    0.12
   3   6  -3    0.11    0.13
  -6   3  -3    0.33    0.17
  -6   3  -3    0.08    0.10
   6  -3  -3   -0.01    0.11
  -3  -6  -3    0.41    0.11
   3   6  -3    0.04    0.15
   6  -3  -3    0.17    0.20
  -3  -6  -3   -0.10    0.15
   6  -3  -3   -0.06    0.11
  -6   3   3   -0.16    0.11
   3   6   3   -0.18    0.14
  -3  -6   3    0.08    0.15
   6  -3   3   -0.04    0.11
   3   6   3   -0.32    0.13
  -6   3   3    0.16    0.17
  -6   3   3   -0.08    0.12
  -3  -6   3    0.39    0.10
   6  -3   3    0.09    0.11
   3   6   3   -0.17    0.15
  -6   4  -3    3.83    0.23
   4   6  -3    3.71    0.26
   6  -4  -3    3.75    0.15
   6  -4  -3    3.60    0.14
  -4  -6  -3    3.95    0.25
  -6   4  -3    3.92    0.29
   6  -4  -3    4.16    0.24
  -6   4  -3    3.77    0.22
   6  -4  -3    4.02    0.33
   6  -4  -3    3.93    0.23
  -4  -6  -3    3.62    0.26
   4   6  -3    4.07    0.24
   4   6  -3    3.81    0.27
  -6   4   3    3.73    0.22
   4   6   3    3.79    0.24
   6  -4   3    3.36    0.13
   4   6   3    3.54    0.26
   6  -4   3    3.55    0.13
  -4  -6   3    2.86    0.23
   6  -4   3    3.66    0.23
   6  -4   3    3.61    0.22
  -6   4   3    4.49    0.25
  -6   4   3    4.14    0.29
   4   6   3    3.74    0.26
  -4  -6   3    4.07    0.26
   6  -5  -3   37.29    1.24
  -6   5  -3   37.85    1.06
   5   6  -3   37.85    1.10
   6  -5  -3   37.66    1.00
   6  -5  -3   36.77    1.09
  -6   5  -3   37.58    1.17
   5   6  -3   38.04    1.01
  -5  -6  -3   37.25    1.06
   5   6  -3   38.10    1.10
   6  -5  -3   36.95    1.09
   5   6  -3   38.27    1.01
  -6   5   3   35.86    1.16
   5   6   3   38.11    1.10
  -5  -6   3   37.13    1.06
   5   6   3   37.40    1.10
   6  -5   3   37.68    1.00
   6  -5   3   38.17    1.09
   6  -5   3   37.86    1.09
   5   6   3   37.17    1.01
  -6   5   3   37.92    1.06
  -6  -6  -3    1.60    0.22
  -6   6  -3    2.51    0.28
   6   6  -3    3.03    0.24
   6   6  -3    2.26    0.23
   6  -6  -3    2.18    0.28
   6  -6  -3    1.69    0.19
  -6   6  -3    1.91    0.24
   6  -6  -3    1.87    0.25
   6  -6  -3    1.96    0.24
   6  -6   3    2.19    0.18
   6  -6   3    1.74    0.24
   6   6   3    1.68    0.23
  -6  -6   3    2.64    0.22
  -6   6   3    1.82    0.24
   6  -6   3    1.62    0.22
  -6   6   3    2.04    0.26
   6   6   3    1.82    0.23
   6  -7  -3    4.29    0.34
  -7  -6  -3    4.39    0.28
   6  -7  -3    4.21    0.32
  -7  -6  -3    4.81    0.23
   7   6  -3    5.15    0.29
   6  -7  -3    4.10    0.33
  -6   7  -3    5.16    0.35
   6  -7  -3    4.03    0.28
   7   6  -3    4.77    0.30
  -6   7  -3    5.16    0.33
  -6   7   3    3.80    0.32
   7   6   3    4.56    0.30
   6  -7   3    4.80    0.32
  -6   7   3    3.86    0.36
   6  -7   3    5.01    0.27
  -7  -6   3    4.92    0.29
   6  -7   3    4.20    0.33
   7   6   3    3.93    0.29
   5  -7  -3    5.98    0.36
  -5   7  -3    5.53    0.32
   5  -7  -3    5.57    0.31
   5  -7  -3    5.65    0.36
   7   5  -3    5.83    0.29
  -5   7  -3    5.86    0.38
  -7  -5  -3    5.85    0.27
  -7  -5  -3    5.85    0.28
   5  -7  -3    6.09    0.35
   7   5  -3    5.86    0.29
   5  -7   3    5.63    0.34
   5  -7   3    5.83    0.30
   7   5   3    6.11    0.29
  -7  -5   3    5.53    0.28
   5  -7   3    5.58    0.35
  -5   7   3    6.13    0.35
  -5   7   3    5.81    0.37
   7   5   3    5.68    0.29
   7   4  -3    3.63    0.33
   4  -7  -3    3.45    0.28
   4  -7  -3    3.30    0.26
  -4   7  -3    2.96    0.26
   4  -7  -3    3.39    0.27
   7   4  -3    3.64    0.22
  -7  -4  -3    3.07    0.22
  -7  -4  -3    3.59    0.25
  -7  -4  -3    3.16    0.21
   7   4  -3    3.14    0.21
   4  -7  -3    3.60    0.29
  -4   7  -3    3.23    0.30
   4  -7   3    2.90    0.26
  -7  -4   3    3.23    0.22
   4  -7   3    2.98    0.26
   7   4   3    3.14    0.22
   4  -7   3    3.26    0.27
  -4   7   3    3.06    0.26
   7   4   3    2.90    0.21
  -4   7   3    3.65    0.29
  -7  -4   3    2.99    0.21
  -7  -3  -3    2.97    0.18
   7   3  -3    3.54    0.30
   3  -7  -3    2.93    0.24
   3  -7  -3    3.33    0.26
   3  -7  -3    2.99    0.26
  -3   7  -3    3.23    0.26
  -7  -3  -3    2.90    0.17
   7   3  -3    3.43    0.18
  -3   7  -3    3.30    0.24
  -3   7  -3    2.85    0.25
  -7  -3  -3    3.23    0.25
   3  -7  -3    3.05    0.26
   7   3  -3    3.16    0.19
   3  -7   3    3.54    0.25
  -3   7   3    3.42    0.28
   3  -7   3    3.35    0.30
  -7  -3   3    3.08    0.18
  -3   7   3    2.77    0.26
   7   3   3    3.00    0.18
   7   3   3    2.84    0.17
  -7  -3   3    3.19    0.18
   3  -7   3    3.09    0.25
   2  -7  -3   17.58    0.57
  -2   7  -3   17.39    0.60
   2  -7  -3   17.81    0.60
  -7  -2  -3   16.48    0.46
  -7  -2  -3   17.04    0.46
   7   2  -3   17.78    0.48
  -7  -2  -3   16.83    0.59
   2  -7  -3   17.05    0.61
  -2   7  -3   15.89    0.55
   7   2  -3   17.18    0.48
  -2   7  -3   16.25    0.58
   7   2  -3   16.23    0.66
  -2   7  -3   16.61    0.58
   2  -7  -3   17.56    0.57
  -2   7   3   17.30    0.58
   7   2   3   17.08    0.47
   2  -7   3   16.83    0.59
  -7  -2   3   17.06    0.47
  -2   7   3   16.54    0.58
   2  -7   3   16.98    0.58
   2  -7   3   17.04    0.60
  -2   7   3   17.29    0.57
   2  -7   3   17.42    0.58
   7   2   3   16.65    0.47
  -7  -2   3   16.94    0.47
  -1   7  -3   15.61    0.53
   1  -7  -3   13.56    0.53
  -1   7  -3   14.87    0.53
  -1   7  -3   15.98    0.52
  -7  -1  -3   14.47    0.52
  -1   7  -3   15.76    0.50
  -7  -1  -3   14.56    0.37
   1  -7  -3   13.74    0.53
  -7  -1  -3   14.78    0.37
   1  -7  -3   13.25    0.46
   1  -7  -3   12.51    0.49
   7   1  -3   12.72    0.59
  -7  -1   3   13.17    0.38
   1  -7   3   14.19    0.53
   1  -7   3   16.00    0.50
   1  -7   3   15.27    0.51
  -1   7   3   13.17    0.51
  -1   7   3   12.92    0.47
  -1   7   3   12.36    0.50
   1  -7   3   15.60    0.54
  -7  -1   3   13.10    0.38
   0  -7  -3    2.97    0.13
   0   7  -3    2.86    0.24
   0  -7  -3    3.01    0.24
   0  -7  -3    2.94    0.24
   0   7  -3    2.84    0.23
   0   7  -3    2.60    0.23
  -7   0  -3    3.04    0.10
  -7   0  -3    2.49    0.24
   7   0  -3    2.23    0.26
  -7   0   3    2.77    0.12
   0   7   3    3.10    0.24
  -7   0   3    2.73    0.12
   0   7   3    2.91    0.18
   0   7   3    2.77    0.25
   0  -7   3    2.59    0.24
   0  -7   3    2.79    0.25
   0  -7   3    3.29    0.22
   0   7   3    2.84    0.25
  -1  -7  -3   56.47    1.60
   1   7  -3   55.83    1.57
   1   7  -3   56.60    1.53
   7  -1  -3   54.03    1.47
   7  -1  -3   55.00    1.47
  -1  -7  -3   54.93    1.56
   1   7  -3   55.45    1.58
  -7   1  -3   56.09    1.63
  -7   1  -3   56.33    1.42
  -1  -7  -3   54.70    1.52
  -7   1  -3   56.37    1.42
   7  -1  -3   52.88    1.75
   7  -1   3   57.05    1.46
   7  -1   3   57.31    1.46
  -1  -7   3   55.57    1.52
  -1  -7   3   55.79    1.55
  -7   1   3   54.91    1.42
   1   7   3   54.94    1.52
   1   7   3   55.21    1.57
  -7   1   3   54.88    1.42
   1   7   3   55.92    1.57
  -1  -7   3   56.59    1.56
   7  -2  -3   17.08    0.50
  -2  -7  -3   15.72    0.56
  -7   2  -3   16.54    0.61
   2   7  -3   17.80    0.60
  -2  -7  -3   16.72    0.51
   2   7  -3   17.48    0.60
   7  -2  -3   17.52    0.50
  -7   2  -3   16.53    0.48
   2   7  -3   16.15    0.55
   7  -2  -3   16.22    0.68
  -7   2  -3   16.93    0.48
   7  -2   3   17.40    0.49
   7  -2   3   16.81    0.49
   2   7   3   16.46    0.59
  -7   2   3   16.06    0.61
  -2  -7   3   16.12    0.56
  -7   2   3   16.81    0.49
  -2  -7   3   17.97    0.52
  -7   2   3   16.73    0.48
   2   7   3   16.77    0.59
   2   7   3   14.78    0.56
   7  -3  -3   18.74    0.59
  -3  -7  -3   18.71    0.64
   7  -3  -3   18.65    0.59
  -3  -7  -3   20.16    0.62
   3   7  -3   19.90    0.66
   3   7  -3   19.21    0.62
  -7   3  -3   20.66    0.57
   3   7  -3   19.29    0.66
  -7   3  -3   20.77    0.58
   7  -3  -3   18.74    0.75
  -7   3  -3   19.30    0.69
  -7   3   3   17.85    0.68
   7  -3   3   20.93    0.59
  -3  -7   3   19.59    0.58
   7  -3   3   20.16    0.59
  -3  -7   3   19.11    0.64
   3   7   3   19.04    0.66
  -7   3   3   19.22    0.58
   3   7   3   19.38    0.65
   3   7   3   19.45    0.62
  -7   3   3   19.45    0.57
   7  -4  -3    1.79    0.18
  -7   4  -3    2.37    0.18
   4   7  -3    1.96    0.19
  -7   4  -3    1.89    0.25
  -4  -7  -3    1.81    0.22
   4   7  -3    1.55    0.21
  -7   4  -3    1.86    0.19
   7  -4  -3    1.96    0.27
   7  -4  -3    1.90    0.18
   4   7  -3    1.84    0.22
  -4  -7  -3    2.26    0.18
   7  -4   3    1.90    0.19
   4   7   3    1.94    0.22
  -4  -7   3    1.57    0.21
  -7   4   3    2.05    0.18
   4   7   3    2.15    0.20
   7  -4   3    1.96    0.18
  -7   4   3    1.38    0.23
  -7   4   3    2.09    0.19
   4   7   3    1.80    0.22
  -4  -7   3    2.07    0.17
   5   7  -3    6.62    0.35
   7  -5  -3    6.77    0.34
   5   7  -3    5.45    0.28
   5   7  -3    6.19    0.35
   7  -5  -3    6.57    0.31
  -7   5  -3    6.10    0.33
  -5  -7  -3    6.16    0.34
   7  -5  -3    6.25    0.41
  -7   5  -3    5.88    0.37
   5   7   3    6.41    0.30
   5   7   3    6.02    0.34
   7  -5   3    6.07    0.32
  -5  -7   3    6.00    0.33
  -7   5   3    6.66    0.33
   5   7   3    6.06    0.35
   7  -5   3    6.18    0.33
  -7   5   3    6.53    0.38
   7  -6  -3   14.69    0.63
   7  -6  -3   14.55    0.56
  -7   6  -3   14.26    0.60
   7  -6  -3   14.25    0.54
  -7   6  -3   14.73    0.53
   6   7  -3   14.78    0.56
  -6  -7  -3   15.11    0.54
   6   7  -3   14.55    0.55
   6   7   3   14.93    0.55
   7  -6   3   14.94    0.53
  -7   6   3   14.43    0.60
  -6  -7   3   14.37    0.53
   7  -6   3   14.75    0.54
  -7   6   3   13.97    0.53
   6   7   3   15.06    0.55
   7  -7  -3    2.34    0.26
  -7  -7  -3    2.50    0.24
   7  -7  -3    1.64    0.24
  -7   7  -3    2.38    0.29
  -7   7  -3    2.50    0.27
   7   7  -3    1.95    0.24
   7   7  -3    2.15    0.24
   7  -7  -3    1.96    0.30
   7   7   3    2.36    0.24
  -7   7   3    2.27    0.25
   7  -7   3    2.00    0.25
  -7   7   3    1.93    0.28
   7  -7   3    2.22    0.26
  -7  -7   3    2.12    0.24
   7   7   3    2.31    0.25
   7  -8  -3    1.18    0.26
  -7   8  -3    1.06    0.27
   8   7  -3    0.58    0.20
  -8  -7  -3    1.09    0.20
   8   7  -3    0.89    0.21
   7  -8  -3    0.59    0.22
  -7   8  -3    0.44    0.22
  -8  -7   3    0.73    0.20
   8   7   3    0.65    0.20
   8   7   3    0.98    0.21
   7  -8   3    0.98    0.23
  -7   8   3    0.72    0.24
  -7   8   3    0.73    0.23
   6  -8  -3    1.97    0.27
   6  -8  -3    1.84    0.24
  -6   8  -3    1.84    0.26
   8   6  -3    1.87    0.21
  -6   8  -3    2.07    0.27
   8   6  -3    2.13    0.22
  -8  -6  -3    1.42    0.20
   8   6   3    1.55    0.21
  -8  -6   3    1.89    0.21
   8   6   3    1.79    0.21
  -6   8   3    2.30    0.29
   6  -8   3    2.12    0.26
  -6   8   3    1.77    0.26
   5  -8  -3    8.57    0.44
  -8  -5  -3    8.38    0.34
  -5   8  -3    8.19    0.42
  -8  -5  -3    8.45    0.36
   8   5  -3    8.56    0.36
  -5   8  -3    8.33    0.42
   8   5  -3    8.58    0.36
   5  -8  -3    8.38    0.40
   5  -8  -3    8.70    0.44
  -8  -5   3    8.48    0.35
  -5   8   3    8.46    0.43
   8   5   3    8.03    0.35
   5  -8   3    8.82    0.39
  -5   8   3    8.59    0.44
   5  -8   3    8.35    0.43
   8   5   3    8.14    0.35
  -8  -4  -3    2.48    0.23
  -4   8  -3    3.65    0.31
   8   4  -3    2.72    0.31
   4  -8  -3    2.12    0.24
  -8  -4  -3    2.14    0.18
   4  -8  -3    2.08    0.25
   8   4  -3    2.81    0.21
   4  -8  -3    1.75    0.26
  -4   8  -3    2.90    0.27
   8   4  -3    2.70    0.22
  -4   8   3    2.32    0.26
   8   4   3    1.95    0.18
   4  -8   3    2.87    0.26
   8   4   3    1.98    0.18
  -8  -4   3    2.54    0.21
   4  -8   3    3.01    0.28
  -4   8   3    1.41    0.27
   8   3  -3    7.61    0.28
   3  -8  -3    7.92    0.35
   3  -8  -3    7.71    0.38
   8   3  -3    7.42    0.46
  -3   8  -3    7.96    0.38
   3  -8  -3    8.06    0.40
  -8  -3  -3    7.52    0.37
   8   3  -3    8.01    0.28
  -8  -3  -3    7.20    0.27
   3  -8  -3    8.05    0.41
  -8  -3  -3    7.44    0.27
  -3   8  -3    7.76    0.41
   3  -8   3    7.62    0.36
  -8  -3   3    7.09    0.28
   8   3   3    7.35    0.28
  -3   8   3    7.37    0.40
   3  -8   3    7.32    0.41
   8   3   3    7.27    0.27
   3  -8   3    7.49    0.38
  -3   8   3    7.99    0.38
  -8  -3   3    7.74    0.28
   2  -8  -3   52.54    1.52
  -2   8  -3   50.30    1.47
   2  -8  -3   54.13    1.53
   2  -8  -3   52.74    1.46
   8   2  -3   54.38    1.40
  -8  -2  -3   52.84    1.54
  -8  -2  -3   54.06    1.35
  -8  -2  -3   54.20    1.35
   2  -8  -3   54.32    1.57
  -2   8  -3   51.55    1.52
   8   2  -3   52.63    1.39
   8   2  -3   51.09    1.68
  -2   8   3   52.85    1.51
  -2   8   3   51.72    1.48
   2  -8   3   52.22    1.47
  -8  -2   3   52.70    1.35
   2  -8   3   50.61    1.51
   8   2   3   52.50    1.38
   2  -8   3   50.65    1.52
   8   2   3   52.76    1.39
  -8  -2   3   52.35    1.35
   1  -8  -3    5.71    0.36
  -8  -1  -3    6.17    0.18
   1  -8  -3    6.32    0.24
   1  -8  -3    6.45    0.34
  -1   8  -3    6.50    0.34
   8   1  -3    5.95    0.41
  -8  -1  -3    6.22    0.35
  -1   8  -3    7.17    0.38
   1  -8  -3    6.30    0.38
  -8  -1  -3    6.61    0.18
  -8  -1   3    5.97    0.20
   1  -8   3    6.10    0.34
   1  -8   3    6.62    0.39
  -1   8   3    6.06    0.37
   1  -8   3    6.94    0.32
  -1   8   3    6.16    0.33
  -8  -1   3    6.19    0.20
   1  -8   3    6.57    0.37
  -1   8   3    5.97    0.29
   0  -8  -3    2.79    0.25
   0   8  -3    3.35    0.28
  -8   0  -3    2.95    0.27
  -8   0  -3    3.00    0.11
  -8   0  -3    3.24    0.12
   8   0  -3    2.52    0.30
   0   8  -3    3.11    0.27
   0  -8  -3    2.94    0.25
   0   8  -3    3.18    0.27
   0   8   3    2.86    0.19
  -8   0   3    2.98    0.13
   0   8   3    3.93    0.32
   0   8   3    3.18    0.27
   0  -8   3    3.21    0.23
   0  -8   3    3.18    0.24
  -8   0   3    2.97    0.13
   0   8   3    3.08    0.27
   0  -8   3    3.11    0.27
   8  -1  -3   10.79    0.33
  -8   1  -3   11.08    0.32
  -8   1  -3   11.30    0.50
   8  -1  -3   10.35    0.54
   1   8  -3   10.45    0.46
   1   8  -3   10.82    0.48
  -1  -8  -3   10.78    0.46
   8  -1  -3   10.47    0.33
  -8   1  -3   11.40    0.32
   1   8  -3   11.28    0.48
   1   8   3   11.37    0.45
   8  -1   3   11.16    0.31
  -8   1   3    9.85    0.47
  -1  -8   3   10.36    0.38
  -8   1   3   10.41    0.33
   1   8   3   10.76    0.46
   1   8   3   11.18    0.48
  -8   1   3   10.91    0.33
  -1  -8   3   10.40    0.46
   8  -1   3   11.18    0.32
  -2  -8  -3   42.36    1.23
   2   8  -3   43.82    1.28
   8  -2  -3   40.55    1.41
   8  -2  -3   43.67    1.17
   2   8  -3   42.31    1.28
   2   8  -3   42.85    1.22
  -8   2  -3   41.46    1.32
   8  -2  -3   44.51    1.17
  -8   2  -3   43.52    1.13
  -8   2  -3   42.41    1.12
   8  -2   3   42.82    1.16
   8  -2   3   44.02    1.17
  -2  -8   3   43.48    1.20
  -2  -8   3   42.21    1.23
  -8   2   3   44.39    1.13
   2   8   3   41.97    1.21
  -8   2   3   43.31    1.13
   2   8   3   43.04    1.27
   2   8   3   41.83    1.27
  -8   2   3   40.97    1.31
   8  -3  -3   13.72    0.45
   8  -3  -3   13.30    0.60
  -8   3  -3   13.21    0.44
   3   8  -3   14.26    0.53
   3   8  -3   13.94    0.55
   8  -3  -3   14.13    0.45
  -3  -8  -3   13.83    0.53
  -8   3  -3   12.26    0.55
   3   8  -3   13.66    0.51
  -8   3   3   13.97    0.44
   8  -3   3   13.45    0.45
   3   8   3   14.48    0.55
   3   8   3   14.20    0.55
   8  -3   3   12.74    0.44
  -8   3   3   13.40    0.58
  -3  -8   3   14.06    0.43
   3   8   3   12.92    0.51
  -3  -8   3   13.26    0.52
   8  -4  -3   24.51    0.95
   8  -4  -3   25.77    0.78
  -4  -8  -3   25.85    0.82
   4   8  -3   24.47    0.84
   4   8  -3   26.00    0.78
   4   8  -3   24.76    0.83
   8  -4  -3   24.56    0.77
  -8   4  -3   26.17    0.76
  -8   4  -3   24.50    0.89
  -4  -8   3   24.61    0.81
  -8   4   3   25.77    0.75
  -8   4   3   24.44    0.88
   4   8   3   26.99    0.78
   8  -4   3   26.53    0.78
   4   8   3   25.85    0.85
  -4  -8   3   25.67    0.73
   8  -4   3   25.52    0.77
   4   8   3   25.73    0.83
   5   8  -3    1.70    0.23
   5   8  -3    1.80    0.19
   8  -5  -3    1.51    0.20
   8  -5  -3    1.46    0.27
   8  -5  -3    1.37    0.20
  -8   5  -3    1.58    0.20
  -5  -8  -3    1.59    0.23
  -8   5  -3    1.41    0.27
   5   8  -3    1.43    0.24
   5   8   3    1.74    0.19
   5   8   3    1.96    0.25
   8  -5   3    1.35    0.20
  -8   5   3    1.67    0.27
   5   8   3    1.62    0.24
  -5  -8   3    1.49    0.23
   8  -5   3    0.98    0.19
  -8   5   3    1.48    0.20
  -6  -8  -3    5.74    0.35
   6   8  -3    5.71    0.38
  -8   6  -3    5.73    0.42
   8  -6  -3    5.82    0.43
   6   8  -3    5.35    0.38
   8  -6  -3    5.89    0.34
   8  -6  -3    5.91    0.36
  -8   6  -3    6.58    0.35
  -6  -8   3    5.20    0.34
   8  -6   3    6.21    0.34
   6   8   3    5.73    0.37
   6   8   3    6.04    0.37
  -8   6   3    6.06    0.40
   8  -6   3    5.67    0.32
  -8   6   3    5.16    0.34
   7   8  -3    0.12    0.20
   7   8  -3   -0.11    0.20
   8  -7  -3    0.12    0.20
   8  -7  -3    0.41    0.20
  -7  -8  -3    0.13    0.20
  -8   7  -3    0.35    0.25
  -8   7  -3    0.17    0.19
   8  -7  -3    0.31    0.24
  -8   7   3    0.54    0.24
   8  -7   3   -0.19    0.18
  -8   7   3    0.01    0.20
  -7  -8   3    0.12    0.19
   7   8   3    0.27    0.20
   8  -7   3    0.18    0.20
   7   8   3   -0.06    0.20
  -8   8  -3    1.98    0.33
  -8   8  -3    1.73    0.26
   8   8  -3    1.91    0.26
  -8  -8  -3    1.56    0.24
   8  -8  -3    1.67    0.27
   8   8  -3    2.09    0.26
   8  -8  -3    2.12    0.31
   8  -8   3    1.95    0.27
  -8   8   3    2.07    0.28
  -8   8   3    2.50    0.33
  -8  -8   3    2.08    0.25
   8   8   3    1.94    0.26
   8   8   3    2.50    0.27
   9   8  -3    2.02    0.27
  -8   9  -3    2.25    0.30
   8  -9  -3    1.95    0.29
  -9  -8  -3    1.79    0.25
   9   8  -3    1.72    0.25
  -8   9  -3    1.72    0.31
  -8   9   3    2.11    0.33
  -9  -8   3    1.96    0.26
   9   8   3    1.79    0.26
   8  -9   3    2.27    0.30
  -8   9   3    1.84    0.28
   9   8   3    1.97    0.27
   9   7  -3    1.87    0.24
   9   7  -3    2.28    0.25
   7  -9  -3    2.21    0.29
  -7   9  -3    2.05    0.31
  -7   9  -3    1.83    0.28
  -9  -7  -3    2.01    0.24
   9   7   3    1.81    0.24
   7  -9   3    2.77    0.30
   9   7   3    2.18    0.25
  -9  -7   3    2.29    0.24
  -7   9   3    2.05    0.29
  -7   9   3    2.17    0.32
  -6   9  -3    3.68    0.33
   9   6  -3    3.24    0.27
   6  -9  -3    3.42    0.32
   6  -9  -3    3.66    0.33
  -9  -6  -3    3.17    0.27
   9   6  -3    3.69    0.29
  -6   9  -3    3.48    0.34
   9   6   3    3.55    0.29
  -9  -6   3    3.26    0.27
  -6   9   3    3.35    0.32
  -6   9   3    3.92    0.35
   6  -9   3    3.51    0.33
   9   6   3    3.19    0.26
   9   5  -3    0.55    0.17
   5  -9  -3    1.11    0.22
  -9  -5  -3    1.00    0.20
   9   5  -3    0.96    0.17
  -5   9  -3    1.08    0.24
  -5   9  -3    1.04    0.25
   5  -9  -3    0.85    0.22
   5  -9  -3    0.93    0.22
  -9  -5  -3    0.97    0.16
  -5   9   3    1.11    0.24
  -5   9   3    0.96    0.25
  -9  -5   3    1.06    0.21
   9   5   3    0.70    0.17
   5  -9   3    1.20    0.23
   5  -9   3    1.02    0.21
  -9  -5   3    1.07    0.17
   9   5   3    0.65    0.16
   4  -9  -3    5.00    0.34
   9   4  -3    5.40    0.26
  -4   9  -3    5.15    0.37
   4  -9  -3    4.99    0.31
  -4   9  -3    5.22    0.37
   9   4  -3    4.86    0.26
  -9  -4  -3    5.15    0.25
  -9  -4  -3    4.92    0.32
   4  -9   3    5.49    0.35
  -4   9   3    5.80    0.37
  -4   9   3    5.07    0.37
   4  -9   3    5.67    0.39
  -9  -4   3    4.82    0.25
   9   4   3    4.36    0.25
   9   4   3    5.18    0.25
   3  -9  -3    5.74    0.37
   9   3  -3    5.96    0.44
  -9  -3  -3    6.27    0.36
  -3   9  -3    5.86    0.37
   9   3  -3    6.09    0.25
  -9  -3  -3    5.54    0.24
   9   3  -3    5.54    0.24
  -3   9  -3    6.15    0.37
  -9  -3   3    5.88    0.25
   3  -9   3    5.94    0.35
   9   3   3    5.80    0.24
   9   3   3    5.33    0.24
  -3   9   3    6.05    0.40
  -3   9   3    7.17    0.36
  -9  -2  -3   11.92    0.50
   9   2  -3   11.45    0.35
  -2   9  -3   10.32    0.48
  -2   9  -3   11.37    0.47
   9   2  -3   10.39    0.58
   9   2  -3   11.06    0.34
  -9  -2  -3   11.69    0.33
   2  -9  -3   11.38    0.47
   9   2   3   11.38    0.33
   2  -9   3   10.71    0.49
  -2   9   3   11.04    0.45
  -9  -2   3   12.04    0.50
  -9  -2   3   11.68    0.34
  -2   9   3   10.93    0.51
   9   2   3   11.60    0.33
   9   1  -3    1.67    0.09
   1  -9  -3    1.57    0.24
   9   1  -3    1.64    0.28
  -9  -1  -3    1.59    0.09
  -1   9  -3    1.75    0.26
  -9  -1  -3    1.54    0.23
  -9  -1  -3    1.74    0.09
  -9  -1   3    1.62    0.12
   1  -9   3    1.62    0.25
  -9  -1   3    1.58    0.23
  -1   9   3    1.62    0.25
  -1   9   3    1.72    0.18
   0  -9  -3    0.83    0.23
  -9   0  -3    1.12    0.09
   0   9  -3    1.00    0.22
  -9   0  -3    1.21    0.09
  -9   0  -3    1.06    0.23
   9   0  -3    0.91    0.07
   9   0  -3    0.78    0.07
   9   0  -3    0.86    0.26
   0   9   3    0.82    0.22
   0  -9   3    1.11    0.23
  -9   0   3    1.14    0.24
  -9   0   3    0.91    0.09
   9  -1  -3    1.12    0.11
  -9   1  -3    1.23    0.25
   1   9  -3    0.71    0.21
  -9   1  -3    1.26    0.11
   9  -1  -3    1.11    0.27
  -1  -9  -3    1.21    0.24
   9  -1  -3    1.11    0.11
  -1  -9   3    1.30    0.16
   9  -1   3    1.22    0.10
  -9   1   3    1.22    0.11
  -1  -9   3    0.85    0.23
   9  -1   3    1.17    0.09
  -9   1   3    0.91    0.23
   1   9   3    1.03    0.23
   2   9  -3    9.65    0.45
  -9   2  -3    9.35    0.47
  -2  -9  -3    8.98    0.45
  -9   2  -3   10.11    0.33
   9  -2  -3    9.73    0.34
   9  -2  -3    9.08    0.51
   9  -2  -3    9.76    0.33
   2   9  -3   10.30    0.48
   9  -2   3    9.35    0.33
  -9   2   3   10.00    0.33
  -9   2   3    9.45    0.48
   9  -2   3    9.50    0.33
   2   9   3    9.09    0.47
   2   9   3    8.99    0.42
  -2  -9   3    9.62    0.46
   3   9  -3    0.93    0.23
  -9   3  -3    1.23    0.25
  -9   3  -3    0.81    0.16
   3   9  -3    1.53    0.23
  -3  -9  -3    1.14    0.23
   9  -3  -3    1.12    0.16
   9  -3  -3    1.00    0.16
   9  -3  -3    0.81    0.27
  -3  -9   3    0.86    0.24
   3   9   3    0.95    0.22
   9  -3   3    1.18    0.16
  -9   3   3    0.99    0.16
   3   9   3    1.03    0.24
   9  -3   3    1.06    0.15
  -9   3   3    1.07    0.27
  -9   4  -3    6.06    0.40
   9  -4  -3    5.70    0.31
   9  -4  -3    5.76    0.30
   9  -4  -3    5.51    0.42
  -9   4  -3    6.08    0.30
  -4  -9  -3    6.01    0.37
   4   9  -3    6.22    0.34
   4   9  -3    5.81    0.40
   4   9   3    6.33    0.36
  -4  -9   3    5.34    0.37
   9  -4   3    6.18    0.30
   9  -4   3    6.05    0.31
   4   9   3    6.17    0.40
  -9   4   3    5.92    0.30
  -9   4   3    5.17    0.39
  -5  -9  -3    0.69    0.22
  -9   5  -3    0.82    0.19
   9  -5  -3    0.68    0.19
   9  -5  -3    0.82    0.19
   9  -5  -3    0.83    0.28
   5   9  -3    1.13    0.25
  -9   5  -3    0.56    0.26
  -5  -9   3    0.93    0.23
   9  -5   3    0.99    0.19
  -9   5   3    1.34    0.28
   9  -5   3    0.66    0.18
  -9   5   3    0.61    0.18
   5   9   3    0.92    0.24
  -9   6  -3    3.22    0.27
   9  -6  -3    3.10    0.28
   9  -6  -3    2.96    0.26
   9  -6  -3    2.88    0.34
  -6  -9  -3    2.86    0.29
   6   9  -3    3.76    0.33
  -9   6  -3    3.26    0.35
   9  -6   3    2.75    0.27
   6   9   3    2.48    0.29
  -9   6   3    2.35    0.33
  -6  -9   3    3.29    0.31
   9  -6   3    3.24    0.29
  -9   6   3    2.95    0.27
   9  -7  -3    0.81    0.22
  -7  -9  -3    0.64    0.22
   7   9  -3    1.18    0.25
  -9   7  -3    0.63    0.29
   9  -7  -3    0.97    0.29
  -9   7  -3    0.78    0.23
   9  -7  -3    0.87    0.23
   9  -7   3    0.77    0.23
  -9   7   3    0.83    0.27
   9  -7   3    0.64    0.21
  -7  -9   3    1.05    0.24
  -9   7   3    0.55    0.21
   7   9   3    0.56    0.24
   8   9  -3    0.72    0.25
  -8  -9  -3    1.18    0.25
   9  -8  -3    0.66    0.24
  -9   8  -3    1.06    0.31
  -9   8  -3    0.98    0.24
   8   9   3    0.91    0.25
  -9   8   3    0.94    0.30
  -9   8   3    0.91    0.25
   9  -8   3    1.02    0.26
  -8  -9   3    0.89    0.25
  -9   9  -3    0.37    0.26
   9  -9  -3    0.02    0.24
  -9  -9  -3    0.07    0.21
   9   9  -3    0.34    0.24
  -9   9   3    0.11    0.24
  -9  -9   3   -0.07    0.23
   9   9   3   -0.48    0.23
   9  -9   3   -0.13    0.23
  -8  10  -3    0.37    0.26
 -10  -8  -3   -0.15    0.21
  10   8  -3    0.34    0.22
  -8  10   3    0.28    0.26
  10   8   3    0.34    0.23
 -10  -8   3    0.61    0.23
  10   7  -3    1.43    0.25
 -10  -7  -3    1.71    0.24
  10   7  -3    1.22    0.24
  -7  10  -3    1.58    0.28
  -7  10  -3    2.34    0.32
  10   7   3    1.22    0.24
  -7  10   3    1.72    0.30
 -10  -7   3    1.10    0.23
  10   7   3    1.29    0.24
  -7  10   3    1.82    0.33
  -6  10  -3    1.50    0.30
  -6  10  -3    2.24    0.32
 -10  -6  -3    2.20    0.23
  10   6  -3    1.61    0.23
  10   6  -3    2.04    0.24
  10   6   3    1.84    0.24
  -6  10   3    1.84    0.32
  -6  10   3    2.31    0.32
  10   6   3    1.73    0.24
 -10  -6   3    2.37    0.24
   5 -10  -3   16.47    0.62
  10   5  -3   15.98    0.54
  -5  10  -3   16.58    0.67
  -5  10  -3   15.15    0.64
 -10  -5  -3   16.44    0.52
  10   5  -3   16.04    0.54
  -5  10   3   16.32    0.64
  10   5   3   15.10    0.54
  10   5   3   15.02    0.53
   5 -10   3   17.04    0.61
 -10  -5   3   14.97    0.61
 -10  -5   3   15.81    0.53
  -5  10   3   16.36    0.65
 -10  -4  -3    5.52    0.25
  10   4  -3    5.45    0.27
   4 -10  -3    5.79    0.38
  -4  10  -3    5.44    0.38
  10   4  -3    5.19    0.27
  -4  10  -3    4.83    0.39
 -10  -4  -3    5.68    0.36
  -4  10   3    5.83    0.38
  -4  10   3    5.38    0.40
 -10  -4   3    5.53    0.27
  10   4   3    5.21    0.26
 -10  -4   3    4.91    0.35
   4 -10   3    5.60    0.40
  10   4   3    5.31    0.26
  10   3  -3    0.87    0.13
  -3  10  -3    0.69    0.25
 -10  -3  -3    0.55    0.22
   3 -10  -3    0.96    0.23
 -10  -3  -3    0.75    0.12
  10   3  -3    0.74    0.13
  -3  10  -3    1.14    0.23
  10   3   3    0.65    0.12
  -3  10   3    1.06    0.26
 -10  -3   3    0.72    0.13
  -3  10   3    1.01    0.21
   3 -10   3    0.92    0.24
 -10  -3   3    0.88    0.22
  10   3   3    0.59    0.12
   2 -10  -3    3.79    0.32
 -10  -2  -3    3.81    0.32
 -10  -2  -3    3.00    0.16
  10   2  -3    3.26    0.16
  -2  10  -3    3.43    0.34
  10   2  -3    3.12    0.17
  10   2  -3    3.33    0.38
 -10  -2   3    3.28    0.17
  -2  10   3    3.74    0.29
  10   2   3    2.96    0.15
 -10  -2   3    3.11    0.30
  10   2   3    3.19    0.15
   2 -10   3    3.50    0.31
  -2  10   3    3.64    0.34
  10   1  -3    3.84    0.15
  10   1  -3    3.96    0.16
  10   1  -3    3.88    0.40
 -10  -1  -3    3.95    0.34
  -1  10  -3    3.85    0.34
   1 -10  -3    4.04    0.35
   1 -10   3    4.23    0.36
  -1  10   3    3.80    0.34
 -10  -1   3    3.98    0.16
 -10  -1   3    4.32    0.35
   0  10  -3    5.02    0.38
   0 -10  -3    4.46    0.36
 -10   0  -3    4.53    0.34
  10   0  -3    4.27    0.17
  10   0  -3    4.15    0.40
  10   0  -3    4.46    0.17
   0  10   3    4.65    0.36
 -10   0   3    4.14    0.18
   0 -10   3    4.87    0.37
 -10   0   3    4.71    0.35
   1  10  -3    0.96    0.23
 -10   1  -3    0.75    0.25
  -1 -10  -3    0.45    0.22
 -10   1  -3    0.84    0.11
  10  -1  -3    0.78    0.11
  10  -1  -3    0.89    0.29
  10  -1  -3    0.70    0.11
 -10   1   3    0.92    0.11
  10  -1   3    0.73    0.10
  10  -1   3    0.71    0.10
  -1 -10   3    0.86    0.22
 -10   1   3    0.48    0.25
   1  10   3    0.58    0.23
  10  -2  -3   13.32    0.44
 -10   2  -3   14.25    0.43
 -10   2  -3   13.88    0.62
   2  10  -3   15.11    0.57
  10  -2  -3   12.76    0.65
  -2 -10  -3   12.84    0.55
  10  -2  -3   13.68    0.44
  -2 -10   3   13.85    0.58
  10  -2   3   12.95    0.43
   2  10   3   13.00    0.56
 -10   2   3   13.23    0.60
 -10   2   3   13.66    0.43
  10  -2   3   13.63    0.44
   3  10  -3    0.04    0.20
  -3 -10  -3   -0.08    0.21
  10  -3  -3    0.16    0.14
  10  -3  -3   -0.05    0.14
 -10   3  -3    0.12    0.14
  10  -3  -3    0.15    0.27
 -10   3  -3    0.16    0.25
   3  10   3    0.38    0.21
  -3 -10   3   -0.05    0.22
  10  -3   3    0.01    0.14
  10  -3   3   -0.03    0.13
 -10   3   3    0.30    0.23
 -10   3   3   -0.06    0.14
  10  -4  -3    2.87    0.23
 -10   4  -3    2.88    0.23
  10  -4  -3    2.61    0.35
  10  -4  -3    2.30    0.21
 -10   4  -3    2.62    0.32
   4  10  -3    2.97    0.28
  -4 -10  -3    2.28    0.29
 -10   4   3    1.97    0.30
  10  -4   3    2.60    0.23
   4  10   3    3.51    0.29
  10  -4   3    2.64    0.24
  -4 -10   3    3.12    0.30
 -10   4   3    2.93    0.23
 -10   5  -3    1.11    0.28
  -5 -10  -3    1.34    0.27
  10  -5  -3    1.26    0.21
  10  -5  -3    1.23    0.30
 -10   5  -3    1.08    0.21
  10  -5  -3    1.41    0.23
 -10   5   3    1.54    0.22
  10  -5   3    1.34    0.22
 -10   5   3    1.61    0.29
  -5 -10   3    1.12    0.26
  10  -5   3    1.30    0.20
  10  -6  -3    0.85    0.29
 -10   6  -3    1.65    0.25
  -6 -10  -3    1.90    0.28
 -10   6  -3    2.29    0.35
  10  -6  -3    1.30    0.24
   6  10  -3    1.69    0.29
  10  -6  -3    1.42    0.24
  10  -6   3    1.37    0.25
 -10   6   3    1.64    0.24
 -10   6   3    1.72    0.33
  10  -6   3    1.45    0.24
  -6 -10   3    1.39    0.27
   6  10   3    1.56    0.29
  -7 -10  -3    9.12    0.49
  10  -7  -3    9.57    0.46
   7  10  -3   10.58    0.53
 -10   7  -3   10.38    0.46
   7  10   3    8.68    0.51
  -7 -10   3   10.38    0.50
  10  -7   3   10.66    0.48
 -10   7   3    9.05    0.47
  -8 -10  -3    0.14    0.24
  10  -8  -3    0.33    0.23
   8  10  -3    0.14    0.24
 -10   8  -3    0.41    0.25
  10  -8   3    0.27    0.24
  -8 -10   3    0.12    0.24
 -10   8   3    0.15    0.23
   8  10   3   -0.05    0.26
  -6  11  -3   -0.16    0.25
  -6  11  -3   -0.08    0.25
  11   6  -3   -0.03    0.18
  11   6  -3    0.08    0.19
  11   6   3    0.23    0.18
  -6  11   3   -0.19    0.26
 -11  -6   3   -0.09    0.18
  11   6   3    0.14    0.18
  -6  11   3    0.08    0.26
  11   5  -3    3.17    0.26
  -5  11  -3    3.09    0.35
  11   5  -3    3.06    0.25
  -5  11  -3    3.81    0.36
  -5  11   3    3.57    0.37
  11   5   3    2.90    0.25
  11   5   3    3.43    0.26
  11   4  -3    1.82    0.18
  -4  11  -3    2.02    0.29
  -4  11  -3    1.62    0.31
   4 -11  -3    1.47    0.27
  11   4  -3    1.63    0.17
  11   4   3    1.77    0.17
  -4  11   3    1.64    0.31
 -11  -4   3    2.19    0.28
  11   4   3    1.66    0.17
   4 -11   3    2.19    0.30
  -3  11  -3    0.28    0.21
 -11  -3  -3    0.47    0.22
  11   3  -3    0.23    0.12
  -3  11  -3    0.12    0.25
   3 -11  -3    0.49    0.24
  11   3  -3    0.29    0.12
  11   3   3    0.46    0.12
  11   3   3    0.27    0.11
   3 -11   3    0.10    0.24
 -11  -3   3    0.14    0.22
  -3  11   3    0.43    0.26
  11   2  -3    0.60    0.10
   2 -11  -3    0.69    0.25
  -2  11  -3    0.70    0.25
  11   2  -3    0.59    0.11
 -11  -2  -3    0.81    0.23
  -2  11   3    0.34    0.24
  11   2   3    0.56    0.09
   2 -11   3    0.68    0.24
 -11  -2   3    0.56    0.23
  11   2   3    0.51    0.09
  11   1  -3    3.51    0.16
  11   1  -3    3.52    0.16
   1 -11  -3    3.91    0.34
 -11  -1  -3    3.99    0.35
  -1  11  -3    3.32    0.34
  11   1  -3    3.61    0.39
   1 -11   3    3.62    0.33
  -1  11   3    4.56    0.37
 -11  -1   3    3.93    0.35
  11   0  -3    0.35    0.09
   0  11  -3    0.21    0.24
  11   0  -3    0.26    0.29
 -11   0  -3    0.40    0.23
  11   0  -3    0.34    0.09
   0 -11  -3    0.66    0.25
 -11   0   3    0.23    0.23
   0 -11   3    0.27    0.25
   0  11   3    0.16    0.24
  11  -1  -3    2.89    0.18
  -1 -11  -3    2.81    0.32
  11  -1  -3    3.52    0.41
 -11   1  -3    2.70    0.32
  11  -1  -3    3.07    0.18
   1  11  -3    3.66    0.34
   1  11   3    3.11    0.32
  11  -1   3    2.87    0.17
  -1 -11   3    2.88    0.33
 -11   1   3    4.02    0.37
  11  -1   3    3.08    0.17
  11  -2  -3    1.05    0.14
  -2 -11  -3    1.01    0.26
  11  -2  -3    1.17    0.15
 -11   2  -3    0.96    0.27
   2  11  -3    1.03    0.26
  11  -2  -3    1.20    0.31
   2  11   3    1.15    0.26
  11  -2   3    1.11    0.14
  11  -2   3    0.98    0.14
  -2 -11   3    0.82    0.26
 -11   2   3    1.39    0.30
 -11   3  -3    0.93    0.29
 -11   3  -3    1.23    0.17
  11  -3  -3    1.48    0.32
  11  -3  -3    1.25    0.17
  -3 -11  -3    1.30    0.26
   3  11  -3    0.69    0.24
  11  -3  -3    1.16    0.17
  -3 -11   3    1.25    0.27
  11  -3   3    1.02    0.17
   3  11   3    1.56    0.26
 -11   3   3    0.87    0.27
 -11   3   3    1.03    0.17
  11  -3   3    0.98    0.16
 -11   4  -3    3.22    0.38
 -11   4  -3    3.33    0.27
  11  -4  -3    2.60    0.23
  11  -4  -3    2.22    0.23
  11  -4  -3    2.81    0.39
  -4 -11  -3    2.61    0.32
  -4 -11   3    2.62    0.32
 -11   4   3    1.94    0.33
  11  -4   3    3.04    0.26
 -11   4   3    2.74    0.23
  11  -4   3    3.00    0.25
  -5 -11  -3    5.90    0.42
  11  -5  -3    5.47    0.49
  11  -5  -3    6.03    0.34
  11  -5  -3    5.47    0.36
 -11   5  -3    5.55    0.35
  11  -5   3    5.60    0.36
  -5 -11   3    5.00    0.41
 -11   5   3    5.68    0.34
  11  -5   3    5.42    0.33
  11  -6  -3    0.68    0.21
  -6 -11  -3    1.28    0.28
 -11   6  -3    1.19    0.24
  11  -6  -3    1.28    0.25
  11  -6   3    0.83    0.24
  -6 -11   3    0.97    0.27
 -11   6   3    1.09    0.23
  11  -6   3    0.52    0.21
  -4  12  -3    0.82    0.30
  12   4  -3    0.57    0.16
  12   4  -3    0.76    0.16
  -4  12   3    0.28    0.28
  12   4   3   -0.04    0.15
  12   4   3    0.06    0.15
  12   3  -3    1.82    0.16
  -3  12  -3    1.97    0.33
   3 -12  -3    1.46    0.30
  12   3  -3    1.82    0.16
 -12  -3   3    1.87    0.29
   3 -12   3    1.88    0.31
  12   3   3    1.36    0.14
  12   3   3    1.55    0.15
  -3  12   3    1.34    0.29
  12   2  -3   13.72    0.41
  -2  12  -3   13.18    0.61
  12   2  -3   13.79    0.42
 -12  -2  -3   13.77    0.60
   2 -12  -3   13.14    0.60
  12   2   3   12.93    0.40
  -2  12   3   14.37    0.64
  12   2   3   13.02    0.40
   2 -12   3   13.50    0.62
 -12  -2   3   13.97    0.62
   1 -12  -3   10.28    0.53
  -1  12  -3   10.14    0.55
  12   1  -3    9.30    0.30
  12   1  -3    9.19    0.30
 -12  -1  -3    9.62    0.52
 -12  -1   3    9.15    0.51
  -1  12   3    9.60    0.52
   1 -12   3   11.21    0.55
 -12   0  -3    2.80    0.34
   0 -12  -3    2.84    0.35
  12   0  -3    2.38    0.15
   0  12  -3    2.66    0.33
  12   0  -3    2.19    0.16
   0 -12   3    2.57    0.34
   0  12   3    2.67    0.34
  12   0   3    2.28    0.13
 -12   0   3    2.60    0.35
  12   0   3    2.36    0.13
  12  -1  -3   15.24    0.48
  12  -1  -3   15.38    0.48
  -1 -12  -3   14.71    0.66
 -12   1  -3   16.35    0.71
   1  12  -3   17.32    0.68
  -1 -12   3   15.92    0.68
  12  -1   3   16.61    0.47
  12  -1   3   16.01    0.47
 -12   1   3   13.91    0.68
   1  12   3   16.23    0.65
   2  12  -3    0.65    0.27
  12  -2  -3    0.44    0.14
  -2 -12  -3    0.47    0.26
  12  -2  -3    0.37    0.14
   2  12   3    0.63    0.27
  -2 -12   3    0.54    0.28
  12  -2   3    0.53    0.14
  12  -2   3    0.58    0.14
  12  -3  -3    0.31    0.17
  -3 -12  -3    0.55    0.27
  12  -3  -3    0.41    0.16
  -3 -12   3    0.12    0.26
  12  -3   3    0.61    0.17
  12  -3   3    0.45    0.16
  -4 -12  -3    1.64    0.32
  12  -4  -3    1.66    0.23
  12  -4  -3    1.43    0.21
  12  -4   3    2.05    0.23
  12  -4   3    2.00    0.22
  -4 -12   3    1.60    0.31
   0   0  -4   20.66    0.56
   0   0  -4   21.03    0.55
   0   0  -4   21.18    0.55
   0   0  -4   20.34    0.56
   0   0   4   21.07    0.55
   0   0   4   20.61    0.57
   0   0   4   21.34    0.55
   0   0   4   20.43    0.56
   1   0  -4   50.42    1.35
   0  -1  -4   51.93    1.31
   0   1  -4   49.85    1.35
   0   1  -4   50.84    1.35
   1   0  -4   49.73    1.30
  -1   0  -4   51.56    1.30
  -1   0  -4   50.96    1.34
  -1   0  -4   51.48    1.34
   0  -1  -4   51.79    1.35
   0   1  -4   50.80    1.30
  -1   0  -4   51.40    1.30
   1   0  -4   49.92    1.35
   0  -1  -4   52.26    1.31
   0  -1  -4   51.74    1.35
  -1   0  -4   51.90    1.39
   0   1  -4   50.16    1.31
   1   0  -4   50.35    1.30
   1   0   4   51.49    1.39
  -1   0   4   50.52    1.35
  -1   0   4   50.25    1.30
   0  -1   4   49.89    1.35
   0  -1   4   49.97    1.35
   1   0   4   51.22    1.35
   0   1   4   51.17    1.36
   1   0   4   51.76    1.30
   0   1   4   52.03    1.35
   1   0   4   50.69    1.30
   1   0   4   50.81    1.35
   0  -1   4   49.69    1.30
  -1   0   4   52.09    1.35
   0  -1   4   51.29    1.31
   1   0   4   52.52    1.30
   0   1   4   52.11    1.31
   0   1   4   51.91    1.30
  -1   0   4   51.23    1.30
   1  -1  -4   23.76    0.61
  -1   1  -4   21.57    0.63
  -1   1  -4   21.46    0.59
   1  -1  -4   23.68    0.61
  -1  -1  -4   21.68    0.60
  -1  -1  -4   21.06    0.58
   1   1  -4   22.43    0.58
   1  -1  -4   23.51    0.59
   1   1  -4   22.50    0.61
  -1   1  -4   21.32    0.60
  -1  -1  -4   20.95    0.60
   1  -1  -4   23.62    0.59
  -1   1  -4   21.16    0.60
   1   1  -4   22.27    0.58
   1  -1  -4   22.54    0.67
  -1  -1  -4   21.35    0.58
  -1   1  -4   20.86    0.58
   1   1  -4   21.67    0.60
   1  -1   4   21.04    0.60
  -1  -1   4   22.16    0.60
  -1   1   4   22.83    0.59
   1   1   4   21.41    0.58
  -1  -1   4   22.12    0.58
  -1  -1   4   22.51    0.60
  -1   1   4   22.93    0.61
   1  -1   4   21.53    0.58
  -1  -1   4   22.42    0.59
   1  -1   4   20.65    0.58
  -1   1   4   23.11    0.60
   1   1   4   20.80    0.60
  -1  -1   4   22.40    0.59
   1   1   4   21.04    0.60
   1   1   4   20.90    0.61
  -1   1   4   23.83    0.59
   1   1   4   20.75    0.59
   1  -1   4   20.81    0.61
   1  -1   4   20.52    0.63
   2   1  -4   39.60    0.99
  -2  -1  -4   38.08    0.99
  -1   2  -4   37.70    1.08
   1  -2  -4   39.63    1.01
  -1   2  -4   36.02    1.04
   1  -2  -4   40.93    1.15
   1  -2  -4   39.61    1.01
   2   1  -4   39.83    1.16
  -2  -1  -4   37.69    1.01
  -1   2  -4   38.68    1.05
  -2  -1  -4   37.48    1.06
   2   1  -4   40.55    1.03
   2   1  -4   40.26    0.99
   1  -2  -4   39.37    1.05
   1  -2  -4   37.43    1.05
  -1   2  -4   37.41    1.01
  -1   2  -4   38.83    1.01
  -2  -1  -4   37.83    0.99
   2   1  -4   39.27    1.03
  -2  -1  -4   38.16    1.01
  -2  -1   4   39.79    1.02
   1  -2   4   38.43    1.08
  -2  -1   4   39.39    0.99
   1  -2   4   36.80    1.01
   1  -2   4   35.15    1.04
  -1   2   4   37.77    1.04
   2   1   4   38.50    0.98
  -1   2   4   40.33    1.05
  -1   2   4   38.30    1.01
   1  -2   4   38.79    1.05
   2   1   4   36.83    0.99
   1  -2   4   38.21    1.01
  -2  -1   4   39.11    1.15
  -2  -1   4   40.24    1.02
  -2  -1   4   39.36    1.00
   2   1   4   38.18    1.03
   2   1   4   37.54    1.06
   2   1   4   37.37    1.03
  -1   2   4   39.91    1.02
   2   0  -4   66.86    1.77
  -2   0  -4   68.14    1.84
   0  -2  -4   66.42    1.73
  -2   0  -4   68.27    1.75
   2   0  -4   66.68    1.98
  -2   0  -4   68.81    1.75
   0   2  -4   67.32    1.73
   0  -2  -4   66.26    1.79
   0  -2  -4   68.21    1.79
  -2   0  -4   67.73    1.70
   2   0  -4   67.10    1.70
   0   2  -4   67.70    1.79
   0   2  -4   67.92    1.73
   0  -2  -4   68.60    1.73
   2   0  -4   66.88    1.70
   0   2  -4   65.52    1.79
  -2   0  -4   67.30    1.70
   2   0  -4   67.61    1.77
   0   2   4   67.02    1.73
  -2   0   4   66.86    1.71
   0  -2   4   65.74    1.83
   2   0   4   68.67    1.70
   0   2   4   67.52    1.79
  -2   0   4   66.97    1.98
   0   2   4   67.89    1.73
   0  -2   4   67.87    1.79
   0  -2   4   68.72    1.73
  -2   0   4   69.00    1.76
   0  -2   4   67.89    1.73
  -2   0   4   66.22    1.71
   2   0   4   67.67    1.84
   2   0   4   67.54    1.77
   0   2   4   66.80    1.79
   0  -2   4   67.45    1.79
   2   0   4   66.46    1.70
   2   0   4   69.46    1.77
  -2   0   4   67.73    1.76
   1   2  -4   20.75    0.58
  -2   1  -4   20.55    0.55
  -1  -2  -4   20.06    0.57
  -2   1  -4   18.55    0.54
   2  -1  -4   21.95    0.54
   1   2  -4   19.00    0.57
  -2   1  -4   20.91    0.54
   2  -1  -4   21.78    0.56
  -2   1  -4   21.85    0.55
   2  -1  -4   20.59    0.54
   1   2  -4   20.30    0.56
   2  -1  -4   20.31    0.56
  -1  -2  -4   17.33    0.55
   1   2  -4   20.77    0.56
  -1  -2  -4   19.73    0.56
   1   2  -4   21.39    0.61
  -1  -2  -4   19.92    0.57
   1   2   4   19.30    0.55
  -2   1   4   21.40    0.64
   2  -1   4   20.77    0.56
  -1  -2   4   19.63    0.55
   2  -1   4   19.04    0.56
   1   2   4   18.28    0.55
  -1  -2   4   20.37    0.57
   2  -1   4   17.42    0.59
   1   2   4   19.66    0.57
  -2   1   4   22.39    0.55
   1   2   4   20.76    0.58
  -2   1   4   21.89    0.55
   2  -1   4   20.83    0.53
  -2   1   4   20.23    0.55
   2  -1   4   19.76    0.53
  -2   1   4   19.38    0.54
  -1  -2   4   18.10    0.56
  -1  -2   4   17.24    0.55
  -2  -2  -4  209.76    5.42
   2  -2  -4  208.26    5.43
   2  -2  -4  201.36    5.23
  -2  -2  -4  204.39    5.42
   2   2  -4  203.94    5.24
   2   2  -4  213.62    5.22
   2   2  -4  204.01    6.00
  -2   2  -4  206.40    5.42
   2  -2  -4  208.17    5.23
   2   2  -4  206.14    5.43
  -2  -2  -4  207.24    5.57
  -2  -2  -4  213.20    5.42
   2  -2  -4  207.46    6.01
  -2   2  -4  207.52    5.23
   2  -2  -4  205.04    5.43
  -2   2  -4  210.42    5.43
  -2   2  -4  211.86    5.23
  -2  -2  -4  210.44    5.23
   2   2  -4  208.35    5.24
   2   2  -4  208.83    5.43
  -2  -2  -4  210.48    5.25
  -2   2  -4  210.03    6.00
  -2   2  -4  210.12    5.59
   2   2   4  211.59    5.57
  -2  -2   4  207.21    5.23
   2   2   4  204.59    5.47
  -2   2   4  210.30    5.43
  -2  -2   4  206.88    5.23
  -2   2   4  210.16    5.23
   2  -2   4  209.64    5.23
   2  -2   4  212.96    5.23
   2   2   4  208.55    5.24
  -2  -2   4  202.74    5.42
   2  -2   4  211.92    5.43
   2   2   4  210.15    5.22
  -2   2   4  201.72    5.23
   2  -2   4  207.98    5.59
  -2   2   4  209.50    6.01
  -2  -2   4  205.65    5.99
  -2   2   4  203.08    5.43
   2   2   4  209.38    5.45
   2  -2   4  210.50    5.43
  -2  -2   4  210.35    5.42
   3   2  -4   16.07    0.45
   3   2  -4   15.74    0.45
   3   2  -4   16.90    0.48
  -3  -2  -4   17.43    0.46
  -2   3  -4   16.58    0.49
   3   2  -4   15.73    0.48
  -2   3  -4   16.45    0.50
  -2   3  -4   16.05    0.53
   2  -3  -4   16.10    0.50
   2  -3  -4   16.46    0.48
  -2   3  -4   16.45    0.54
  -2   3  -4   16.87    0.50
  -2   3  -4   16.54    0.49
   2  -3  -4   16.74    0.51
  -3  -2  -4   17.16    0.49
  -3  -2  -4   16.51    0.46
   3   2  -4   16.48    0.55
   2  -3  -4   16.61    0.49
   2  -3  -4   16.64    0.55
  -3  -2   4   15.68    0.46
   2  -3   4   16.43    0.53
  -2   3   4   16.33    0.49
   2  -3   4   16.71    0.51
  -2   3   4   16.76    0.50
  -3  -2   4   16.12    0.46
  -2   3   4   16.18    0.55
   3   2   4   16.83    0.44
   3   2   4   17.17    0.48
   2  -3   4   16.70    0.50
   2  -3   4   16.63    0.49
   3   2   4   16.75    0.47
  -3  -2   4   17.05    0.55
   2  -3   4   16.34    0.49
  -2   3   4   17.15    0.49
  -2   3   4   16.83    0.50
   3   2   4   17.25    0.44
   3   1  -4   39.91    1.05
   1  -3  -4   39.69    1.09
  -3  -1  -4   39.96    1.20
  -1   3  -4   39.32    1.05
  -1   3  -4   40.00    1.09
   1  -3  -4   39.48    1.05
   3   1  -4   39.54    1.20
   1  -3  -4   39.77    1.09
   1  -3  -4   39.16    1.05
   1  -3  -4   39.85    1.18
  -1   3  -4   38.34    1.11
  -3  -1  -4   38.97    1.01
  -3  -1  -4   39.09    1.01
  -1   3  -4   39.70    1.06
   3   1  -4   38.59    1.05
  -3  -1  -4   37.90    1.10
  -1   3  -4   39.95    1.08
  -1   3   4   40.19    1.08
  -1   3   4   39.85    1.08
  -1   3   4   39.47    1.05
   1  -3   4   39.44    1.09
   3   1   4   38.60    1.10
  -1   3   4   40.94    1.05
   1  -3   4   39.01    1.04
   1  -3   4   40.66    1.09
   1  -3   4   39.28    1.11
  -3  -1   4   40.58    1.20
   3   1   4   39.22    1.04
   3   1   4   39.74    1.04
  -3  -1   4   39.05    1.01
  -3  -1   4   38.82    1.01
   1  -3   4   39.30    1.05
   0   3  -4   14.20    0.42
   3   0  -4   13.36    0.37
   0  -3  -4   13.77    0.42
   0  -3  -4   12.84    0.42
   3   0  -4   14.40    0.38
   0  -3  -4   12.70    0.41
   0  -3  -4   11.09    0.41
  -3   0  -4   14.39    0.36
   3   0  -4   14.95    0.49
  -3   0  -4   12.66    0.36
  -3   0   4   13.97    0.37
   0   3   4   11.63    0.40
  -3   0   4   14.26    0.37
   0   3   4   13.23    0.42
   1   3  -4   17.38    0.53
  -1  -3  -4   16.97    0.51
  -3   1  -4   18.75    0.59
   3  -1  -4   17.16    0.49
  -1  -3  -4   18.00    0.52
  -3   1  -4   18.11    0.48
   1   3  -4   17.48    0.53
   3  -1  -4   16.69    0.49
   1   3  -4   17.82    0.51
  -3   1  -4   18.43    0.55
  -1  -3  -4   18.15    0.52
  -1  -3  -4   17.57    0.51
   3  -1  -4   17.34    0.59
   3  -1  -4   16.87    0.46
   3  -1  -4   16.72    0.46
  -3   1  -4   18.50    0.47
   1   3  -4   17.92    0.52
   1   3  -4   17.02    0.52
   1   3   4   17.32    0.52
  -1  -3   4   17.39    0.51
  -3   1   4   17.63    0.60
  -1  -3   4   16.33    0.50
  -1  -3   4   17.56    0.52
  -3   1   4   16.92    0.48
   3  -1   4   17.99    0.49
   3  -1   4   18.48    0.49
   1   3   4   17.23    0.52
  -1  -3   4   17.42    0.52
   3  -1   4   17.96    0.45
   3  -1   4   17.80    0.55
  -3   1   4   17.21    0.48
   1   3   4   17.50    0.51
   1   3   4   17.39    0.51
  -3   2  -4   14.48    0.42
  -2  -3  -4   13.60    0.42
   3  -2  -4   14.15    0.40
   3  -2  -4   13.96    0.50
  -2  -3  -4   13.59    0.42
   2   3  -4   13.67    0.46
   3  -2  -4   14.29    0.40
   2   3  -4   13.77    0.42
  -3   2  -4   14.66    0.50
   2   3  -4   13.75    0.44
  -3   2  -4   14.07    0.47
  -2  -3  -4   14.11    0.43
   3  -2  -4   13.88    0.42
  -3   2  -4   15.13    0.41
   3  -2  -4   14.34    0.43
   2   3  -4   13.76    0.42
   2   3  -4   13.87    0.44
  -2  -3   4   13.76    0.43
  -3   2   4   14.18    0.51
  -2  -3   4   12.98    0.45
   2   3   4   14.19    0.43
  -3   2   4   14.38    0.41
   2   3   4   13.85    0.41
  -3   2   4   14.26    0.42
   3  -2   4   14.38    0.40
   3  -2   4   14.86    0.43
  -2  -3   4   13.25    0.43
   3  -2   4   14.30    0.42
   2   3   4   13.52    0.43
   2   3   4   13.63    0.44
  -2  -3   4   14.06    0.43
   3  -2   4   14.84    0.40
   3  -2   4   14.44    0.47
   3  -3  -4    6.55    0.32
   3   3  -4    5.90    0.29
  -3  -3  -4    6.83    0.25
  -3   3  -4    6.39    0.30
   3   3  -4    6.10    0.26
   3  -3  -4    6.24    0.26
  -3  -3  -4    6.79    0.26
   3   3  -4    6.45    0.24
   3  -3  -4    6.25    0.27
   3   3  -4    6.35    0.23
   3   3  -4    6.25    0.26
   3   3  -4    6.36    0.23
   3  -3  -4    6.10    0.25
  -3   3  -4    6.59    0.26
  -3   3  -4    6.32    0.30
  -3   3  -4    6.39    0.26
   3  -3  -4    6.26    0.24
  -3  -3  -4    6.69    0.22
  -3  -3   4    6.18    0.26
   3  -3   4    6.15    0.25
  -3   3   4    6.21    0.27
   3  -3   4    6.23    0.26
   3  -3   4    5.82    0.26
   3   3   4    7.09    0.24
  -3  -3   4    5.98    0.26
   3   3   4    6.79    0.27
  -3   3   4    6.07    0.25
  -3   3   4    6.40    0.32
  -3   3   4    6.26    0.27
  -3  -3   4    5.76    0.28
   3   3   4    6.94    0.24
   3  -3   4    6.43    0.30
   3   3   4    7.15    0.26
   3  -3   4    6.19    0.25
   4   3  -4   28.58    0.82
  -4  -3  -4   30.85    0.80
  -3   4  -4   27.92    0.89
  -3   4  -4   29.36    0.82
   3  -4  -4   29.96    0.85
   4   3  -4   29.71    0.93
   3  -4  -4   28.86    0.81
   3  -4  -4   30.23    0.94
   4   3  -4   29.66    0.76
   3  -4  -4   28.94    0.84
  -4  -3  -4   29.47    0.83
  -3   4  -4   28.50    0.92
   4   3  -4   29.46    0.82
  -4  -3  -4   29.80    0.79
  -3   4  -4   27.83    0.81
   4   3  -4   29.24    0.76
  -3   4   4   28.86    0.83
  -3   4   4   29.06    0.87
   3  -4   4   28.68    0.81
  -4  -3   4   29.25    0.92
   4   3   4   29.93    0.82
   3  -4   4   29.23    0.89
   3  -4   4   27.87    0.84
  -3   4   4   28.47    0.82
  -4  -3   4   29.82    0.79
  -3   4   4   29.54    0.81
  -4  -3   4   29.56    0.79
   3  -4   4   28.75    0.84
   4   3   4   30.41    0.82
   4   3   4   30.04    0.76
   2  -4  -4  244.85    6.08
  -2   4  -4  237.17    6.48
  -2   4  -4  239.89    6.08
   2  -4  -4  240.14    6.96
  -4  -2  -4  238.97    6.45
   2  -4  -4  244.97    6.32
   2  -4  -4  239.48    6.32
  -2   4  -4  244.74    6.31
   4   2  -4  233.78    6.27
   4   2  -4  241.45    6.28
  -2   4  -4  239.82    6.09
  -4  -2  -4  239.20    6.04
   4   2  -4  241.41    6.98
  -2   4  -4  242.22    6.95
  -2   4  -4  242.09    6.31
  -4  -2  -4  240.33    6.06
   2  -4   4  243.71    6.08
   2  -4   4  242.35    6.48
  -2   4   4  244.17    6.08
  -2   4   4  244.93    6.31
   4   2   4  236.12    6.27
   4   2   4  234.36    6.28
  -2   4   4  248.24    6.31
   2  -4   4  241.90    6.32
  -4  -2   4  242.54    6.05
   2  -4   4  244.41    6.32
  -4  -2   4  234.13    6.05
  -2   4   4  243.35    6.09
  -4  -1  -4  417.76   11.27
   1  -4  -4  424.33   10.98
   4   1  -4  417.72   12.09
  -4  -1  -4  419.97   10.54
  -4  -1  -4  425.10   10.52
  -1   4  -4  425.17   10.54
  -1   4  -4  420.99   10.62
  -1   4  -4  422.76   10.94
  -1   4  -4  417.40   11.28
   4   1  -4  423.84   10.93
  -1   4  -4  426.68   12.08
   4   1  -4  422.28   10.92
   1  -4  -4  430.79   12.10
   1  -4  -4  421.36   10.54
  -1   4  -4  420.86   10.94
   1  -4  -4  421.39   10.94
   4   1   4  425.62   10.91
   1  -4   4  413.63   11.30
  -4  -1   4  419.27   10.54
  -1   4   4  424.77   10.94
  -4  -1   4  400.79   10.54
  -1   4   4  367.37   10.93
   4   1   4  431.21   10.91
  -1   4   4  429.38   10.54
  -1   4   4  424.01   10.54
   1  -4   4  422.09   10.61
   1  -4   4  412.65   10.97
   1  -4   4  419.10   10.94
  -1   4   4  425.64   11.28
  -4   0  -4  119.93    2.95
   0   4  -4  118.72    3.02
   0  -4  -4  116.51    3.01
   4   0  -4  121.25    3.07
   4   0  -4  121.22    3.07
   0   4  -4  117.75    3.12
  -4   0  -4  117.46    3.20
   0  -4  -4  116.59    3.12
  -4   0  -4  121.16    2.96
   0  -4  -4   98.97    3.11
   0   4  -4  118.34    3.12
   4   0  -4  119.86    3.46
   0   4   4  119.11    3.13
   0   4   4  118.49    3.16
   0  -4   4  119.09    3.12
   0   4   4  115.32    3.01
   0  -4   4  119.23    3.12
   0  -4   4  115.10    3.01
   0   4   4  118.04    3.12
  -4   0   4  118.81    2.96
  -4   0   4  120.36    2.96
   0  -4   4  121.55    3.19
  -1  -4  -4   25.77    0.73
   1   4  -4   24.49    0.74
  -4   1  -4   27.60    0.67
   1   4  -4   25.18    0.73
  -4   1  -4   27.48    0.68
  -1  -4  -4   25.82    0.75
   4  -1  -4   24.89    0.70
  -4   1  -4   26.00    0.78
  -1  -4  -4   25.30    0.74
   4  -1  -4   25.37    0.70
  -1  -4  -4   25.76    0.73
   1   4  -4   24.55    0.74
   1   4  -4   24.77    0.75
   4  -1  -4   25.26    0.84
   1   4   4   26.09    0.76
   1   4   4   24.93    0.69
  -1  -4   4   25.54    0.75
  -1  -4   4   25.10    0.74
   1   4   4   26.03    0.72
  -4   1   4   24.61    0.68
   1   4   4   24.49    0.74
   4  -1   4   27.83    0.69
  -4   1   4   25.30    0.68
  -1  -4   4   25.61    0.74
  -1  -4   4   24.14    0.72
  -1  -4   4   23.70    0.72
   4  -1   4   27.25    0.78
   4  -1   4   26.80    0.69
   4  -2  -4  176.50    4.61
   4  -2  -4  172.81    4.42
  -4   2  -4  177.08    4.78
  -2  -4  -4  178.00    4.63
  -2  -4  -4  175.38    4.47
   2   4  -4  174.12    4.64
   2   4  -4  173.60    5.08
   4  -2  -4  175.96    5.14
   4  -2  -4  174.09    4.61
   2   4  -4  176.85    4.64
   4  -2  -4  176.95    4.42
   2   4  -4  172.54    4.47
  -4   2  -4  175.85    4.44
  -2  -4  -4  181.46    4.48
  -4   2  -4  178.06    4.45
   2   4   4  178.25    4.47
   2   4   4  177.79    4.64
   4  -2   4  179.45    4.42
  -2  -4   4  176.44    4.47
   4  -2   4  174.20    4.61
  -4   2   4  177.45    4.45
  -2  -4   4  174.95    4.63
  -2  -4   4  172.15    4.47
   4  -2   4  182.54    4.62
  -4   2   4  175.63    4.45
   2   4   4  177.92    4.64
   4  -2   4  180.82    4.78
  -3  -4  -4   30.34    0.94
   3   4  -4   30.81    0.88
   3   4  -4   31.63    0.87
   4  -3  -4   32.19    0.82
   3   4  -4   31.08    0.83
   4  -3  -4   30.23    0.81
   4  -3  -4   32.52    0.99
  -4   3  -4   29.92    0.83
   4  -3  -4   31.61    0.86
   4  -3  -4   31.21    0.86
   3   4  -4   31.27    0.94
  -3  -4  -4   30.07    0.84
  -3  -4  -4   30.18    0.84
  -4   3  -4   30.34    0.83
  -4   3  -4   29.40    0.92
  -3  -4   4   30.72    0.93
   4  -3   4   30.12    0.81
  -4   3   4   31.00    0.83
  -3  -4   4   30.87    0.84
   3   4   4   30.55    0.87
   3   4   4   30.64    0.87
   3   4   4   29.96    0.83
  -4   3   4   30.28    0.83
   4  -3   4   30.00    0.81
  -3  -4   4   30.29    0.84
   4  -3   4   29.47    0.86
   4  -3   4   28.68    0.92
   4  -3   4   29.77    0.86
  -4  -4  -4   10.28    0.31
  -4   4  -4    9.52    0.36
   4  -4  -4   10.13    0.43
   4  -4  -4    9.82    0.36
   4   4  -4   10.11    0.36
  -4  -4  -4    9.75    0.34
  -4   4  -4    9.74    0.40
   4   4  -4   10.05    0.32
   4  -4  -4    9.94    0.33
   4   4  -4   10.14    0.35
  -4   4  -4    9.96    0.35
   4   4  -4   10.40    0.39
   4  -4  -4    9.70    0.37
  -4  -4  -4    9.88    0.35
   4   4   4    9.65    0.35
  -4   4   4    9.94    0.36
  -4   4   4    9.72    0.41
   4  -4   4    9.94    0.33
  -4  -4   4    9.88    0.35
   4   4   4   10.36    0.32
   4  -4   4    9.74    0.36
  -4  -4   4   10.17    0.36
   4   4   4    9.82    0.31
   4  -4   4    9.81    0.42
  -4   4   4    9.59    0.36
   4  -4   4    9.88    0.36
  -4  -4   4    9.79    0.39
   4   4   4   10.13    0.36
   4  -5  -4    1.06    0.15
  -4   5  -4    1.24    0.19
   5   4  -4    1.00    0.14
  -5  -4  -4    1.06    0.14
  -5  -4  -4    1.15    0.12
   4  -5  -4    1.15    0.17
   5   4  -4    1.24    0.14
   4  -5  -4    1.15    0.15
   5   4  -4    1.24    0.08
   4  -5  -4    1.09    0.18
   5   4  -4    0.86    0.17
  -4   5  -4    1.00    0.17
  -5  -4  -4    1.17    0.14
  -5  -4   4    1.33    0.14
   5   4   4    1.11    0.08
   5   4   4    1.11    0.08
   4  -5   4    1.01    0.16
   4  -5   4    1.11    0.14
   5   4   4    1.36    0.14
  -5  -4   4    1.17    0.14
   4  -5   4    0.85    0.18
  -4   5   4    1.13    0.19
  -4   5   4    1.61    0.18
   5   4   4    1.15    0.14
   4  -5   4    1.00    0.16
  -3   5  -4    1.33    0.18
  -5  -3  -4    1.63    0.14
   5   3  -4    1.33    0.12
  -5  -3  -4    1.49    0.12
  -3   5  -4    1.44    0.18
   3  -5  -4    1.55    0.16
  -3   5  -4    1.53    0.16
   5   3  -4    1.30    0.13
   3  -5  -4    1.29    0.16
   3  -5  -4    1.40    0.17
   5   3  -4    1.23    0.18
  -5  -3  -4    1.49    0.12
   3  -5  -4    1.47    0.18
  -5  -3   4    1.41    0.12
  -5  -3   4    1.30    0.12
   5   3   4    1.31    0.12
   3  -5   4    1.30    0.17
  -3   5   4    1.06    0.17
  -3   5   4    1.18    0.17
   3  -5   4    1.54    0.16
   3  -5   4    1.43    0.17
  -3   5   4    1.19    0.15
   5   3   4    1.30    0.12
   3  -5   4    1.50    0.18
  -2   5  -4    9.24    0.36
   5   2  -4    8.91    0.28
  -5  -2  -4    8.88    0.34
   2  -5  -4    8.35    0.35
  -5  -2  -4    8.79    0.27
   5   2  -4    9.35    0.40
   2  -5  -4    8.59    0.34
  -2   5  -4    8.80    0.36
   2  -5  -4    8.15    0.36
   2  -5  -4    8.53    0.35
  -2   5  -4    8.68    0.35
  -2   5  -4    8.79    0.33
   5   2  -4    8.65    0.28
  -5  -2  -4    8.80    0.27
  -2   5   4    8.87    0.35
   2  -5   4    8.93    0.34
   5   2   4    8.96    0.27
  -5  -2   4    8.88    0.28
   5   2   4    9.24    0.27
   5   2   4    8.70    0.28
   2  -5   4    8.89    0.35
  -2   5   4    7.96    0.34
  -5  -2   4    8.81    0.28
   2  -5   4    8.95    0.36
   2  -5   4    8.84    0.33
  -2   5   4    8.46    0.34
   1  -5  -4   20.04    0.62
   5   1  -4   19.73    0.70
   1  -5  -4   19.95    0.62
  -5  -1  -4   20.17    0.52
  -1   5  -4   20.01    0.61
  -1   5  -4   20.21    0.61
  -1   5  -4   20.11    0.63
  -1   5  -4   20.41    0.63
   1  -5  -4   20.17    0.64
   1  -5  -4   19.47    0.63
  -5  -1  -4   19.77    0.63
  -5  -1  -4   20.02    0.52
   5   1  -4   20.53    0.54
  -1   5  -4   19.11    0.61
   5   1  -4   21.16    0.54
  -5  -1   4   20.66    0.53
  -1   5   4   19.70    0.62
  -5  -1   4   20.64    0.53
  -1   5   4   19.75    0.62
   1  -5   4   20.32    0.63
   1  -5   4   20.42    0.63
   1  -5   4   19.61    0.62
  -1   5   4   19.37    0.60
   1  -5   4   20.10    0.61
   5   0  -4   12.61    0.34
   0  -5  -4   13.18    0.42
   5   0  -4   12.13    0.49
   0   5  -4   12.54    0.43
   0  -5  -4   12.97    0.44
   0   5  -4   12.10    0.43
   0   5  -4   12.60    0.43
  -5   0  -4   12.68    0.34
  -5   0  -4   12.62    0.45
   5   0  -4   12.41    0.34
   0  -5  -4   13.02    0.44
  -5   0  -4   12.75    0.33
   0  -5   4   12.77    0.42
  -5   0   4   12.53    0.34
   0   5   4   12.79    0.43
   0  -5   4   13.16    0.45
   0   5   4   12.88    0.39
   0  -5   4   12.05    0.42
   0  -5   4   10.53    0.41
   0   5   4   12.53    0.43
  -5   0   4   12.09    0.34
   0   5   4   12.95    0.44
  -5   1  -4   19.35    0.64
   1   5  -4   20.14    0.60
   5  -1  -4   18.90    0.54
  -5   1  -4   20.10    0.53
  -1  -5  -4   18.74    0.60
   5  -1  -4   19.22    0.70
  -1  -5  -4   19.08    0.61
   1   5  -4   19.90    0.61
  -5   1  -4   19.87    0.52
   5  -1  -4   19.26    0.54
   1   5  -4   20.53    0.62
  -1  -5  -4   18.69    0.59
   5  -1   4   20.25    0.53
   1   5   4   19.27    0.62
  -1  -5   4   19.74    0.60
  -5   1   4   19.01    0.53
  -5   1   4   19.37    0.53
   5  -1   4   20.23    0.53
   1   5   4   18.79    0.60
  -1  -5   4   20.20    0.61
   1   5   4   18.90    0.60
  -1  -5   4   19.80    0.60
  -1  -5   4   19.44    0.59
   5  -2  -4   13.69    0.41
   2   5  -4   13.51    0.42
   5  -2  -4   13.43    0.55
   2   5  -4   13.30    0.45
  -2  -5  -4   13.45    0.45
  -2  -5  -4   13.23    0.45
  -5   2  -4   14.10    0.40
  -5   2  -4   14.21    0.41
   2   5  -4   13.72    0.47
  -5   2  -4   13.91    0.50
   2   5  -4   13.77    0.47
   5  -2  -4   13.54    0.41
   2   5   4   13.06    0.46
  -2  -5   4   13.98    0.45
  -5   2   4   13.04    0.40
   2   5   4   13.40    0.45
  -2  -5   4   13.87    0.43
   2   5   4   13.56    0.47
   5  -2   4   14.17    0.41
  -2  -5   4   13.06    0.46
   5  -2   4   13.75    0.41
  -5   2   4   13.94    0.41
  -5   3  -4    1.06    0.13
   3   5  -4    1.09    0.15
   5  -3  -4    1.04    0.08
   3   5  -4    1.20    0.14
  -3  -5  -4    1.26    0.14
   5  -3  -4    0.98    0.13
  -5   3  -4    0.97    0.18
   3   5  -4    1.06    0.12
   3   5  -4    1.10    0.15
   5  -3  -4    1.21    0.19
  -5   3  -4    1.00    0.12
   5  -3  -4    1.09    0.08
  -3  -5  -4    0.93    0.14
   5  -3  -4    0.90    0.13
  -3  -5   4    1.03    0.16
   5  -3   4    0.94    0.13
   3   5   4    0.90    0.14
   3   5   4    0.69    0.14
   5  -3   4    1.16    0.08
  -5   3   4    1.19    0.14
   5  -3   4    0.95    0.13
  -5   3   4    1.12    0.13
   3   5   4    0.94    0.15
   5  -4  -4    1.68    0.17
  -5   4  -4    1.58    0.20
  -5   4  -4    1.72    0.15
   4   5  -4    1.78    0.17
   4   5  -4    1.89    0.17
   5  -4  -4    1.81    0.13
   5  -4  -4    1.64    0.21
   4   5  -4    1.44    0.17
   5  -4  -4    1.64    0.17
   4   5  -4    1.78    0.14
  -4  -5  -4    1.53    0.17
  -4  -5  -4    1.74    0.17
  -5   4  -4    1.55    0.17
   4   5   4    1.52    0.16
   5  -4   4    1.64    0.16
  -5   4   4    1.76    0.20
   4   5   4    1.60    0.17
  -5   4   4    1.84    0.17
   5  -4   4    1.68    0.14
   5  -4   4    1.61    0.16
  -4  -5   4    1.71    0.17
  -5   4   4    1.92    0.16
   4   5   4    1.81    0.15
  -4  -5   4    1.51    0.16
   5   5  -4   81.41    2.09
   5  -5  -4   79.44    2.22
  -5   5  -4   81.24    2.32
  -5   5  -4   81.54    2.15
   5   5  -4   83.05    2.21
  -5  -5  -4   81.58    2.21
   5   5  -4   84.09    2.22
  -5  -5  -4   81.74    2.14
   5  -5  -4   83.98    2.12
  -5  -5  -4   82.12    2.14
   5  -5  -4   81.83    2.22
   5  -5  -4   81.52    2.47
   5   5  -4   83.14    2.44
   5   5   4   83.42    2.21
   5  -5   4   79.89    2.22
   5  -5   4   80.68    2.22
  -5   5   4   79.61    2.31
  -5  -5   4   82.39    2.14
  -5  -5   4   82.70    2.14
  -5   5   4   81.87    2.15
   5  -5   4   83.03    2.11
   5   5   4   81.05    2.21
   5   5   4   80.45    2.09
  -5   6  -4    4.76    0.35
  -6  -5  -4    4.82    0.28
   6   5  -4    5.39    0.27
   5  -6  -4    4.44    0.32
  -5   6  -4    4.35    0.31
  -6  -5  -4    5.09    0.23
  -6  -5  -4    4.58    0.27
   5  -6  -4    5.23    0.28
   6   5  -4    5.23    0.28
   5  -6  -4    4.34    0.35
   6   5  -4    5.27    0.34
   5  -6  -4    4.46    0.31
   6   5   4    4.61    0.27
   5  -6   4    4.54    0.31
  -6  -5   4    5.57    0.29
   5  -6   4    5.02    0.27
   6   5   4    4.78    0.28
   5  -6   4    4.76    0.31
  -5   6   4    4.44    0.34
  -5   6   4    4.43    0.31
  -6  -5   4    4.93    0.27
  -4   6  -4    1.52    0.21
   4  -6  -4    1.45    0.18
  -4   6  -4    1.99    0.23
   4  -6  -4    1.63    0.20
   6   4  -4    1.81    0.16
  -6  -4  -4    1.49    0.15
   6   4  -4    1.77    0.16
   4  -6  -4    1.76    0.20
   4  -6  -4    1.22    0.19
  -6  -4  -4    1.55    0.15
   6   4  -4    1.48    0.22
  -6  -4  -4    1.61    0.15
  -4   6   4    1.55    0.21
   4  -6   4    1.70    0.19
  -4   6   4    1.41    0.20
   6   4   4    1.49    0.15
   4  -6   4    1.56    0.19
   6   4   4    1.45    0.16
   4  -6   4    1.41    0.17
  -6  -4   4    1.65    0.15
  -6  -4   4    1.57    0.15
   3  -6  -4   10.84    0.42
   3  -6  -4   11.07    0.43
  -3   6  -4   11.47    0.44
  -6  -3  -4   11.54    0.41
  -6  -3  -4   10.78    0.36
   6   3  -4   11.95    0.37
   6   3  -4   11.08    0.49
   3  -6  -4   11.89    0.45
   3  -6  -4   11.85    0.45
  -3   6  -4   11.44    0.44
  -3   6  -4   11.46    0.43
  -6  -3  -4   10.69    0.35
   6   3  -4   11.57    0.37
  -6  -3   4   11.52    0.36
  -6  -3   4   11.30    0.36
   3  -6   4   10.64    0.43
   3  -6   4   11.72    0.42
   3  -6   4   11.10    0.43
   3  -6   4   12.12    0.44
   6   3   4   11.55    0.36
  -3   6   4   11.05    0.44
   6   3   4   11.14    0.36
  -3   6   4   11.46    0.45
   6   2  -4    0.72    0.19
  -6  -2  -4    0.91    0.09
  -6  -2  -4    0.87    0.08
   2  -6  -4    0.79    0.15
   6   2  -4    0.81    0.09
  -2   6  -4    0.89    0.12
   2  -6  -4    0.92    0.17
  -2   6  -4    0.91    0.16
   2  -6  -4    0.94    0.14
   2  -6  -4    0.83    0.15
  -6  -2  -4    0.85    0.15
  -2   6  -4    0.82    0.16
  -2   6  -4    0.95    0.16
   6   2  -4    0.86    0.09
   2  -6   4    0.92    0.16
   2  -6   4    0.85    0.16
  -6  -2   4    0.91    0.09
  -2   6   4    0.77    0.18
   6   2   4    0.67    0.08
   6   2   4    0.85    0.08
   2  -6   4    0.87    0.17
  -6  -2   4    0.79    0.09
   2  -6   4    0.75    0.15
  -2   6   4    0.81    0.15
  -2   6   4    0.78    0.16
  -6  -1  -4    3.59    0.13
   1  -6  -4    4.01    0.25
  -1   6  -4    3.44    0.26
   6   1  -4    3.70    0.28
  -1   6  -4    3.91    0.23
   1  -6  -4    3.53    0.26
   6   1  -4    3.47    0.13
  -6  -1  -4    3.22    0.23
   1  -6  -4    3.45    0.24
   6   1  -4    3.38    0.13
  -1   6  -4    3.39    0.16
  -1   6  -4    3.31    0.24
  -6  -1  -4    3.48    0.13
  -1   6  -4    3.52    0.25
   1  -6  -4    3.73    0.20
  -6  -1   4    3.59    0.15
  -1   6   4    3.89    0.22
   1  -6   4    3.79    0.23
   1  -6   4    3.69    0.26
  -1   6   4    3.92    0.25
  -1   6   4    3.60    0.24
   1  -6   4    3.43    0.24
  -6  -1   4    3.65    0.14
   1  -6   4    3.97    0.27
   6   0  -4    1.68    0.09
  -6   0  -4    1.76    0.19
   0   6  -4    1.30    0.18
   0   6  -4    1.36    0.17
   0  -6  -4    1.58    0.18
   6   0  -4    1.94    0.24
   0   6  -4    1.13    0.17
   0  -6  -4    1.69    0.15
  -6   0  -4    1.71    0.09
  -6   0  -4    1.58    0.09
   0  -6  -4    1.75    0.19
   6   0  -4    1.62    0.09
  -6   0   4    1.76    0.11
   0  -6   4    1.60    0.15
   0   6   4    1.58    0.19
  -6   0   4    1.58    0.11
   0   6   4    1.40    0.12
   0  -6   4    1.36    0.19
   0   6   4    1.74    0.20
   0   6   4    1.52    0.17
   0  -6   4    1.58    0.18
  -6   1  -4    0.95    0.09
  -1  -6  -4    1.11    0.17
   6  -1  -4    0.97    0.09
   1   6  -4    1.09    0.16
  -6   1  -4    0.77    0.17
   1   6  -4    1.12    0.16
  -1  -6  -4    1.08    0.16
   6  -1  -4    1.21    0.11
  -6   1  -4    1.03    0.08
   1   6  -4    1.14    0.17
   6  -1  -4    1.17    0.20
  -6   1   4    1.16    0.10
   1   6   4    1.03    0.17
   6  -1   4    0.98    0.08
   6  -1   4    1.15    0.09
  -1  -6   4    1.04    0.17
  -1  -6   4    1.39    0.14
  -6   1   4    1.22    0.09
  -1  -6   4    1.14    0.16
   1   6   4    1.25    0.17
   1   6   4    1.04    0.17
  -2  -6  -4    3.52    0.24
  -2  -6  -4    3.48    0.24
   2   6  -4    3.33    0.26
   6  -2  -4    3.67    0.18
   6  -2  -4    3.63    0.18
   2   6  -4    3.60    0.26
   6  -2  -4    3.82    0.32
  -6   2  -4    3.31    0.18
   2   6  -4    3.84    0.26
  -6   2  -4    3.74    0.18
  -6   2  -4    3.86    0.29
  -2  -6   4    3.46    0.24
   6  -2   4    3.64    0.17
   2   6   4    3.62    0.26
  -2  -6   4    3.86    0.20
   6  -2   4    3.72    0.18
  -6   2   4    3.62    0.18
   2   6   4    3.49    0.23
  -6   2   4    3.44    0.19
   2   6   4    3.51    0.24
  -2  -6   4    3.89    0.27
  -6   3  -4    9.10    0.42
  -3  -6  -4    9.50    0.39
   3   6  -4    9.61    0.37
  -6   3  -4    9.33    0.34
   3   6  -4    9.94    0.39
  -3  -6  -4    9.20    0.36
   6  -3  -4    9.70    0.34
   6  -3  -4    9.40    0.46
   3   6  -4    9.70    0.39
  -6   3  -4    9.63    0.33
   6  -3  -4    9.47    0.34
  -6   3   4    9.48    0.33
   6  -3   4   10.11    0.34
  -6   3   4    9.93    0.34
  -3  -6   4    9.88    0.33
   6  -3   4    9.17    0.34
   3   6   4    9.45    0.39
   3   6   4    8.90    0.36
   3   6   4    8.67    0.37
  -3  -6   4    8.75    0.37
  -4  -6  -4    3.03    0.25
   6  -4  -4    3.20    0.15
   6  -4  -4    3.05    0.29
   6  -4  -4    2.96    0.23
   4   6  -4    3.59    0.26
  -6   4  -4    3.10    0.23
  -6   4  -4    3.32    0.23
   6  -4  -4    3.15    0.22
  -6   4  -4    3.75    0.31
   4   6  -4    3.06    0.23
   4   6  -4    3.13    0.25
   6  -4   4    3.55    0.23
   4   6   4    3.21    0.25
  -4  -6   4    2.95    0.25
   4   6   4    3.11    0.25
   6  -4   4    3.25    0.13
   6  -4   4    3.07    0.13
  -6   4   4    3.20    0.28
   4   6   4    3.61    0.23
   6  -4   4    2.97    0.22
  -4  -6   4    2.80    0.20
  -6   4   4    3.16    0.23
  -6   4   4    3.26    0.23
   6  -5  -4   29.90    0.89
   5   6  -4   30.16    0.90
   5   6  -4   29.04    0.90
   5   6  -4   30.20    0.83
   5   6  -4   29.78    0.83
  -6   5  -4   30.23    0.88
   6  -5  -4   30.83    0.81
   6  -5  -4   29.59    0.89
  -5  -6  -4   28.19    0.86
  -6   5  -4   30.28    0.97
   6  -5  -4   30.96    1.03
  -6   5   4   29.01    0.96
   6  -5   4   30.30    0.81
   5   6   4   29.06    0.82
  -5  -6   4   29.71    0.87
  -6   5   4   29.35    0.87
   5   6   4   30.33    0.91
   6  -5   4   29.67    0.89
   6  -5   4   30.30    0.89
   5   6   4   28.60    0.90
   6   6  -4   10.48    0.42
   6  -6  -4   11.38    0.39
   6  -6  -4   10.49    0.45
  -6  -6  -4    9.66    0.41
   6  -6  -4   10.81    0.46
   6   6  -4   10.56    0.43
  -6   6  -4   10.71    0.44
  -6  -6  -4   11.75    0.34
  -6   6  -4   11.17    0.49
   6  -6  -4   10.47    0.51
  -6   6   4   10.58    0.46
  -6   6   4    9.87    0.47
  -6  -6   4   10.50    0.41
   6   6   4    9.97    0.44
  -6   7  -4    4.30    0.36
   7   6  -4    3.75    0.28
   7   6  -4    3.70    0.28
  -6   7  -4    4.17    0.31
  -7  -6  -4    3.55    0.27
   6  -7  -4    4.22    0.32
   6  -7  -4    3.83    0.33
   6  -7  -4    3.86    0.26
   6  -7  -4    4.00    0.33
  -7  -6  -4    3.91    0.21
  -6   7   4    3.67    0.31
  -7  -6   4    4.15    0.28
   6  -7   4    3.90    0.26
   7   6   4    3.67    0.28
   7   6   4    3.10    0.27
   6  -7   4    4.22    0.31
   6  -7   4    4.38    0.33
  -6   7   4    4.18    0.35
  -5   7  -4    7.16    0.40
  -5   7  -4    7.15    0.38
  -7  -5  -4    8.18    0.32
   7   5  -4    7.85    0.34
   7   5  -4    7.41    0.33
   5  -7  -4    7.40    0.41
   5  -7  -4    7.34    0.37
  -7  -5  -4    7.85    0.33
   5  -7  -4    7.42    0.39
   7   5  -4    7.39    0.41
   5  -7  -4    7.85    0.35
   7   5   4    7.86    0.34
   5  -7   4    7.97    0.39
   5  -7   4    8.12    0.36
  -5   7   4    8.26    0.38
  -7  -5   4    7.74    0.33
   7   5   4    7.99    0.33
   5  -7   4    8.54    0.41
  -5   7   4    7.68    0.41
   7   4  -4    4.53    0.24
   4  -7  -4    4.59    0.32
   7   4  -4    4.12    0.23
  -4   7  -4    4.42    0.32
  -4   7  -4    3.86    0.29
  -7  -4  -4    3.74    0.23
  -7  -4  -4    3.84    0.23
   7   4  -4    4.10    0.34
  -7  -4  -4    4.30    0.26
   4  -7  -4    4.30    0.28
   4  -7  -4    4.53    0.30
   4  -7  -4    4.24    0.29
   7   4   4    4.19    0.23
  -4   7   4    4.29    0.29
   4  -7   4    4.23    0.30
   4  -7   4    4.13    0.29
  -7  -4   4    4.41    0.24
  -7  -4   4    4.22    0.24
   4  -7   4    4.09    0.28
  -4   7   4    4.56    0.31
   7   4   4    4.16    0.23
  -3   7  -4    9.26    0.41
  -7  -3  -4    9.06    0.31
   3  -7  -4    8.93    0.39
   7   3  -4    8.52    0.46
   3  -7  -4    9.61    0.41
  -7  -3  -4    9.30    0.38
   3  -7  -4    9.21    0.39
  -7  -3  -4    9.17    0.31
  -3   7  -4    8.93    0.37
   7   3  -4    9.02    0.31
   3  -7  -4    9.42    0.42
  -3   7  -4    8.99    0.41
   7   3  -4    9.49    0.32
   3  -7   4    9.52    0.42
  -3   7   4    9.01    0.39
   7   3   4    8.71    0.31
  -7  -3   4    9.58    0.31
  -3   7   4    9.05    0.42
   7   3   4    8.91    0.31
  -7  -3   4    9.02    0.31
   3  -7   4    8.83    0.39
   3  -7   4    9.05    0.39
  -2   7  -4   20.92    0.70
   7   2  -4   21.50    0.60
   2  -7  -4   20.58    0.71
  -2   7  -4   21.61    0.70
  -7  -2  -4   22.19    0.58
   2  -7  -4   20.65    0.70
  -2   7  -4   21.32    0.70
   7   2  -4   20.56    0.79
   7   2  -4   20.84    0.60
   2  -7  -4   20.23    0.68
   2  -7  -4   21.63    0.70
  -7  -2  -4   22.67    0.58
  -7  -2  -4   22.17    0.70
  -2   7  -4   21.55    0.67
  -2   7   4   20.83    0.68
   7   2   4   22.17    0.59
  -2   7   4   21.12    0.71
   2  -7   4   22.29    0.71
  -7  -2   4   20.88    0.58
   2  -7   4   22.11    0.70
   7   2   4   22.20    0.59
   2  -7   4   21.94    0.71
  -7  -2   4   20.18    0.58
   2  -7   4   21.98    0.69
  -2   7   4   20.94    0.69
   1  -7  -4   21.99    0.73
   7   1  -4   22.08    0.60
  -7  -1  -4   22.00    0.58
   1  -7  -4   21.86    0.71
  -1   7  -4   23.04    0.71
   7   1  -4   22.07    0.82
   1  -7  -4   21.62    0.72
  -1   7  -4   22.46    0.71
  -7  -1  -4   22.25    0.58
   1  -7  -4   22.07    0.70
   7   1  -4   22.08    0.60
  -7  -1  -4   22.41    0.73
  -1   7  -4   22.68    0.70
  -1   7  -4   23.11    0.72
  -1   7   4   21.64    0.70
  -7  -1   4   22.19    0.59
  -1   7   4   21.49    0.71
   1  -7   4   22.84    0.70
   1  -7   4   23.15    0.70
   1  -7   4   23.20    0.73
  -7  -1   4   21.50    0.59
   1  -7   4   22.15    0.71
  -1   7   4   21.96    0.68
  -7   0  -4    2.00    0.22
   0   7  -4    2.32    0.22
   0  -7  -4    1.82    0.15
   7   0  -4    1.93    0.10
   0   7  -4    2.35    0.22
  -7   0  -4    2.02    0.10
   7   0  -4    2.16    0.27
   0   7  -4    2.10    0.21
   0  -7  -4    2.05    0.21
  -7   0  -4    2.20    0.11
   7   0  -4    1.87    0.10
   0  -7  -4    2.21    0.21
  -7   0   4    2.01    0.12
   0   7   4    1.90    0.16
   0  -7   4    2.34    0.23
   0   7   4    2.06    0.21
   0   7   4    2.13    0.23
  -7   0   4    2.18    0.12
   0  -7   4    2.05    0.20
   0  -7   4    2.17    0.18
   0   7   4    2.07    0.21
  -1  -7  -4   50.23    1.44
   7  -1  -4   51.88    1.35
   7  -1  -4   49.64    1.62
  -1  -7  -4   49.28    1.40
   1   7  -4   50.70    1.41
  -7   1  -4   51.51    1.30
   7  -1  -4   51.55    1.35
   1   7  -4   52.21    1.46
   1   7  -4   50.50    1.45
  -7   1  -4   52.17    1.31
  -1  -7  -4   49.57    1.49
  -7   1  -4   51.94    1.51
   7  -1   4   53.28    1.35
   7  -1   4   52.72    1.35
  -1  -7   4   50.80    1.41
  -7   1   4   51.93    1.31
  -1  -7   4   51.48    1.43
   1   7   4   50.04    1.45
  -1  -7   4   49.72    1.44
   1   7   4   49.17    1.40
  -7   1   4   49.88    1.31
   1   7   4   49.39    1.45
   2   7  -4   70.45    1.90
   7  -2  -4   69.80    1.81
  -2  -7  -4   69.51    1.98
   2   7  -4   67.96    1.90
   2   7  -4   68.25    1.82
  -7   2  -4   66.42    1.75
  -2  -7  -4   67.46    1.83
   7  -2  -4   66.69    2.11
   7  -2  -4   69.23    1.81
  -7   2  -4   65.62    1.74
  -7   2  -4   65.08    1.96
   7  -2   4   68.14    1.81
  -2  -7   4   68.22    1.87
   7  -2   4   67.10    1.81
  -2  -7   4   65.09    1.82
   2   7   4   68.65    1.89
  -7   2   4   68.87    1.75
   2   7   4   67.63    1.90
  -7   2   4   68.00    1.75
   2   7   4   69.30    1.82
   7  -3  -4   15.49    0.69
  -7   3  -4   17.46    0.52
   7  -3  -4   17.23    0.54
  -7   3  -4   16.72    0.64
   3   7  -4   18.45    0.62
   7  -3  -4   16.95    0.54
  -3  -7  -4   17.26    0.58
  -7   3  -4   17.90    0.53
  -3  -7  -4   18.15    0.57
   3   7  -4   17.20    0.60
   3   7  -4   18.27    0.59
   7  -3   4   17.81    0.55
   3   7   4   17.65    0.62
  -7   3   4   17.27    0.53
  -7   3   4   16.45    0.52
  -3  -7   4   17.65    0.60
   3   7   4   18.02    0.58
   7  -3   4   17.52    0.54
  -3  -7   4   18.65    0.55
  -7   3   4   17.33    0.66
   3   7   4   18.55    0.62
   7  -4  -4    6.02    0.29
   7  -4  -4    5.99    0.40
   4   7  -4    5.45    0.33
  -7   4  -4    5.58    0.28
   4   7  -4    5.74    0.31
  -7   4  -4    6.03    0.28
  -4  -7  -4    5.69    0.32
   7  -4  -4    5.74    0.28
  -4  -7  -4    5.11    0.29
  -7   4  -4    6.02    0.36
   4   7  -4    5.56    0.34
   7  -4   4    5.42    0.28
  -4  -7   4    5.32    0.32
  -7   4   4    5.69    0.28
  -4  -7   4    5.69    0.26
  -7   4   4    5.71    0.29
   7  -4   4    5.76    0.28
   4   7   4    6.22    0.34
  -7   4   4    5.41    0.38
   4   7   4    5.52    0.30
   4   7   4    5.47    0.33
   7  -5  -4   15.46    0.54
   5   7  -4   14.93    0.56
   5   7  -4   15.12    0.49
  -7   5  -4   14.67    0.62
   5   7  -4   15.70    0.56
   7  -5  -4   15.11    0.54
   7  -5  -4   14.61    0.65
  -5  -7  -4   15.31    0.54
  -7   5  -4   15.14    0.52
  -7   5   4   14.98    0.53
   5   7   4   16.06    0.57
   5   7   4   16.11    0.57
   7  -5   4   15.40    0.54
   5   7   4   16.04    0.50
   7  -5   4   15.26    0.54
  -5  -7   4   15.49    0.55
  -7   5   4   15.17    0.62
   7  -6  -4    2.53    0.30
  -7   6  -4    2.73    0.29
   7  -6  -4    2.53    0.25
   6   7  -4    2.98    0.26
  -7   6  -4    3.00    0.26
  -6  -7  -4    2.38    0.24
   7  -6  -4    2.43    0.24
   6   7  -4    2.85    0.26
   6   7   4    2.88    0.26
  -7   6   4    2.42    0.29
   7  -6   4    2.69    0.25
  -7   6   4    3.08    0.26
   7  -6   4    2.55    0.24
  -6  -7   4    2.74    0.25
   6   7   4    2.52    0.25
   7  -7  -4    8.54    0.41
   7  -7  -4    8.66    0.43
  -7  -7  -4    8.27    0.39
  -7   7  -4    7.90    0.40
  -7   7  -4    8.02    0.45
   7   7  -4    8.35    0.39
   7  -7  -4    8.75    0.49
   7   7  -4    7.76    0.39
  -7   7   4    8.13    0.41
  -7   7   4    8.63    0.48
   7   7   4    8.24    0.41
   7  -7   4    8.55    0.41
   7   7   4    8.59    0.41
  -7  -7   4    8.13    0.39
   7  -7   4    8.60    0.42
   8   7  -4    1.00    0.21
  -8  -7  -4    0.95    0.20
   8   7  -4    1.25    0.22
  -7   8  -4    0.91    0.27
   7  -8  -4    1.20    0.24
  -7   8  -4    1.19    0.24
   7  -8  -4    0.95    0.25
   8   7   4    0.97    0.20
   8   7   4    0.78    0.21
  -8  -7   4    1.13    0.21
  -7   8   4    1.09    0.27
   7  -8   4    1.16    0.23
  -7   8   4    1.01    0.24
  -6   8  -4    8.59    0.45
   6  -8  -4    8.56    0.46
  -6   8  -4    8.20    0.43
   8   6  -4    8.26    0.38
   8   6  -4    8.53    0.38
  -8  -6  -4    7.99    0.36
   6  -8  -4    7.91    0.41
   8   6   4    8.91    0.39
  -6   8   4    8.02    0.43
   8   6   4    8.21    0.38
  -6   8   4    8.57    0.46
  -8  -6   4    8.61    0.37
   6  -8   4    8.50    0.41
  -8  -5  -4    4.62    0.26
  -5   8  -4    4.32    0.34
  -8  -5  -4    4.50    0.27
   5  -8  -4    4.61    0.33
   8   5  -4    4.18    0.26
   8   5  -4    4.61    0.27
  -5   8  -4    5.34    0.37
   5  -8  -4    4.57    0.30
   5  -8  -4    4.50    0.34
  -5   8   4    4.90    0.36
   5  -8   4    4.67    0.31
   8   5   4    4.16    0.27
  -5   8   4    4.33    0.32
   8   5   4    4.23    0.27
   5  -8   4    4.52    0.34
  -8  -5   4    4.98    0.27
   8   4  -4  114.28    3.08
  -8  -4  -4  115.47    2.96
  -8  -4  -4  117.77    3.19
   8   4  -4  114.19    3.48
   8   4  -4  118.06    3.08
  -4   8  -4  114.47    3.23
  -4   8  -4  112.51    3.05
   4  -8  -4  116.22    3.16
   4  -8  -4  117.42    3.42
   4  -8  -4  116.48    3.03
   4  -8   4  117.40    3.16
   4  -8   4  120.82    3.03
  -4   8   4  109.45    3.05
  -4   8   4  113.45    3.22
   8   4   4  116.52    3.07
   8   4   4  115.83    3.07
  -8  -4   4  116.30    2.96
  -3   8  -4    1.08    0.21
   8   3  -4    0.47    0.25
   8   3  -4    1.08    0.13
  -8  -3  -4    1.11    0.12
   3  -8  -4    0.91    0.22
   3  -8  -4    0.89    0.21
   3  -8  -4    1.17    0.17
  -8  -3  -4    1.31    0.20
   8   3  -4    0.99    0.13
  -3   8  -4    1.14    0.23
  -8  -3   4    1.00    0.13
   3  -8   4    0.94    0.19
   8   3   4    0.86    0.12
   3  -8   4    1.17    0.22
   3  -8   4    0.68    0.19
  -3   8   4    1.17    0.20
  -3   8   4    0.94    0.22
   8   3   4    0.82    0.12
  -2   8  -4    4.10    0.29
  -8  -2  -4    3.44    0.17
   8   2  -4    3.58    0.17
  -8  -2  -4    3.72    0.30
   8   2  -4    3.51    0.17
   2  -8  -4    3.28    0.23
  -2   8  -4    3.12    0.28
   2  -8  -4    3.28    0.28
   2  -8  -4    3.22    0.30
   2  -8  -4    2.69    0.26
  -8  -2  -4    3.79    0.17
   8   2  -4    2.80    0.32
  -8  -2   4    3.40    0.18
   2  -8   4    3.27    0.28
  -2   8   4    2.99    0.26
   8   2   4    3.24    0.16
   8   2   4    3.35    0.16
   2  -8   4    2.86    0.28
  -2   8   4    3.09    0.30
  -8  -2   4    3.48    0.18
   2  -8   4    3.01    0.28
   2  -8   4    3.89    0.28
   8   1  -4    7.52    0.23
  -1   8  -4    7.62    0.38
   1  -8  -4    7.34    0.38
  -8  -1  -4    7.38    0.22
  -8  -1  -4    7.79    0.22
   8   1  -4    7.30    0.23
   1  -8  -4    8.34    0.41
  -1   8  -4    7.90    0.39
  -8  -1  -4    7.29    0.38
   1  -8  -4    7.68    0.29
   8   1  -4    6.41    0.42
   1  -8  -4    7.85    0.39
   1  -8   4    7.36    0.35
  -8  -1   4    7.51    0.24
  -1   8   4    7.58    0.36
   1  -8   4    6.86    0.38
   1  -8   4    7.61    0.41
   1  -8   4    7.04    0.37
  -1   8   4    7.50    0.37
  -1   8   4    7.62    0.31
  -8  -1   4    7.40    0.24
   8   0  -4    1.25    0.26
   0   8  -4    1.36    0.20
   8   0  -4    1.01    0.08
   0   8  -4    1.09    0.20
  -8   0  -4    0.95    0.07
   8   0  -4    0.90    0.08
   0   8  -4    1.15    0.21
   0  -8  -4    0.99    0.19
  -8   0  -4    0.65    0.19
   0  -8  -4    0.86    0.21
  -8   0  -4    0.98    0.08
   0   8   4    0.85    0.12
   0   8   4    0.79    0.19
   0  -8   4    1.13    0.18
   0  -8   4    1.10    0.17
   0  -8   4    0.89    0.21
   0   8   4    0.73    0.20
  -8   0   4    1.10    0.09
   0   8   4    1.11    0.20
  -8   0   4    1.01    0.09
  -8   1  -4   23.19    0.80
   1   8  -4   23.55    0.76
   1   8  -4   23.64    0.78
   8  -1  -4   24.05    0.66
  -8   1  -4   24.01    0.63
  -1  -8  -4   23.08    0.75
   1   8  -4   23.85    0.78
   8  -1  -4   23.42    0.88
   8  -1  -4   23.66    0.66
  -8   1  -4   24.15    0.64
   1   8   4   24.11    0.79
   8  -1   4   23.68    0.65
   1   8   4   22.78    0.78
  -1  -8   4   23.91    0.73
  -8   1   4   23.76    0.64
   1   8   4   24.02    0.76
  -8   1   4   23.50    0.64
  -1  -8   4   23.12    0.75
   8  -1   4   23.69    0.65
  -2  -8  -4    2.52    0.10
  -2  -8  -4    1.63    0.24
   8  -2  -4    2.06    0.31
  -8   2  -4    1.98    0.14
   2   8  -4    2.01    0.24
   8  -2  -4    2.38    0.18
   2   8  -4    2.22    0.25
  -8   2  -4    2.27    0.27
  -8   2  -4    1.84    0.15
   8  -2  -4    1.96    0.18
   2   8  -4    1.91    0.23
  -2  -8   4    2.83    0.22
   2   8   4    1.69    0.24
  -8   2   4    1.87    0.16
  -2  -8   4    1.82    0.25
  -8   2   4    2.34    0.27
   8  -2   4    1.63    0.15
   2   8   4    1.93    0.24
   2   8   4    2.09    0.26
   8  -2   4    2.09    0.17
  -8   2   4    2.09    0.18
   3   8  -4    1.48    0.23
   3   8  -4    1.69    0.23
   3   8  -4    2.03    0.22
  -3  -8  -4    0.96    0.21
  -8   3  -4    1.22    0.16
   8  -3  -4    1.45    0.16
  -8   3  -4    1.04    0.23
   8  -3  -4    1.44    0.16
   8  -3  -4    1.65    0.29
   8  -3   4    1.32    0.16
   3   8   4    1.73    0.24
  -8   3   4    1.53    0.16
  -8   3   4    1.61    0.25
   3   8   4    1.62    0.24
   3   8   4    1.74    0.22
  -3  -8   4    1.30    0.23
   8  -3   4    1.13    0.15
  -3  -8   4    1.67    0.15
   8  -4  -4   16.64    0.57
  -4  -8  -4   17.16    0.62
  -8   4  -4   17.50    0.56
  -8   4  -4   16.62    0.67
   4   8  -4   18.08    0.65
   8  -4  -4   16.88    0.57
   4   8  -4   17.56    0.62
   8  -4  -4   17.06    0.71
   4   8  -4   17.59    0.59
   4   8   4   17.14    0.64
   8  -4   4   17.26    0.57
   8  -4   4   17.43    0.58
  -8   4   4   16.53    0.67
  -8   4   4   17.72    0.56
   4   8   4   16.99    0.58
  -4  -8   4   16.73    0.62
   4   8   4   17.78    0.65
  -8   5  -4    8.35    0.47
   5   8  -4    7.99    0.42
   8  -5  -4    8.35    0.39
   8  -5  -4    8.57    0.49
   5   8  -4    8.76    0.37
  -5  -8  -4    8.27    0.41
   8  -5  -4    8.32    0.37
  -8   5  -4    8.51    0.38
   5   8  -4    8.44    0.43
  -8   5   4    8.34    0.37
  -8   5   4    8.76    0.48
  -5  -8   4    8.35    0.41
   5   8   4    9.01    0.36
   5   8   4    8.43    0.43
   5   8   4    8.55    0.42
   8  -5   4    8.40    0.38
   8  -5   4    8.21    0.37
   6   8  -4    3.01    0.29
   8  -6  -4    3.40    0.29
  -8   6  -4    2.85    0.33
   8  -6  -4    2.74    0.33
   8  -6  -4    2.86    0.25
   6   8  -4    3.04    0.28
  -8   6  -4    2.88    0.25
  -6  -8  -4    2.97    0.27
  -8   6   4    2.89    0.25
   6   8   4    2.92    0.28
   8  -6   4    2.96    0.27
  -6  -8   4    2.97    0.27
   8  -6   4    2.38    0.25
  -8   6   4    3.76    0.35
   6   8   4    2.60    0.27
   7   8  -4    2.29    0.26
   8  -7  -4    2.67    0.32
  -8   7  -4    2.43    0.31
  -7  -8  -4    2.13    0.26
   8  -7  -4    2.08    0.26
   8  -7  -4    2.36    0.26
  -8   7  -4    2.36    0.26
   7   8  -4    2.10    0.26
   7   8   4    2.17    0.26
   8  -7   4    2.40    0.26
   7   8   4    2.20    0.26
  -8   7   4    2.77    0.27
  -8   7   4    2.68    0.33
  -7  -8   4    2.47    0.27
   8  -7   4    2.68    0.27
   8   8  -4    4.37    0.34
   8  -8  -4    3.98    0.36
  -8  -8  -4    4.39    0.32
   8   8  -4    3.93    0.35
  -8   8  -4    4.15    0.35
   8  -8  -4    3.74    0.38
  -8   8  -4    4.44    0.39
  -8   8   4    3.74    0.32
   8   8   4    4.60    0.34
  -8  -8   4    4.76    0.34
   8   8   4    3.95    0.34
  -8   8   4    3.94    0.38
   8  -8   4    4.32    0.35
   9   8  -4    0.34    0.22
  -8   9  -4    0.25    0.27
   8  -9  -4   -0.04    0.23
  -9  -8  -4    0.03    0.20
  -8   9  -4    0.17    0.24
   9   8   4    0.12    0.22
   8  -9   4    0.36    0.25
  -9  -8   4    0.08    0.21
  -8   9   4    0.30    0.25
  -8   9   4    0.07    0.23
   9   8   4    0.14    0.22
   7  -9  -4    1.73    0.28
  -9  -7  -4    1.50    0.23
  -7   9  -4    1.20    0.27
   7  -9  -4    1.53    0.27
   9   7  -4    1.28    0.22
  -7   9  -4    1.12    0.27
   9   7  -4    1.38    0.24
   7  -9   4    1.70    0.28
  -9  -7   4    1.58    0.24
   9   7   4    1.63    0.23
  -7   9   4    1.51    0.27
   9   7   4    1.73    0.23
  -7   9   4    1.71    0.30
   9   6  -4    0.89    0.19
   6  -9  -4    0.30    0.23
  -9  -6  -4    0.75    0.18
  -6   9  -4    0.35    0.23
  -6   9  -4    0.57    0.23
   6  -9  -4    0.68    0.23
   9   6  -4    0.61    0.18
   6  -9   4    0.47    0.23
  -9  -6   4    0.88    0.18
  -6   9   4    0.66    0.25
   9   6   4    0.37    0.18
   9   6   4    0.63    0.19
  -6   9   4    0.34    0.24
   5  -9  -4    3.33    0.29
  -5   9  -4    2.68    0.31
  -5   9  -4    2.83    0.29
   5  -9  -4    3.12    0.28
  -9  -5  -4    3.25    0.27
  -9  -5  -4    2.77    0.23
   5  -9  -4    3.14    0.31
   9   5  -4    2.86    0.24
   9   5  -4    2.95    0.24
  -5   9   4    3.02    0.31
   5  -9   4    2.73    0.26
  -9  -5   4    2.67    0.22
  -5   9   4    2.99    0.30
   9   5   4    2.48    0.22
   5  -9   4    2.92    0.29
   9   5   4    3.03    0.24
   9   4  -4    8.73    0.35
   4  -9  -4    8.94    0.42
  -9  -4  -4    9.52    0.41
   4  -9  -4    8.96    0.41
   9   4  -4    9.17    0.51
  -9  -4  -4    8.76    0.33
  -4   9  -4    8.27    0.43
  -4   9  -4    9.01    0.46
   9   4  -4    8.41    0.34
  -4   9   4    9.01    0.43
   4  -9   4    8.55    0.43
   9   4   4    8.69    0.34
  -4   9   4    8.87    0.46
   9   4   4    8.83    0.34
  -9  -4   4    8.87    0.34
  -9  -3  -4    1.80    0.23
   3  -9  -4    2.19    0.20
   9   3  -4    2.02    0.30
  -3   9  -4    1.58    0.26
  -9  -3  -4    1.83    0.15
   9   3  -4    2.16    0.17
   9   3  -4    1.57    0.15
  -3   9  -4    1.93    0.25
   3  -9  -4    1.46    0.25
   3  -9   4    2.28    0.27
   9   3   4    1.54    0.14
  -9  -3   4    1.96    0.15
  -3   9   4    1.66    0.27
  -3   9   4    2.16    0.23
   9   3   4    1.85    0.17
   2  -9  -4    1.66    0.23
  -9  -2  -4    1.59    0.11
   9   2  -4    2.02    0.15
  -2   9  -4    1.61    0.27
   9   2  -4    1.74    0.29
  -9  -2  -4    1.81    0.23
   9   2  -4    2.02    0.14
  -2   9  -4    2.03    0.23
   9   2   4    1.58    0.13
   2  -9   4    1.60    0.24
  -2   9   4    1.81    0.20
  -2   9   4    1.68    0.27
  -9  -2   4    2.14    0.16
   9   2   4    1.67    0.12
   1  -9  -4    3.38    0.29
  -9  -1  -4    2.92    0.13
  -1   9  -4    2.47    0.27
   9   1  -4    2.71    0.14
   9   1  -4    2.93    0.14
  -9  -1  -4    3.42    0.30
   9   1  -4    3.41    0.36
  -1   9   4    3.17    0.30
  -9  -1   4    2.97    0.15
  -1   9   4    3.16    0.22
   1  -9   4    2.87    0.27
   1  -9   4    3.29    0.27
  -9   0  -4    7.65    0.23
   0  -9  -4    8.02    0.41
   0   9  -4    7.48    0.42
   9   0  -4    8.09    0.47
  -9   0  -4    7.86    0.42
   9   0  -4    7.56    0.25
   9   0  -4    7.45    0.24
  -9   0   4    7.79    0.25
   0   9   4    7.18    0.39
   0  -9   4    7.11    0.39
  -9   0   4    7.33    0.42
   0  -9   4    8.25    0.35
  -9   1  -4    2.59    0.16
   9  -1  -4    2.91    0.16
   1   9  -4    2.85    0.28
   9  -1  -4    2.59    0.33
   9  -1  -4    2.85    0.16
  -9   1  -4    2.57    0.28
  -1  -9  -4    2.18    0.25
   9  -1   4    2.23    0.15
   1   9   4    2.22    0.27
   9  -1   4    2.63    0.14
  -9   1   4    2.45    0.28
  -1  -9   4    2.59    0.26
  -1  -9   4    2.81    0.23
  -9   1   4    2.98    0.17
   9  -2  -4    7.04    0.28
  -2  -9  -4    6.84    0.38
  -9   2  -4    6.57    0.27
   2   9  -4    7.01    0.39
   9  -2  -4    6.87    0.28
  -9   2  -4    6.64    0.43
   2   9  -4    7.03    0.42
   9  -2  -4    6.20    0.44
   9  -2   4    6.60    0.27
  -9   2   4    6.72    0.27
   2   9   4    6.60    0.38
   2   9   4    7.09    0.42
   9  -2   4    6.38    0.27
  -9   2   4    6.94    0.41
  -2  -9   4    6.84    0.37
   9  -3  -4    2.47    0.21
  -3  -9  -4    1.88    0.26
   3   9  -4    2.68    0.28
   3   9  -4    2.84    0.26
  -9   3  -4    2.87    0.32
   9  -3  -4    2.33    0.19
  -9   3  -4    2.52    0.19
   9  -3  -4    2.33    0.32
  -9   3   4    2.70    0.23
   3   9   4    2.43    0.26
   3   9   4    2.45    0.29
   9  -3   4    2.42    0.20
  -3  -9   4    2.34    0.26
   9  -3   4    2.86    0.22
  -9   3   4    2.32    0.29
  -9   4  -4    2.72    0.22
   4   9  -4    2.67    0.25
   9  -4  -4    3.11    0.35
   4   9  -4    2.63    0.29
  -4  -9  -4    2.42    0.26
  -9   4  -4    2.40    0.30
   9  -4  -4    3.15    0.25
   9  -4  -4    2.36    0.21
   4   9   4    2.52    0.25
  -9   4   4    2.79    0.22
   4   9   4    2.53    0.29
   9  -4   4    2.30    0.21
   9  -4   4    2.45    0.22
  -4  -9   4    2.30    0.28
  -9   4   4    2.38    0.30
   9  -5  -4    1.67    0.22
   9  -5  -4    1.40    0.31
   9  -5  -4    1.50    0.20
  -5  -9  -4    1.51    0.25
  -9   5  -4    1.18    0.26
   5   9  -4    1.53    0.26
  -9   5  -4    1.40    0.20
   9  -5   4    1.44    0.21
   9  -5   4    1.35    0.19
  -9   5   4    1.45    0.20
  -5  -9   4    1.20    0.25
   5   9   4    1.38    0.25
  -9   5   4    1.34    0.27
   9  -6  -4    3.13    0.35
  -9   6  -4    2.97    0.34
  -6  -9  -4    3.45    0.31
  -9   6  -4    3.43    0.28
   9  -6  -4    3.51    0.30
   9  -6  -4    3.70    0.30
   6   9  -4    3.63    0.32
  -6  -9   4    3.22    0.30
  -9   6   4    3.69    0.31
   9  -6   4    3.34    0.28
  -9   6   4    3.57    0.35
   6   9   4    2.68    0.30
   9  -6   4    3.44    0.29
   9  -7  -4    0.55    0.28
  -7  -9  -4    0.72    0.23
  -9   7  -4    0.78    0.27
   9  -7  -4    0.27    0.21
   7   9  -4    0.71    0.24
   9  -7  -4    0.69    0.21
  -9   7  -4    0.54    0.22
   7   9   4    0.61    0.23
   9  -7   4    1.03    0.23
   9  -7   4    0.59    0.22
  -9   7   4    0.86    0.23
  -9   7   4    0.75    0.28
  -7  -9   4    0.75    0.23
  -8  -9  -4    2.10    0.27
   9  -8  -4    1.60    0.27
   9  -8  -4    2.03    0.33
  -9   8  -4    2.05    0.28
   8   9  -4    2.30    0.29
  -9   8   4    2.27    0.35
  -9   8   4    1.75    0.28
  -8  -9   4    2.26    0.28
   8   9   4    2.00    0.29
   9  -8   4    1.96    0.27
   9  -9  -4    0.36    0.26
  -9   9  -4    0.27    0.24
   9   9  -4    0.22    0.23
  -9  -9  -4    0.35    0.23
  -9  -9   4    0.56    0.24
   9  -9   4    0.18    0.24
   9   9   4    0.43    0.25
  -9   9   4    0.47    0.25
  -8  10  -4    6.52    0.46
  10   8  -4    6.68    0.42
 -10  -8  -4    7.27    0.39
  10   8   4    6.61    0.40
 -10  -8   4    6.15    0.39
  -8  10   4    6.64    0.45
  -7  10  -4   25.56    0.90
 -10  -7  -4   26.59    0.84
  10   7  -4   26.03    0.87
  -7  10  -4   28.98    1.01
  10   7  -4   27.68    0.88
  -7  10   4   25.11    0.91
  10   7   4   26.70    0.87
 -10  -7   4   25.96    0.83
  10   7   4   26.99    0.88
  -7  10   4   28.79    0.99
  10   6  -4   22.32    0.73
  -6  10  -4   22.80    0.81
 -10  -6  -4   21.60    0.70
  -6  10  -4   24.44    0.86
  10   6  -4   22.52    0.73
  -6  10   4   22.62    0.84
  -6  10   4   21.17    0.79
  10   6   4   22.08    0.73
 -10  -6   4   22.94    0.71
  10   6   4   20.52    0.72
  -5  10  -4    1.87    0.29
  10   5  -4    1.78    0.20
   5 -10  -4    1.16    0.25
  -5  10  -4    2.12    0.29
 -10  -5  -4    1.34    0.18
  10   5  -4    1.41    0.19
   5 -10   4    1.38    0.25
  -5  10   4    1.24    0.26
 -10  -5   4    1.56    0.20
  -5  10   4    1.59    0.27
 -10  -5   4    1.90    0.26
  10   5   4    1.41    0.19
  10   5   4    1.45    0.19
 -10  -4  -4    5.97    0.28
  10   4  -4    5.94    0.29
  10   4  -4    6.30    0.29
  -4  10  -4    6.48    0.39
   4 -10  -4    6.35    0.39
  -4  10  -4    6.14    0.42
 -10  -4  -4    5.70    0.36
  10   4   4    5.60    0.27
   4 -10   4    7.04    0.40
 -10  -4   4    6.22    0.38
  -4  10   4    6.40    0.40
  10   4   4    5.93    0.28
  -4  10   4    6.48    0.39
 -10  -4   4    6.15    0.29
  10   3  -4    2.38    0.18
 -10  -3  -4    2.40    0.26
  10   3  -4    2.32    0.34
 -10  -3  -4    2.44    0.18
   3 -10  -4    2.49    0.28
  10   3  -4    2.53    0.19
  -3  10  -4    2.42    0.26
  -3  10  -4    2.59    0.31
  10   3   4    2.56    0.17
 -10  -3   4    2.48    0.27
  -3  10   4    2.53    0.25
  10   3   4    2.11    0.18
   3 -10   4    2.92    0.28
  -3  10   4    2.28    0.28
 -10  -3   4    2.24    0.16
  10   2  -4    3.87    0.19
   2 -10  -4    3.71    0.33
 -10  -2  -4    4.24    0.33
  10   2  -4    4.11    0.19
  10   2  -4    4.12    0.39
  -2  10  -4    3.57    0.34
 -10  -2  -4    4.18    0.18
  -2  10   4    4.23    0.29
  10   2   4    3.78    0.17
  10   2   4    3.71    0.18
 -10  -2   4    4.42    0.19
 -10  -2   4    4.63    0.35
  -2  10   4    4.03    0.35
   2 -10   4    3.26    0.32
  10   1  -4    2.59    0.14
 -10  -1  -4    2.89    0.29
   1 -10  -4    2.92    0.30
  10   1  -4    2.94    0.36
  10   1  -4    2.71    0.15
  -1  10  -4    2.29    0.30
  -1  10   4    2.81    0.31
 -10  -1   4    2.36    0.29
 -10  -1   4    2.74    0.15
   1 -10   4    2.96    0.31
   0 -10  -4    1.04    0.23
  10   0  -4    1.05    0.10
  10   0  -4    1.09    0.10
 -10   0  -4    1.39    0.09
 -10   0  -4    1.25    0.25
   0  10  -4    0.58    0.24
  10   0  -4    1.38    0.31
   0 -10   4    1.01    0.24
  10   0   4    1.15    0.10
 -10   0   4    1.26    0.11
 -10   0   4    1.29    0.25
   0  10   4    1.78    0.27
  10   0   4    1.26    0.10
  10  -1  -4    5.56    0.23
   1  10  -4    5.12    0.35
  -1 -10  -4    5.64    0.36
  10  -1  -4    5.56    0.23
  10  -1  -4    5.46    0.43
 -10   1  -4    5.41    0.22
 -10   1  -4    5.62    0.38
  -1 -10   4    5.27    0.39
  10  -1   4    5.70    0.21
 -10   1   4    5.66    0.39
  10  -1   4    5.67    0.22
 -10   1   4    5.36    0.23
   1  10   4    5.75    0.39
 -10   2  -4   45.63    1.48
   2  10  -4   48.96    1.39
  10  -2  -4   45.84    1.61
 -10   2  -4   49.66    1.26
  10  -2  -4   47.24    1.30
  -2 -10  -4   45.81    1.39
  10  -2  -4   47.98    1.30
  10  -2   4   47.32    1.29
   2  10   4   48.40    1.38
  -2 -10   4   45.97    1.39
 -10   2   4   46.96    1.50
 -10   2   4   47.95    1.26
  10  -2   4   48.59    1.30
 -10   3  -4    2.45    0.33
  10  -3  -4    2.59    0.35
  10  -3  -4    2.44    0.21
  10  -3  -4    2.59    0.23
   3  10  -4    2.24    0.27
 -10   3  -4    2.54    0.22
  -3 -10  -4    2.60    0.29
  10  -3   4    2.64    0.22
  10  -3   4    2.73    0.21
 -10   3   4    2.59    0.21
   3  10   4    2.86    0.28
 -10   3   4    2.34    0.30
  -3 -10   4    2.55    0.28
 -10   4  -4    4.31    0.28
 -10   4  -4    4.24    0.38
  10  -4  -4    4.29    0.42
  10  -4  -4    5.11    0.30
  -4 -10  -4    4.41    0.36
   4  10  -4    5.21    0.36
  10  -4  -4    4.41    0.28
   4  10   4    4.91    0.33
 -10   4   4    4.11    0.38
  10  -4   4    4.15    0.29
  -4 -10   4    4.67    0.37
 -10   4   4    4.84    0.28
  10  -4   4    4.93    0.28
  10  -5  -4   31.60    1.20
 -10   5  -4   32.15    1.13
 -10   5  -4   31.91    0.95
  -5 -10  -4   31.77    1.03
  10  -5  -4   33.76    1.00
  10  -5  -4   32.88    0.99
  10  -5   4   32.82    0.99
  10  -5   4   32.18    0.99
 -10   5   4   32.63    1.14
  -5 -10   4   32.58    1.03
 -10   5   4   32.66    0.96
  10  -6  -4    1.08    0.22
 -10   6  -4    1.32    0.23
 -10   6  -4    1.34    0.30
  10  -6  -4    0.59    0.22
  -6 -10  -4    1.18    0.27
  10  -6  -4    1.37    0.33
 -10   6   4    1.28    0.30
  10  -6   4    1.14    0.22
  -6 -10   4    1.16    0.26
   6  10   4    0.50    0.26
 -10   6   4    1.17    0.23
  10  -6   4    0.87    0.23
 -10   7  -4    1.67    0.26
   7  10  -4    1.44    0.29
  -7 -10  -4    1.22    0.27
  10  -7  -4    1.78    0.34
  10  -7  -4    1.31    0.25
  -7 -10   4    1.54    0.28
   7  10   4    2.06    0.31
  10  -7   4    1.31    0.25
 -10   7   4    1.21    0.26
  -8 -10  -4    0.12    0.23
 -10   8  -4   -0.13    0.23
  10  -8  -4   -0.01    0.22
   8  10  -4    0.08    0.25
  -8 -10   4    0.55    0.26
   8  10   4    0.11    0.25
  10  -8   4   -0.19    0.21
 -10   8   4   -0.07    0.22
  11   6  -4    1.77    0.23
  -6  11  -4    2.23    0.33
  -6  11  -4    2.21    0.33
  11   6  -4    1.74    0.23
  -6  11   4    2.14    0.32
 -11  -6   4    2.07    0.23
  11   6   4    1.53    0.22
  11   6   4    1.68    0.22
  -5  11  -4    0.41    0.25
  11   5  -4    0.46    0.17
  -5  11  -4    0.33    0.25
  11   5  -4    0.53    0.17
  -5  11   4    0.16    0.26
  11   5   4    0.69    0.17
  11   5   4    0.20    0.17
  11   4  -4    2.22    0.19
  11   4  -4    2.58    0.23
  -4  11  -4    2.35    0.31
   4 -11  -4    2.65    0.30
  -4  11  -4    2.79    0.31
 -11  -4   4    2.57    0.30
  11   4   4    2.54    0.22
   4 -11   4    3.04    0.32
  11   4   4    2.63    0.22
  -4  11   4    2.57    0.33
  -3  11  -4    0.21    0.24
   3 -11  -4    0.10    0.23
  11   3  -4    0.27    0.13
 -11  -3  -4    0.30    0.21
  11   3  -4    0.40    0.13
  11   3   4    0.38    0.12
 -11  -3   4    0.34    0.23
   3 -11   4    0.51    0.25
  11   3   4    0.17    0.12
  -3  11   4    0.52    0.25
   2 -11  -4    2.04    0.28
  11   2  -4    2.15    0.16
  -2  11  -4    2.17    0.30
  11   2  -4    2.39    0.17
 -11  -2  -4    2.35    0.28
  11   2  -4    2.77    0.38
   2 -11   4    2.07    0.28
  -2  11   4    2.34    0.31
 -11  -2   4    2.48    0.29
  11   2   4    2.02    0.14
  11   2   4    2.05    0.15
 -11  -1  -4    3.93    0.35
  -1  11  -4    3.97    0.36
  11   1  -4    3.68    0.17
   1 -11  -4    3.95    0.35
  11   1  -4    3.71    0.17
  11   1  -4    4.17    0.42
 -11  -1   4    3.76    0.35
  -1  11   4    4.05    0.36
  11   1   4    3.14    0.14
  11   1   4    3.22    0.14
   1 -11   4    4.60    0.37
  11   0  -4    0.53    0.10
   0  11  -4    0.87    0.26
   0 -11  -4    0.50    0.25
 -11   0  -4    0.41    0.24
  11   0  -4    0.70    0.11
  11   0  -4    0.45    0.30
  11   0   4    0.75    0.08
   0 -11   4    0.22    0.25
  11   0   4    0.71    0.09
 -11   0   4    0.64    0.27
   0  11   4    0.57    0.23
  -1 -11  -4    2.24    0.30
  11  -1  -4    2.72    0.37
  11  -1  -4    2.86    0.18
  11  -1  -4    2.63    0.18
 -11   1  -4    2.63    0.32
   1  11  -4    2.81    0.32
  -1 -11   4    2.25    0.30
 -11   1   4    2.76    0.33
   1  11   4    2.87    0.32
  11  -1   4    2.67    0.17
  11  -1   4    2.71    0.17
  11  -2  -4    0.14    0.13
  11  -2  -4    0.03    0.13
  11  -2  -4    0.20    0.29
  -2 -11  -4    0.25    0.24
 -11   2  -4    0.02    0.23
   2  11  -4    0.09    0.23
  -2 -11   4    0.20    0.24
 -11   2   4    0.10    0.24
  11  -2   4    0.14    0.13
   2  11   4   -0.05    0.23
  11  -2   4    0.03    0.12
 -11   3  -4    0.85    0.16
  11  -3  -4    0.58    0.16
 -11   3  -4    0.50    0.27
  11  -3  -4    0.58    0.16
  11  -3  -4    0.63    0.29
  -3 -11  -4    0.75    0.26
   3  11  -4    1.13    0.26
  -3 -11   4    0.44    0.24
 -11   3   4    1.12    0.29
  11  -3   4    0.58    0.16
   3  11   4    0.78    0.24
  11  -3   4    0.69    0.15
 -11   3   4    0.85    0.17
  11  -4  -4    1.43    0.21
 -11   4  -4    1.66    0.21
  11  -4  -4    1.39    0.33
 -11   4  -4    1.41    0.30
  -4 -11  -4    1.64    0.29
  11  -4  -4    1.54    0.20
 -11   4   4    1.51    0.30
  -4 -11   4    1.35    0.29
  11  -4   4    1.84    0.21
 -11   4   4    1.66    0.21
  11  -4   4    1.81    0.20
  11  -5  -4    2.41    0.25
  11  -5  -4    2.73    0.27
 -11   5  -4    2.91    0.26
  -5 -11  -4    2.81    0.33
  11  -5  -4    2.84    0.38
  -5 -11   4    2.71    0.33
 -11   5   4    2.80    0.26
  11  -5   4    2.46    0.25
  11  -5   4    2.48    0.26
  11  -6  -4    0.97    0.24
 -11   6  -4    0.52    0.22
  11  -6  -4    0.52    0.30
  -6 -11  -4    0.60    0.26
  11  -6  -4    0.65    0.21
  11  -6   4    0.59    0.21
  11  -6   4    0.66    0.23
 -11   6   4    0.46    0.22
  -6 -11   4    0.76    0.27
  12   4  -4    8.46    0.36
  12   4  -4    8.90    0.36
  -4  12  -4    8.88    0.53
  12   4   4    8.41    0.35
  12   4   4    8.75    0.35
  -4  12   4    8.91    0.53
   3 -12  -4    0.89    0.28
  12   3  -4    1.02    0.15
  -3  12  -4    0.37    0.28
  12   3  -4    0.59    0.15
   3 -12   4    0.74    0.26
  12   3   4    0.60    0.13
  12   3   4    0.56    0.13
 -12  -3   4    0.58    0.26
  -3  12   4    0.73    0.27
 -12  -2  -4    2.28    0.30
  12   2  -4    2.67    0.18
  -2  12  -4    2.93    0.35
   2 -12  -4    2.35    0.33
  12   2  -4    2.43    0.17
  -2  12   4    2.43    0.34
  12   2   4    2.43    0.16
  12   2   4    2.04    0.16
   2 -12   4    2.57    0.33
 -12  -2   4    3.12    0.34
  12   1  -4    1.15    0.12
   1 -12  -4    1.89    0.32
  -1  12  -4    1.25    0.29
 -12  -1  -4    1.93    0.30
  12   1  -4    1.20    0.12
  -1  12   4    0.79    0.28
   1 -12   4    1.00    0.29
  12   1   4    1.12    0.10
  12   1   4    1.21    0.10
 -12  -1   4    1.61    0.31
  12   0  -4    1.56    0.14
 -12   0  -4    1.61    0.30
   0  12  -4    2.09    0.33
  12   0  -4    1.59    0.13
   0 -12  -4    1.99    0.32
  12   0  -4    1.80    0.36
 -12   0   4    1.48    0.32
   0  12   4    2.15    0.33
  12   0   4    1.40    0.13
   0 -12   4    1.78    0.31
  12   0   4    1.60    0.13
  -1 -12  -4    3.36    0.37
 -12   1  -4    4.04    0.40
  12  -1  -4    3.80    0.22
   1  12  -4    4.19    0.37
  12  -1  -4    3.53    0.43
  12  -1  -4    3.75    0.22
   1  12   4    4.53    0.39
  12  -1   4    3.81    0.20
  -1 -12   4    4.32    0.38
  12  -1   4    3.70    0.21
 -12   1   4    4.55    0.42
  12  -2  -4    2.35    0.40
  12  -2  -4    2.09    0.18
   2  12  -4    2.56    0.32
  12  -2  -4    2.27    0.19
  -2 -12  -4    1.79    0.30
   2  12   4    2.99    0.34
  12  -2   4    2.10    0.18
  12  -2   4    2.13    0.18
  -2 -12   4    2.36    0.33
  -3 -12  -4    0.35    0.26
  12  -3  -4    0.74    0.31
  12  -3  -4    0.73    0.17
  12  -3  -4    0.58    0.16
  -3 -12   4    0.62    0.28
  12  -3   4    0.29    0.16
  12  -3   4    0.66    0.16
  12  -4  -4    5.23    0.48
  12  -4  -4    5.63    0.34
  -4 -12  -4    5.05    0.43
  12  -4  -4    5.52    0.32
  -4 -12   4    4.40    0.41
  12  -4   4    5.09    0.32
  12  -4   4    5.11    0.32
   0   0  -5    0.04    0.07
   0   0  -5    0.11    0.07
   0   0  -5    0.04    0.06
   0   0  -5    0.02    0.07
   0   0   5   -0.02    0.07
   0   0   5    0.07    0.07
   0   0   5    0.07    0.08
   0   0   5    0.08    0.06
  -1   0  -5   20.82    0.56
   0  -1  -5   20.93    0.58
   1   0  -5   20.53    0.55
  -1   0  -5   20.86    0.57
   0  -1  -5   21.26    0.58
   0   1  -5   20.89    0.57
   0   1  -5   20.25    0.56
   0  -1  -5   21.08    0.56
   0   1  -5   20.23    0.58
   0  -1  -5   21.21    0.56
   1   0  -5   21.04    0.58
   1   0  -5   21.51    0.58
   1   0  -5   20.94    0.58
   0   1  -5   19.90    0.58
   1   0  -5   20.81    0.55
  -1   0  -5   20.43    0.55
  -1   0  -5   21.39    0.57
   0   1  -5   19.77    0.56
   0  -1   5   20.01    0.58
  -1   0   5   20.95    0.57
   1   0   5   20.73    0.58
   0   1   5   20.59    0.57
   1   0   5   20.39    0.56
   0  -1   5   20.68    0.57
   1   0   5   21.25    0.56
   0   1   5   20.66    0.59
  -1   0   5   20.99    0.55
   0   1   5   21.13    0.56
   0   1   5   21.00    0.58
   1   0   5   21.01    0.56
   0  -1   5   20.09    0.56
   1   0   5   20.77    0.60
  -1   0   5   21.76    0.57
  -1   0   5   20.73    0.56
   1   0   5   20.63    0.57
   0  -1   5   20.43    0.58
  -1   1  -5   45.58    1.22
  -1  -1  -5   45.20    1.17
  -1  -1  -5   46.45    1.22
  -1   1  -5   45.87    1.18
   1   1  -5   44.07    1.17
  -1   1  -5   45.59    1.26
   1   1  -5   44.34    1.18
  -1   1  -5   46.16    1.22
  -1  -1  -5   46.07    1.18
   1  -1  -5   45.96    1.22
   1   1  -5   44.64    1.22
   1  -1  -5   45.89    1.18
  -1  -1  -5   45.10    1.21
   1  -1  -5   46.96    1.18
  -1   1  -5   46.04    1.18
   1  -1  -5   45.15    1.22
   1   1  -5   43.22    1.22
  -1  -1   5   44.18    1.18
  -1   1   5   46.50    1.18
  -1  -1   5   44.59    1.18
  -1  -1   5   43.25    1.21
  -1  -1   5   44.46    1.18
  -1   1   5   47.31    1.22
  -1   1   5   46.88    1.18
  -1   1   5   46.95    1.22
   1   1   5   45.96    1.22
  -1  -1   5   44.78    1.22
   1  -1   5   47.28    1.22
   1   1   5   45.72    1.18
   1  -1   5   45.48    1.18
   1   1   5   45.78    1.24
   1  -1   5   45.92    1.22
   1   1   5   46.44    1.22
   1  -1   5   47.54    1.18
   1   1   5   46.64    1.17
  -1   2  -5  113.39    2.79
  -1   2  -5  110.50    2.98
  -2  -1  -5  109.43    2.78
   1  -2  -5  111.00    2.79
  -2  -1  -5  109.36    2.78
  -1   2  -5  111.56    2.80
   1  -2  -5  108.13    2.79
   1  -2  -5  107.38    2.90
   2   1  -5  107.77    2.88
   2   1  -5  110.50    2.89
   1  -2  -5  108.99    2.90
  -1   2  -5  113.63    2.90
  -2  -1  -5  110.72    2.88
  -1   2  -5  111.30    2.90
   2   1  -5  109.21    3.20
  -2  -1  -5  109.96    2.96
  -2  -1  -5  110.75    2.87
   2   1  -5  109.99    2.78
   2   1  -5  108.71    2.78
  -1   2   5  109.20    2.80
  -2  -1   5  109.47    3.20
   2   1   5  109.02    2.96
  -2  -1   5  110.93    2.88
   1  -2   5  112.97    2.90
  -2  -1   5  109.53    2.78
  -2  -1   5  106.89    2.78
   2   1   5  110.29    2.88
   1  -2   5  111.17    2.90
   2   1   5  108.93    2.88
   2   1   5  109.86    2.77
   2   1   5  109.05    2.77
  -1   2   5  109.97    2.90
  -2  -1   5  109.99    2.88
   1  -2   5  108.75    2.98
   1  -2   5  114.46    2.80
  -1   2   5  110.95    2.90
  -1   2   5  112.50    2.79
   1  -2   5  110.75    2.79
   0   2  -5    5.56    0.25
   0  -2  -5    7.71    0.25
   2   0  -5    6.54    0.21
  -2   0  -5    6.57    0.22
  -2   0  -5    6.48    0.22
   2   0  -5    6.48    0.21
  -2   0  -5    6.43    0.20
   2   0  -5    6.57    0.23
   0   2  -5    5.67    0.26
   0  -2  -5    7.56    0.25
   0   2  -5    5.53    0.27
  -2   0  -5    6.92    0.26
  -2   0  -5    7.02    0.22
  -2   0  -5    6.73    0.21
   0  -2  -5    7.54    0.24
   2   0  -5    6.47    0.22
   0  -2  -5    7.68    0.26
   0   2  -5    5.71    0.26
   2   0  -5    6.58    0.28
  -2   0   5    6.42    0.21
   0   2   5    7.67    0.25
   0   2   5    7.57    0.25
   0  -2   5    5.65    0.26
   0   2   5    7.62    0.25
  -2   0   5    6.22    0.22
   0  -2   5    5.39    0.24
   2   0   5    6.76    0.21
   2   0   5    6.68    0.22
   2   0   5    7.15    0.22
   0  -2   5    5.69    0.25
  -2   0   5    6.54    0.21
   2   0   5    6.79    0.27
  -2   0   5    6.27    0.29
   2   0   5    6.58    0.21
  -2   0   5    6.62    0.22
   0   2   5    7.57    0.25
   0  -2   5    5.92    0.27
   1   2  -5  191.21    5.04
  -1  -2  -5  192.94    4.88
   2  -1  -5  184.11    5.05
  -2   1  -5  190.04    5.03
  -2   1  -5  194.65    5.18
  -1  -2  -5  192.35    5.04
   2  -1  -5  191.19    5.57
   1   2  -5  193.02    4.88
   2  -1  -5  195.64    4.84
  -2   1  -5  196.17    4.85
  -1  -2  -5  192.91    5.03
  -2   1  -5  186.38    4.86
   2  -1  -5  190.64    4.85
   1   2  -5  194.63    4.85
  -1  -2  -5  196.54    4.86
   2  -1  -5  196.89    5.06
  -2   1  -5  197.10    5.02
   1   2  -5  192.01    5.04
  -2   1   5  191.87    4.84
  -1  -2   5  194.30    5.04
   1   2   5  194.68    4.85
   2  -1   5  190.32    5.03
   2  -1   5  199.94    4.85
  -2   1   5  192.34    5.57
  -2   1   5  189.48    5.02
   2  -1   5  197.52    5.03
  -1  -2   5  195.65    5.04
   1   2   5  194.27    4.88
   1   2   5  192.55    5.04
   2  -1   5  188.96    4.87
  -1  -2   5  191.68    4.85
   1   2   5  189.74    5.04
  -2   1   5  193.83    5.02
  -2   1   5  190.54    4.85
   2  -1   5  193.87    5.18
  -1  -2   5  194.16    4.85
  -2  -2  -5  127.84    3.47
  -2  -2  -5  131.81    3.40
   2   2  -5  133.19    3.28
  -2  -2  -5  131.58    3.28
  -2   2  -5  131.07    3.28
  -2  -2  -5  128.15    3.39
   2   2  -5  127.93    3.27
   2  -2  -5  127.14    3.28
   2  -2  -5  128.45    3.41
   2  -2  -5  130.07    3.41
   2  -2  -5  128.80    3.77
  -2   2  -5  132.73    3.28
   2  -2  -5  129.50    3.28
  -2   2  -5  134.85    3.40
  -2   2  -5  130.14    3.40
   2   2  -5  130.71    3.40
   2   2  -5  128.76    3.76
   2   2  -5  128.79    3.40
  -2  -2  -5  126.33    3.28
  -2   2  -5  132.36    3.51
  -2  -2  -5  124.71    3.39
  -2  -2   5  128.33    3.39
   2  -2   5  132.78    3.41
   2   2   5  127.77    3.27
   2  -2   5  134.33    3.28
   2  -2   5  130.33    3.28
  -2  -2   5  131.13    3.28
  -2   2   5  131.14    3.40
  -2   2   5  131.93    3.28
   2  -2   5  130.19    3.51
   2   2   5  127.75    3.27
   2  -2   5  129.21    3.40
  -2   2   5  128.58    3.40
  -2  -2   5  132.45    3.28
   2   2   5  126.60    3.47
   2   2   5  130.01    3.40
  -2  -2   5  130.54    3.40
  -2   2   5  126.13    3.28
   2   2   5  126.93    3.40
   3   2  -5   11.28    0.33
   2  -3  -5   11.32    0.37
   3   2  -5   11.93    0.42
   3   2  -5   11.32    0.36
   3   2  -5   11.29    0.36
  -2   3  -5   11.52    0.38
  -3  -2  -5   11.35    0.34
   2  -3  -5   11.82    0.37
  -2   3  -5   11.27    0.40
   2  -3  -5   11.74    0.42
  -2   3  -5   11.83    0.38
   2  -3  -5   11.31    0.38
  -3  -2  -5   11.80    0.36
  -2   3  -5   11.85    0.41
  -3  -2  -5   11.22    0.35
   3   2  -5   11.65    0.33
   2  -3  -5   11.84    0.39
  -2   3  -5   10.87    0.37
  -2   3  -5   11.08    0.37
  -2   3   5   11.90    0.38
   2  -3   5   11.30    0.37
  -3  -2   5   11.43    0.35
  -3  -2   5   11.32    0.42
  -3  -2   5   11.28    0.34
   3   2   5   11.29    0.36
   3   2   5   11.42    0.32
   2  -3   5   11.17    0.38
   2  -3   5   11.94    0.41
  -2   3   5   12.03    0.37
   3   2   5   11.45    0.33
   2  -3   5   11.28    0.37
   3   2   5   11.18    0.35
  -2   3   5   11.62    0.38
  -2   3   5   11.96    0.37
   3   2   5   11.55    0.36
   2  -3   5   10.92    0.37
  -1   3  -5   42.40    1.11
  -3  -1  -5   40.88    1.07
  -1   3  -5   42.22    1.14
   3   1  -5   42.90    1.27
  -1   3  -5   40.46    1.17
  -1   3  -5   41.67    1.11
  -1   3  -5   41.68    1.15
   1  -3  -5   41.51    1.15
   1  -3  -5   41.77    1.11
   3   1  -5   42.95    1.06
   3   1  -5   41.71    1.11
   3   1  -5   42.47    1.12
   1  -3  -5   41.88    1.11
   1  -3  -5   41.73    1.25
   1  -3  -5   41.03    1.14
  -3  -1  -5   42.08    1.07
   3   1  -5   41.34    1.06
  -3  -1  -5   41.37    1.16
   1  -3   5   40.83    1.14
   3   1   5   42.07    1.11
   3   1   5   41.51    1.05
  -3  -1   5   42.58    1.08
   1  -3   5   40.99    1.15
   1  -3   5   40.74    1.10
  -1   3   5   42.28    1.11
  -1   3   5   42.43    1.14
   3   1   5   41.44    1.16
  -1   3   5   41.86    1.14
   1  -3   5   41.76    1.11
  -3  -1   5   42.59    1.26
  -3  -1   5   41.93    1.08
  -1   3   5   42.15    1.11
   1  -3   5   41.53    1.18
   3   1   5   41.27    1.11
  -3   0  -5    1.09    0.08
   0   3  -5    0.82    0.12
   3   0  -5    0.73    0.15
   0  -3  -5    0.67    0.11
  -3   0  -5    0.96    0.08
   3   0  -5    0.70    0.08
   0  -3  -5    0.92    0.12
   0   3  -5    0.77    0.12
   0   3  -5    0.75    0.13
   0  -3  -5    0.77    0.13
  -3   0  -5    0.93    0.13
   3   0  -5    0.69    0.08
   0   3  -5    0.63    0.11
   3   0  -5    0.75    0.06
   0  -3  -5    0.59    0.11
   3   0  -5    0.46    0.05
  -3   0   5    0.56    0.13
   3   0   5    1.00    0.08
   0   3   5    0.53    0.12
  -3   0   5    0.78    0.09
  -3   0   5    0.71    0.08
   3   0   5    1.17    0.14
   0   3   5    0.45    0.12
   0  -3   5    0.70    0.12
   0  -3   5    0.57    0.12
   0   3   5    0.75    0.11
   0  -3   5    0.92    0.12
   0  -3   5    0.87    0.13
   0   3   5    0.68    0.11
   0  -3   5    0.60    0.11
   3   0   5    1.03    0.08
  -1  -3  -5  129.15    3.31
  -3   1  -5  131.90    3.54
  -1  -3  -5  131.54    3.43
  -1  -3  -5  129.66    3.43
   3  -1  -5  128.56    3.41
   3  -1  -5  125.92    3.28
  -3   1  -5  133.73    3.80
  -1  -3  -5  130.44    3.31
  -3   1  -5  132.06    3.29
   1   3  -5  131.67    3.31
  -3   1  -5  130.73    3.28
   3  -1  -5  129.61    3.81
   1   3  -5  128.30    3.43
   3  -1  -5  131.55    3.28
   3  -1  -5  130.48    3.41
   1   3  -5  129.08    3.76
   1   3  -5  130.50    3.31
   1   3  -5  131.09    3.44
  -1  -3   5  132.38    3.43
   1   3   5  131.74    3.44
   1   3   5  128.86    3.43
  -3   1   5  125.91    3.29
   3  -1   5  128.04    3.27
  -1  -3   5  128.84    3.31
  -1  -3   5  130.43    3.43
   3  -1   5  136.08    3.27
  -3   1   5  130.99    3.29
   3  -1   5  130.84    3.41
   1   3   5  130.09    3.31
  -3   1   5  130.10    3.80
   3  -1   5  134.25    3.54
  -1  -3   5  128.30    3.31
   1   3   5  127.96    3.31
   3  -1   5  135.32    3.41
  -2  -3  -5   22.57    0.64
   2   3  -5   22.66    0.66
   3  -2  -5   24.47    0.75
  -2  -3  -5   22.25    0.65
  -3   2  -5   22.69    0.62
   2   3  -5   22.16    0.71
   3  -2  -5   24.59    0.62
   2   3  -5   22.12    0.66
   3  -2  -5   23.73    0.65
  -3   2  -5   22.82    0.63
   2   3  -5   22.33    0.64
   2   3  -5   22.79    0.64
  -3   2  -5   22.88    0.74
   3  -2  -5   23.12    0.62
  -3   2  -5   22.85    0.70
  -2  -3  -5   22.84    0.64
   3  -2  -5   23.92    0.65
   3  -2   5   23.17    0.65
   3  -2   5   22.47    0.64
   3  -2   5   22.20    0.61
   2   3   5   22.34    0.66
  -3   2   5   23.69    0.76
  -3   2   5   24.40    0.63
  -3   2   5   23.37    0.64
   2   3   5   22.77    0.64
  -2  -3   5   22.57    0.65
   2   3   5   21.77    0.66
   2   3   5   21.95    0.63
  -2  -3   5   23.24    0.64
  -2  -3   5   22.83    0.64
   3  -2   5   23.05    0.62
   3  -2   5   22.65    0.71
  -3   3  -5   12.18    0.39
   3   3  -5   11.67    0.36
  -3   3  -5   12.11    0.38
  -3  -3  -5   11.62    0.35
   3  -3  -5   12.25    0.39
   3   3  -5   11.52    0.38
   3  -3  -5   11.34    0.44
  -3   3  -5   11.87    0.43
   3  -3  -5   11.32    0.37
   3  -3  -5   11.44    0.39
  -3  -3  -5   11.87    0.37
   3   3  -5   11.56    0.43
   3  -3  -5   11.42    0.37
   3   3  -5   11.62    0.39
   3   3  -5   11.50    0.36
  -3   3  -5   12.27    0.44
  -3  -3  -5   11.97    0.38
   3  -3   5   12.15    0.38
  -3   3   5   11.53    0.39
   3  -3   5   12.04    0.37
   3   3   5   11.57    0.35
  -3   3   5   11.20    0.38
   3  -3   5   12.08    0.39
   3   3   5   11.76    0.39
   3   3   5   11.92    0.36
  -3  -3   5   11.27    0.37
  -3  -3   5   12.20    0.38
   3  -3   5   11.53    0.39
  -3   3   5   12.06    0.38
  -3  -3   5   11.24    0.42
   3  -3   5   12.08    0.44
   3   3   5   11.67    0.38
   3  -4  -5    4.62    0.25
  -3   4  -5    4.38    0.25
   4   3  -5    5.11    0.22
   3  -4  -5    4.69    0.28
  -4  -3  -5    4.01    0.20
   3  -4  -5    4.16    0.23
   4   3  -5    5.19    0.27
  -3   4  -5    4.73    0.25
   4   3  -5    5.11    0.22
   3  -4  -5    4.50    0.25
  -4  -3  -5    4.37    0.21
  -3   4  -5    4.72    0.27
   4   3  -5    5.45    0.18
  -4  -3  -5    4.38    0.21
   4   3  -5    5.10    0.18
  -3   4  -5    4.34    0.26
   3  -4   5    4.74    0.23
   3  -4   5    4.88    0.27
   4   3   5    4.10    0.21
   4   3   5    4.45    0.17
  -3   4   5    4.35    0.23
  -3   4   5    4.17    0.25
  -3   4   5    4.62    0.23
   3  -4   5    4.68    0.26
   3  -4   5    4.27    0.24
   4   3   5    4.45    0.17
  -4  -3   5    5.33    0.22
  -4  -3   5    5.31    0.21
   4   3   5    4.14    0.21
  -2   4  -5   25.87    0.75
   2  -4  -5   26.12    0.74
  -2   4  -5   26.96    0.80
   2  -4  -5   26.15    0.84
  -4  -2  -5   28.22    0.71
   4   2  -5   26.48    0.73
   4   2  -5   25.83    0.86
   4   2  -5   26.35    0.74
   2  -4  -5   26.07    0.78
   2  -4  -5   26.44    0.78
   4   2  -5   26.70    0.67
  -2   4  -5   26.89    0.83
  -2   4  -5   25.83    0.76
  -4  -2  -5   27.85    0.71
  -2   4  -5   27.12    0.77
  -4  -2  -5   27.50    0.77
  -2   4   5   26.36    0.77
  -2   4   5   26.41    0.77
   2  -4   5   26.28    0.81
  -4  -2   5   26.40    0.71
  -4  -2   5   25.62    0.71
   4   2   5   27.83    0.73
  -2   4   5   25.90    0.75
   2  -4   5   25.89    0.75
   2  -4   5   25.62    0.77
   2  -4   5   26.02    0.78
   4   2   5   27.88    0.74
   4   1  -5   27.44    0.85
   4   1  -5   26.72    0.71
  -1   4  -5   24.62    0.78
  -4  -1  -5   26.59    0.77
  -4  -1  -5   27.07    0.68
   4   1  -5   27.33    0.70
  -1   4  -5   23.92    0.73
   1  -4  -5   25.78    0.76
   1  -4  -5   25.29    0.81
  -1   4  -5   24.98    0.75
   1  -4  -5   25.78    0.76
  -1   4  -5   25.72    0.76
  -4  -1  -5   26.51    0.68
  -1   4  -5   24.33    0.76
   1  -4  -5   25.51    0.74
   4   1  -5   27.18    0.70
   1  -4   5   24.39    0.74
  -4  -1   5   27.55    0.69
   4   1   5   26.15    0.70
   1  -4   5   24.11    0.75
  -1   4   5   25.17    0.74
   1  -4   5   24.42    0.77
  -4  -1   5   27.46    0.69
  -1   4   5   26.07    0.76
   4   1   5   26.81    0.70
   1  -4   5   24.45    0.75
   0  -4  -5  205.70    5.13
   0   4  -5  206.99    5.32
  -4   0  -5  201.48    5.45
  -4   0  -5  197.95    5.07
   0   4  -5  201.83    5.12
   0  -4  -5  204.82    5.32
   4   0  -5  201.21    5.27
   0   4  -5  202.77    5.32
   4   0  -5  203.78    5.27
   4   0  -5  198.24    5.88
  -4   0  -5  205.54    5.07
  -4   0   5  198.30    5.08
   0   4   5  199.45    5.12
   0   4   5  200.77    5.32
   4   0   5  202.79    5.45
  -4   0   5  196.34    5.08
   0  -4   5  203.40    5.12
   0  -4   5  202.92    5.44
   4   0   5  205.16    5.26
   0  -4   5  209.92    5.32
   4   0   5  202.71    5.26
   0   4   5  201.68    5.31
   0  -4   5  204.90    5.31
   4  -1  -5  161.27    4.10
  -4   1  -5  160.13    3.95
   1   4  -5  155.26    4.51
   1   4  -5  156.65    3.99
  -1  -4  -5  156.44    4.13
   1   4  -5  157.05    4.14
   4  -1  -5  156.63    4.10
   4  -1  -5  157.78    4.58
  -1  -4  -5  155.68    3.99
  -1  -4  -5  156.23    4.13
  -1  -4  -5  159.76    3.99
  -4   1  -5  159.07    4.25
  -4   1  -5  155.11    3.94
   1   4  -5  156.43    4.14
   1   4   5  156.20    3.99
   4  -1   5  152.72    4.09
  -4   1   5  159.58    3.95
  -1  -4   5  155.16    4.13
   1   4   5  155.89    4.18
  -4   1   5  154.41    3.95
  -1  -4   5  157.45    3.99
  -1  -4   5  155.92    4.13
   4  -1   5  158.74    4.09
   4  -1   5  158.90    4.25
  -1  -4   5  153.47    4.22
   1   4   5  155.22    4.13
   1   4   5  159.57    4.14
  -1  -4   5  156.61    3.99
   4  -2  -5   58.14    1.52
   4  -2  -5   55.73    1.72
  -2  -4  -5   55.02    1.49
   2   4  -5   56.30    1.54
   4  -2  -5   55.60    1.52
   4  -2  -5   54.75    1.44
   2   4  -5   55.89    1.54
  -4   2  -5   57.89    1.46
   2   4  -5   56.32    1.66
  -2  -4  -5   55.04    1.53
  -4   2  -5   57.77    1.61
   4  -2  -5   56.51    1.44
  -4   2  -5   57.35    1.46
  -2  -4  -5   56.41    1.49
   2   4  -5   56.72    1.49
   4  -2   5   58.92    1.61
  -4   2   5   57.48    1.46
   4  -2   5   58.89    1.44
   2   4   5   56.43    1.54
   2   4   5   56.44    1.49
  -2  -4   5   57.23    1.49
  -2  -4   5   55.41    1.49
   4  -2   5   55.49    1.43
   4  -2   5   58.90    1.52
  -4   2   5   55.49    1.46
   4  -2   5   56.19    1.51
  -2  -4   5   56.09    1.53
   2   4   5   55.31    1.54
   4  -3  -5   18.52    0.51
  -4   3  -5   18.21    0.53
   3   4  -5   17.99    0.56
   3   4  -5   18.03    0.53
   4  -3  -5   17.26    0.55
   4  -3  -5   17.68    0.63
  -4   3  -5   18.42    0.62
   4  -3  -5   17.21    0.51
   4  -3  -5   18.52    0.55
   3   4  -5   18.30    0.59
  -3  -4  -5   18.09    0.54
  -4   3  -5   18.85    0.53
  -3  -4  -5   18.13    0.54
   3   4  -5   18.12    0.56
   4  -3   5   18.24    0.51
  -3  -4   5   17.60    0.59
   3   4   5   17.71    0.56
   4  -3   5   18.84    0.51
  -4   3   5   18.18    0.54
   4  -3   5   19.12    0.55
  -4   3   5   18.57    0.54
   4  -3   5   18.28    0.55
   4  -3   5   18.43    0.60
  -3  -4   5   17.73    0.54
  -3  -4   5   17.65    0.54
   3   4   5   17.46    0.52
   3   4   5   18.26    0.56
  -4  -4  -5    4.55    0.25
   4   4  -5    4.77    0.27
   4  -4  -5    5.09    0.26
   4   4  -5    5.01    0.24
   4   4  -5    5.22    0.21
  -4  -4  -5    4.37    0.23
  -4   4  -5    5.45    0.31
   4  -4  -5    4.80    0.23
  -4  -4  -5    4.70    0.19
   4  -4  -5    4.65    0.25
   4   4  -5    5.43    0.24
  -4   4  -5    5.20    0.25
  -4   4  -5    5.10    0.26
   4  -4  -5    5.02    0.31
   4  -4   5    4.62    0.31
   4  -4   5    5.08    0.25
  -4   4   5    4.75    0.26
   4   4   5    4.90    0.22
   4   4   5    4.76    0.24
   4  -4   5    5.20    0.23
  -4  -4   5    5.36    0.24
   4  -4   5    4.83    0.25
  -4   4   5    4.85    0.25
   4   4   5    4.20    0.23
  -4  -4   5    4.26    0.27
  -4  -4   5    5.04    0.24
   5   4  -5   16.77    0.46
  -5  -4  -5   17.04    0.51
  -4   5  -5   16.72    0.55
   5   4  -5   16.41    0.53
  -5  -4  -5   17.33    0.51
  -4   5  -5   16.68    0.59
   4  -5  -5   17.51    0.61
   5   4  -5   17.02    0.60
   5   4  -5   16.11    0.53
  -5  -4  -5   17.36    0.51
   4  -5  -5   16.39    0.55
   5   4  -5   13.99    0.45
   4  -5  -5   17.08    0.52
   4  -5  -5   16.96    0.56
   5   4   5   17.21    0.52
   4  -5   5   17.34    0.55
  -5  -4   5   16.64    0.51
   4  -5   5   16.60    0.55
  -5  -4   5   16.66    0.51
   5   4   5   17.47    0.45
   4  -5   5   16.59    0.59
   5   4   5   17.94    0.53
  -4   5   5   16.50    0.59
  -4   5   5   17.34    0.55
   5   4   5   17.45    0.45
   4  -5   5   16.19    0.51
  -3   5  -5   32.82    1.02
  -5  -3  -5   33.74    0.89
   5   3  -5   31.52    0.91
  -5  -3  -5   33.45    0.95
   3  -5  -5   33.85    0.92
   5   3  -5   33.58    1.06
   3  -5  -5   33.01    1.04
  -5  -3  -5   33.06    0.88
   5   3  -5   33.41    0.92
  -3   5  -5   33.04    0.93
  -3   5  -5   33.39    1.00
   3  -5  -5   32.61    0.96
   3  -5  -5   33.31    0.96
   5   3   5   34.41    0.91
   3  -5   5   32.39    0.99
  -3   5   5   32.17    0.93
   3  -5   5   32.04    0.95
   3  -5   5   33.43    0.92
   3  -5   5   32.81    0.96
  -5  -3   5   32.56    0.89
  -3   5   5   32.50    0.98
   5   3   5   33.10    0.92
  -5  -3   5   32.19    0.88
  -3   5   5   32.70    0.95
   5   2  -5   33.73    0.91
  -5  -2  -5   32.96    0.97
  -2   5  -5   32.56    0.98
  -2   5  -5   33.72    1.02
   2  -5  -5   33.92    0.94
  -2   5  -5   33.14    0.95
  -2   5  -5   33.47    0.96
   2  -5  -5   33.40    0.97
  -5  -2  -5   33.29    0.88
   2  -5  -5   33.62    1.03
  -5  -2  -5   33.03    0.87
   5   2  -5   34.24    0.91
   5   2  -5   33.60    1.07
   2  -5  -5   33.56    0.97
  -2   5   5   33.48    0.96
   2  -5   5   32.92    0.96
   2  -5   5   33.59    0.94
  -5  -2   5   34.12    0.88
   2  -5   5   33.32    0.99
  -2   5   5   33.67    0.98
   5   2   5   32.23    0.90
   2  -5   5   33.44    0.97
  -5  -2   5   33.99    0.88
   5   2   5   32.97    0.90
  -5  -2   5   33.35    0.88
   5   2   5   32.37    0.90
  -2   5   5   33.89    0.95
  -5  -1  -5   71.75    2.01
   5   1  -5   73.67    1.90
  -5  -1  -5   71.35    1.83
  -1   5  -5   74.21    1.91
  -1   5  -5   72.13    1.96
   5   1  -5   74.00    1.90
   1  -5  -5   72.33    2.13
   1  -5  -5   71.91    1.97
  -1   5  -5   70.99    2.00
   1  -5  -5   70.70    1.90
   5   1  -5   73.06    2.18
  -1   5  -5   74.00    2.11
  -5  -1  -5   71.54    1.83
   1  -5  -5   72.63    1.97
  -1   5  -5   73.55    1.97
   5   1   5   71.95    1.89
   5   1   5   71.15    1.89
   1  -5   5   73.07    1.90
   1  -5   5   73.38    1.97
  -5  -1   5   71.50    1.84
  -5  -1   5   73.39    1.84
   1  -5   5   73.71    2.01
  -1   5   5   71.89    1.99
  -1   5   5   71.67    1.96
  -1   5   5   71.05    1.90
   1  -5   5   71.24    1.97
   5   0  -5    2.15    0.23
   5   0  -5    2.59    0.12
   0   5  -5    2.12    0.18
   0  -5  -5    2.62    0.20
   0   5  -5    2.47    0.22
   0  -5  -5    2.36    0.20
  -5   0  -5    2.58    0.13
  -5   0  -5    2.63    0.22
   5   0  -5    2.88    0.13
   0   5  -5    2.58    0.21
   0   5  -5    2.61    0.12
  -5   0  -5    2.58    0.12
   0   5   5    2.10    0.19
   0   5   5    2.62    0.23
   5   0   5    2.43    0.10
   0  -5   5    2.58    0.21
  -5   0   5    2.48    0.13
  -5   0   5    2.48    0.13
   0  -5   5    2.44    0.21
   0   5   5    2.64    0.20
   0  -5   5    2.12    0.18
   5   0   5    2.39    0.10
   0   5   5    2.33    0.16
   0  -5   5    2.56    0.21
  -5   1  -5    0.49    0.15
  -1  -5  -5    0.50    0.13
  -1  -5  -5    0.68    0.14
  -5   1  -5    0.57    0.09
   5  -1  -5    0.46    0.17
   1   5  -5    0.23    0.13
   5  -1  -5    0.60    0.09
  -1  -5  -5    0.54    0.14
   5  -1  -5    0.87    0.09
  -5   1  -5    0.47    0.08
   1   5  -5    0.33    0.14
   1   5  -5    0.31    0.13
   1   5   5    0.61    0.15
   5  -1   5    0.67    0.08
  -1  -5   5    0.34    0.15
  -5   1   5    0.76    0.09
  -1  -5   5    0.21    0.13
   1   5   5    0.52    0.15
   5  -1   5    0.58    0.08
  -5   1   5    0.81    0.09
  -1  -5   5    0.51    0.11
   1   5   5    0.63    0.14
  -1  -5   5    0.41    0.12
   1   5   5    0.65    0.06
   2   5  -5   22.65    0.67
  -2  -5  -5   22.11    0.68
  -5   2  -5   23.96    0.63
   2   5  -5   22.77    0.69
  -5   2  -5   22.66    0.73
  -2  -5  -5   22.57    0.68
   2   5  -5   22.42    0.70
  -5   2  -5   23.40    0.63
   5  -2  -5   23.28    0.65
   5  -2  -5   21.96    0.78
   2   5  -5   22.29    0.69
   5  -2  -5   22.25    0.65
   5  -2   5   23.17    0.65
   5  -2   5   23.54    0.74
   5  -2   5   23.54    0.65
  -5   2   5   23.34    0.63
   2   5   5   23.04    0.70
   2   5   5   23.91    0.68
  -5   2   5   22.67    0.64
   2   5   5   22.49    0.70
  -2  -5   5   22.49    0.68
  -2  -5   5   23.39    0.68
   5  -3  -5    2.96    0.20
  -3  -5  -5    3.13    0.23
  -5   3  -5    3.22    0.19
   3   5  -5    2.79    0.19
   3   5  -5    2.99    0.21
  -5   3  -5    3.17    0.20
   5  -3  -5    3.00    0.15
   5  -3  -5    3.35    0.15
   3   5  -5    2.61    0.23
   5  -3  -5    3.10    0.20
   5  -3  -5    2.91    0.26
   3   5  -5    2.80    0.22
  -5   3  -5    2.84    0.24
  -5   3   5    3.00    0.20
   5  -3   5    3.26    0.28
   5  -3   5    3.09    0.14
  -5   3   5    3.12    0.20
   3   5   5    2.86    0.23
   5  -3   5    2.85    0.19
   3   5   5    2.97    0.22
   3   5   5    2.75    0.22
   5  -3   5    3.06    0.20
  -3  -5   5    2.95    0.23
  -5   4  -5    4.30    0.29
   5  -4  -5    4.19    0.20
   5  -4  -5    3.96    0.23
   4   5  -5    3.98    0.22
   4   5  -5    4.08    0.25
   4   5  -5    4.17    0.22
   4   5  -5    4.19    0.25
   5  -4  -5    3.89    0.23
   4   5  -5    4.10    0.24
  -5   4  -5    4.29    0.24
  -4  -5  -5    4.36    0.24
   5  -4  -5    4.44    0.32
  -5   4  -5    4.43    0.23
   5  -4   5    3.92    0.20
   4   5   5    4.17    0.25
   4   5   5    4.11    0.24
   4   5   5    4.12    0.21
  -5   4   5    3.79    0.25
   5  -4   5    4.35    0.23
  -4  -5   5    4.16    0.25
  -5   4   5    3.85    0.23
  -4  -5   5    2.81    0.25
   5  -4   5    4.06    0.23
   5   5  -5   14.39    0.47
   5  -5  -5   12.88    0.48
  -5   5  -5   14.03    0.54
   5   5  -5   13.83    0.52
   5   5  -5   14.23    0.41
   5  -5  -5   13.35    0.53
   5  -5  -5   13.83    0.44
  -5   5  -5   14.08    0.48
  -5  -5  -5   13.23    0.40
  -5  -5  -5   12.23    0.46
  -5  -5  -5   12.49    0.46
   5  -5  -5   13.19    0.48
   5   5  -5   14.13    0.47
  -5   5   5   12.69    0.53
   5   5   5   12.72    0.47
  -5  -5   5   14.26    0.46
   5  -5   5   13.40    0.48
   5   5   5   13.25    0.40
   5  -5   5   13.79    0.48
   5  -5   5   13.87    0.43
   5   5   5   12.42    0.46
  -5   5   5   13.39    0.48
  -6  -5  -5    0.06    0.15
   5  -6  -5    0.03    0.15
   6   5  -5   -0.01    0.15
   5  -6  -5    0.14    0.17
  -6  -5  -5    0.42    0.12
   6   5  -5    0.34    0.15
  -5   6  -5    0.06    0.18
   5  -6  -5    0.13    0.16
   6   5  -5   -0.12    0.20
  -6  -5  -5    0.44    0.16
  -5   6  -5    0.16    0.18
   5  -6  -5    0.35    0.20
   6   5   5    0.26    0.15
   5  -6   5    0.14    0.16
   5  -6   5    0.21    0.15
  -5   6   5    0.12    0.20
   6   5   5    0.00    0.16
  -5   6   5    0.32    0.19
  -6  -5   5    0.12    0.15
  -6  -5   5    0.15    0.15
   5  -6   5    0.22    0.18
  -4   6  -5    5.38    0.31
   6   4  -5    4.88    0.33
  -6  -4  -5    4.48    0.25
  -4   6  -5    4.67    0.31
  -6  -4  -5    5.10    0.25
   6   4  -5    4.91    0.25
   4  -6  -5    5.33    0.31
   6   4  -5    5.28    0.25
   4  -6  -5    5.27    0.31
   4  -6  -5    4.88    0.27
   4  -6  -5    4.33    0.29
  -6  -4  -5    4.24    0.24
   4  -6   5    5.04    0.31
  -4   6   5    4.69    0.30
   4  -6   5    4.88    0.29
   4  -6   5    4.71    0.30
   6   4   5    4.56    0.24
   6   4   5    4.66    0.24
  -6  -4   5    5.52    0.26
  -4   6   5    5.04    0.31
  -6  -4   5    5.08    0.26
  -6  -3  -5    7.37    0.27
  -3   6  -5    6.61    0.35
  -3   6  -5    6.16    0.32
   6   3  -5    7.18    0.27
  -3   6  -5    6.89    0.33
  -6  -3  -5    7.26    0.26
   3  -6  -5    6.90    0.32
   3  -6  -5    7.01    0.34
   6   3  -5    6.46    0.38
   6   3  -5    6.96    0.27
   3  -6  -5    7.58    0.35
   3  -6  -5    7.00    0.33
  -6  -3  -5    7.19    0.30
  -6  -3   5    7.27    0.27
   3  -6   5    6.24    0.35
  -3   6   5    6.93    0.33
   6   3   5    7.35    0.27
   3  -6   5    7.09    0.33
   3  -6   5    6.57    0.34
  -3   6   5    7.31    0.35
   6   3   5    7.11    0.26
   3  -6   5    6.79    0.33
  -6  -3   5    7.19    0.27
   6   2  -5    5.16    0.35
   2  -6  -5    5.78    0.27
  -6  -2  -5    5.57    0.28
  -6  -2  -5    5.46    0.20
  -2   6  -5    5.21    0.30
  -2   6  -5    5.41    0.31
   2  -6  -5    5.16    0.30
  -6  -2  -5    5.32    0.20
  -2   6  -5    5.09    0.29
   2  -6  -5    5.93    0.31
   6   2  -5    5.38    0.21
   6   2  -5    5.44    0.21
   2  -6  -5    5.23    0.29
  -2   6  -5    5.41    0.26
  -2   6   5    5.65    0.29
  -6  -2   5    5.46    0.21
  -6  -2   5    5.52    0.21
   2  -6   5    5.32    0.29
   2  -6   5    5.35    0.27
  -6  -2   5    5.14    0.20
   6   2   5    5.59    0.20
  -2   6   5    5.65    0.30
   6   2   5    5.18    0.20
  -2   6   5    5.32    0.27
   2  -6   5    5.44    0.30
   2  -6   5    5.47    0.28
   1  -6  -5   19.57    0.63
  -6  -1  -5   19.84    0.52
   6   1  -5   19.04    0.54
   1  -6  -5   19.78    0.63
  -1   6  -5   19.20    0.62
   6   1  -5   19.60    0.54
  -1   6  -5   19.28    0.59
  -6  -1  -5   19.30    0.52
   6   1  -5   19.92    0.70
   1  -6  -5   19.56    0.62
  -1   6  -5   19.69    0.62
   1  -6  -5   18.58    0.62
  -1   6  -5   18.33    0.62
  -6  -1  -5   19.05    0.63
  -1   6  -5   20.35    0.63
  -1   6   5   19.55    0.59
  -1   6   5   19.36    0.62
   6   1   5   19.00    0.52
   1  -6   5   19.05    0.62
  -6  -1   5   19.39    0.53
  -6  -1   5   19.38    0.53
   6   1   5   19.22    0.52
   1  -6   5   19.63    0.63
   1  -6   5   18.86    0.63
   1  -6   5   19.67    0.62
  -1   6   5   20.49    0.63
  -6   0  -5    4.64    0.17
  -6   0  -5    5.06    0.27
   6   0  -5    4.15    0.31
   0   6  -5    4.83    0.29
  -6   0  -5    4.86    0.16
   0   6  -5    4.90    0.30
   0   6  -5    4.72    0.29
   6   0  -5    4.96    0.17
   0  -6  -5    4.95    0.29
   0  -6  -5    4.38    0.22
   6   0  -5    4.91    0.17
   0  -6  -5    4.48    0.26
   6   0   5    4.56    0.15
   0  -6   5    5.00    0.30
   0  -6   5    4.92    0.27
   0  -6   5    5.17    0.25
   0   6   5    4.27    0.27
   0   6   5    4.34    0.29
   0   6   5    4.39    0.20
  -6   0   5    4.82    0.18
   0   6   5    5.10    0.27
   6   0   5    4.76    0.15
  -6   0   5    4.84    0.18
   1   6  -5    0.77    0.15
   1   6  -5    0.95    0.16
  -1  -6  -5    0.93    0.14
   6  -1  -5    0.75    0.19
   6  -1  -5    0.70    0.09
  -6   1  -5    1.08    0.09
   1   6  -5    0.89    0.16
   6  -1  -5    0.72    0.09
  -1  -6  -5    0.75    0.16
  -6   1  -5    1.10    0.10
  -6   1  -5    0.76    0.17
  -6   1   5    0.59    0.09
   6  -1   5    0.95    0.09
   1   6   5    0.89    0.15
   1   6   5    0.67    0.17
   1   6   5    0.70    0.17
  -1  -6   5    0.87    0.16
  -1  -6   5    0.86    0.16
   6  -1   5    0.99    0.09
  -1  -6   5    0.97    0.13
  -6   1   5    0.80    0.10
   2   6  -5    4.87    0.27
  -2  -6  -5    4.99    0.27
   2   6  -5    4.84    0.29
  -2  -6  -5    4.62    0.27
   2   6  -5    5.39    0.29
   6  -2  -5    5.25    0.22
  -6   2  -5    4.96    0.22
  -6   2  -5    4.83    0.21
   6  -2  -5    5.30    0.34
   6  -2  -5    5.08    0.22
  -6   2  -5    4.92    0.30
   2   6   5    5.02    0.27
   6  -2   5    4.64    0.21
  -2  -6   5    5.40    0.24
  -2  -6   5    5.15    0.27
  -2  -6   5    4.89    0.29
  -6   2   5    5.36    0.22
   6  -2   5    4.99    0.21
   2   6   5    4.57    0.27
   2   6   5    4.88    0.28
  -6   2   5    5.41    0.23
   6  -3  -5   13.47    0.45
   6  -3  -5   12.80    0.56
  -6   3  -5   14.26    0.44
  -6   3  -5   14.10    0.55
   3   6  -5   13.04    0.48
   3   6  -5   13.62    0.50
  -6   3  -5   14.26    0.44
  -3  -6  -5   14.07    0.49
   3   6  -5   13.49    0.47
   6  -3  -5   13.52    0.45
  -3  -6  -5   15.02    0.49
   3   6   5   14.94    0.51
   3   6   5   14.26    0.47
   6  -3   5   14.17    0.44
  -6   3   5   13.07    0.44
  -3  -6   5   12.96    0.47
   6  -3   5   13.82    0.45
   3   6   5   14.33    0.50
  -6   3   5   13.91    0.44
   6  -4  -5    3.25    0.22
   4   6  -5    3.22    0.25
  -6   4  -5    2.91    0.21
  -6   4  -5    3.08    0.28
   6  -4  -5    3.03    0.14
   6  -4  -5    3.51    0.32
  -6   4  -5    3.45    0.24
   4   6  -5    3.24    0.23
  -4  -6  -5    3.51    0.26
   4   6  -5    3.50    0.26
   6  -4  -5    3.73    0.22
   6  -4   5    3.24    0.24
   6  -4   5    3.07    0.14
   6  -4   5    3.30    0.23
   6  -4   5    3.04    0.13
  -4  -6   5    3.66    0.26
  -6   4   5    3.05    0.27
  -6   4   5    3.14    0.24
   4   6   5    3.62    0.26
  -6   4   5    3.89    0.24
   4   6   5    3.43    0.23
   4   6   5    4.01    0.27
   5   6  -5   38.06    1.04
   5   6  -5   37.78    1.12
  -5  -6  -5   38.51    1.08
   6  -5  -5   38.70    1.03
   5   6  -5   38.26    1.04
   5   6  -5   37.33    1.12
  -6   5  -5   38.80    1.08
   6  -5  -5   38.03    1.12
   6  -5  -5   38.69    1.12
  -6   5  -5   36.81    1.19
   6  -5  -5   37.33    1.26
  -6   5   5   38.90    1.09
   6  -5   5   37.99    1.12
   6  -5   5   38.97    1.11
   6  -5   5   38.84    1.02
   5   6   5   39.64    1.12
  -6   5   5   36.88    1.19
   5   6   5   39.10    1.04
  -5  -6   5   38.04    1.09
   5   6   5   39.26    1.13
   6  -6  -5    0.03    0.19
   6   6  -5    0.31    0.19
   6  -6  -5    0.23    0.15
  -6   6  -5    0.93    0.24
  -6   6  -5    0.43    0.21
  -6  -6  -5    0.39    0.18
   6  -6  -5    0.49    0.19
   6  -6  -5    0.56    0.23
   6   6  -5    0.62    0.19
  -6  -6   5    0.46    0.19
   6  -6   5    0.34    0.18
   6   6   5    0.43    0.19
  -6   6   5    0.23    0.22
   6   6   5    0.09    0.18
   6  -6   5    0.30    0.14
   6  -6   5    0.31    0.19
  -6   6   5    0.06    0.19
  -7  -6  -5    1.06    0.13
   6  -7  -5    1.27    0.24
  -6   7  -5    1.02    0.25
  -6   7  -5    0.96    0.21
  -7  -6  -5    1.03    0.19
   6  -7  -5    1.14    0.22
   6  -7  -5    1.19    0.21
   7   6  -5    1.37    0.19
   7   6  -5    1.13    0.19
   6  -7  -5    1.08    0.17
   6  -7   5    0.89    0.21
  -6   7   5    1.27    0.25
  -7  -6   5    1.33    0.19
  -6   7   5    1.23    0.22
   6  -7   5    0.84    0.21
   7   6   5    0.93    0.19
   6  -7   5    0.95    0.17
   7   6   5    0.93    0.19
  -5   7  -5    0.11    0.19
   7   5  -5   -0.03    0.14
  -7  -5  -5    0.39    0.14
   7   5  -5    0.04    0.19
   5  -7  -5    0.29    0.17
   5  -7  -5    0.25    0.18
   7   5  -5    0.25    0.15
  -7  -5  -5    0.22    0.13
   5  -7  -5    0.04    0.18
   5  -7  -5   -0.04    0.19
  -5   7  -5    0.13    0.21
  -5   7   5    0.37    0.19
  -7  -5   5    0.15    0.15
  -5   7   5    0.09    0.20
   7   5   5    0.17    0.14
   5  -7   5    0.43    0.19
   5  -7   5    0.14    0.18
   5  -7   5    0.23    0.16
   7   5   5    0.28    0.15
  -4   7  -5   12.52    0.50
   7   4  -5   12.98    0.43
   4  -7  -5   12.74    0.51
   7   4  -5   12.37    0.43
  -7  -4  -5   12.59    0.42
  -7  -4  -5   12.01    0.44
   4  -7  -5   12.83    0.49
   4  -7  -5   12.26    0.51
  -4   7  -5   12.56    0.52
  -7  -4  -5   12.31    0.42
   4  -7  -5   12.82    0.47
   7   4  -5   12.76    0.55
   4  -7   5   13.32    0.49
  -7  -4   5   12.23    0.42
   4  -7   5   12.45    0.50
   7   4   5   12.16    0.43
  -4   7   5   12.66    0.50
  -4   7   5   11.84    0.49
   7   4   5   12.78    0.42
  -7  -4   5   13.28    0.43
   4  -7   5   13.76    0.51
   3  -7  -5    2.76    0.25
  -7  -3  -5    2.67    0.18
  -7  -3  -5    2.81    0.19
  -7  -3  -5    2.54    0.23
   7   3  -5    2.99    0.29
  -3   7  -5    2.79    0.26
   3  -7  -5    2.46    0.22
   7   3  -5    2.55    0.18
  -3   7  -5    2.84    0.25
   7   3  -5    2.39    0.18
   3  -7  -5    2.63    0.24
  -3   7  -5    3.25    0.23
   3  -7  -5    2.83    0.26
   3  -7   5    2.90    0.26
   3  -7   5    2.72    0.23
  -3   7   5    2.66    0.23
   3  -7   5    2.63    0.23
   7   3   5    2.68    0.18
  -7  -3   5    2.73    0.19
  -3   7   5    2.50    0.25
  -7  -3   5    2.78    0.18
   7   3   5    2.52    0.17
   7   2  -5   15.54    0.65
  -2   7  -5   15.96    0.58
  -7  -2  -5   16.43    0.45
   2  -7  -5   15.87    0.56
   7   2  -5   16.50    0.47
   2  -7  -5   16.65    0.56
  -7  -2  -5   16.12    0.45
  -2   7  -5   16.09    0.57
  -7  -2  -5   15.27    0.55
  -2   7  -5   15.85    0.56
  -2   7  -5   16.00    0.52
   2  -7  -5   15.64    0.57
   2  -7  -5   16.06    0.57
   7   2  -5   16.21    0.47
  -7  -2   5   16.19    0.46
  -7  -2   5   16.15    0.46
   2  -7   5   15.69    0.59
  -2   7   5   15.62    0.56
   7   2   5   16.61    0.46
  -2   7   5   15.45    0.56
   2  -7   5   16.34    0.58
   2  -7   5   15.83    0.54
  -7  -2   5   15.75    0.46
   7   2   5   16.83    0.46
  -2   7   5   15.71    0.55
   2  -7   5   16.04    0.57
   1  -7  -5   13.61    0.51
   1  -7  -5   13.65    0.50
   7   1  -5   13.85    0.38
  -7  -1  -5   12.88    0.37
  -1   7  -5   13.23    0.51
   7   1  -5   13.82    0.38
   1  -7  -5   13.56    0.51
  -7  -1  -5   12.18    0.49
   7   1  -5   12.79    0.56
  -1   7  -5   13.06    0.49
  -7  -1  -5   12.49    0.37
   1  -7  -5   13.61    0.46
   1  -7   5   12.96    0.48
  -7  -1   5   13.40    0.38
   7   1   5   12.62    0.36
   1  -7   5   13.03    0.50
  -1   7   5   13.54    0.50
   1  -7   5   12.90    0.47
   7   1   5   12.79    0.36
  -1   7   5   13.55    0.49
  -7  -1   5   13.62    0.38
   1  -7   5   12.71    0.49
  -1   7   5   13.10    0.44
   7   0  -5    1.55    0.12
   0   7  -5    1.84    0.20
   0   7  -5    1.69    0.22
   0  -7  -5    1.59    0.15
   0  -7  -5    1.11    0.15
   7   0  -5    1.93    0.26
   0   7  -5    1.51    0.20
   0  -7  -5    1.94    0.21
   0  -7  -5    2.12    0.20
   7   0  -5    1.53    0.12
  -7   0  -5    1.78    0.11
  -7   0  -5    1.71    0.11
  -7   0  -5    1.35    0.20
   0   7   5    1.79    0.22
  -7   0   5    1.63    0.13
   0  -7   5    1.74    0.17
   7   0   5    1.53    0.09
   0   7   5    1.60    0.19
   0  -7   5    1.87    0.21
   0   7   5    1.75    0.15
   0  -7   5    1.71    0.21
   0   7   5    1.91    0.22
  -7   0   5    1.62    0.13
   1   7  -5   32.04    0.97
   1   7  -5   33.09    0.93
  -7   1  -5   29.62    0.99
  -1  -7  -5   31.26    0.94
   7  -1  -5   32.23    0.87
  -7   1  -5   30.76    0.84
  -7   1  -5   29.67    0.83
  -1  -7  -5   30.97    0.95
   7  -1  -5   30.98    1.08
   1   7  -5   32.68    0.96
  -1  -7  -5   30.98    0.95
   7  -1  -5   32.88    0.87
   7  -1   5   31.53    0.86
   1   7   5   31.72    0.96
  -7   1   5   32.61    0.84
   1   7   5   32.20    0.97
  -1  -7   5   33.41    0.94
  -1  -7   5   32.85    0.96
  -7   1   5   32.00    0.84
   1   7   5   32.56    0.94
  -1  -7   5   31.45    0.94
   7  -1   5   31.36    0.86
   7  -2  -5   29.19    0.81
   2   7  -5   28.54    0.89
  -7   2  -5   28.42    0.78
  -7   2  -5   26.94    0.92
  -7   2  -5   28.04    0.77
   2   7  -5   28.06    0.85
  -2  -7  -5   28.79    0.86
   7  -2  -5   28.66    1.01
   2   7  -5   27.48    0.89
   7  -2  -5   29.34    0.81
   2   7   5   28.83    0.88
  -2  -7   5   26.47    0.85
   7  -2   5   28.90    0.80
  -2  -7   5   28.79    0.84
   2   7   5   29.56    0.90
   7  -2   5   29.42    0.80
   2   7   5   28.75    0.85
  -7   2   5   29.03    0.78
  -7   2   5   29.48    0.78
   3   7  -5   23.53    0.78
   7  -3  -5   24.71    0.73
   3   7  -5   24.30    0.79
  -7   3  -5   25.69    0.84
  -7   3  -5   25.24    0.70
  -3  -7  -5   25.07    0.78
   7  -3  -5   24.03    0.89
   3   7  -5   24.87    0.75
  -7   3  -5   25.88    0.71
   7  -3  -5   24.28    0.72
  -3  -7  -5   24.07    0.76
  -3  -7   5   23.66    0.77
   3   7   5   25.59    0.79
  -3  -7   5   24.10    0.73
  -7   3   5   24.38    0.71
   3   7   5   23.18    0.79
   7  -3   5   25.45    0.72
   7  -3   5   25.30    0.73
  -7   3   5   24.28    0.70
   3   7   5   23.99    0.74
  -7   4  -5    7.55    0.32
   7  -4  -5    7.93    0.33
   7  -4  -5    7.96    0.33
  -4  -7  -5    8.10    0.37
   4   7  -5    7.91    0.33
  -7   4  -5    7.56    0.42
   7  -4  -5    7.58    0.44
  -7   4  -5    7.10    0.32
   4   7  -5    7.43    0.38
   4   7  -5    8.26    0.38
   7  -4   5    7.02    0.33
   7  -4   5    7.36    0.32
  -7   4   5    7.28    0.40
  -4  -7   5    7.62    0.37
  -7   4   5    7.24    0.33
   4   7   5    7.07    0.37
   4   7   5    7.31    0.38
  -7   4   5    7.33    0.33
   4   7   5    8.14    0.34
  -4  -7   5    7.49    0.31
   7  -5  -5   12.11    0.45
   5   7  -5   12.00    0.48
   7  -5  -5   10.84    0.54
  -5  -7  -5   11.68    0.47
   5   7  -5   11.22    0.41
  -7   5  -5   11.68    0.52
  -7   5  -5   11.83    0.44
   5   7  -5   11.53    0.47
   7  -5  -5   11.87    0.45
   5   7  -5   11.19    0.41
   7  -5   5   11.59    0.45
   5   7   5   11.56    0.47
   5   7   5   11.78    0.42
   7  -5   5   12.32    0.46
  -7   5   5   11.55    0.45
   5   7   5   11.58    0.48
  -7   5   5   11.74    0.53
  -5  -7   5   11.99    0.46
   7  -6  -5   15.33    0.55
   7  -6  -5   15.25    0.64
   6   7  -5   15.18    0.55
  -7   6  -5   14.33    0.54
   7  -6  -5   14.66    0.56
  -6  -7  -5   13.49    0.53
   6   7  -5   14.28    0.55
  -7   6  -5   14.29    0.62
  -6  -7   5   13.72    0.52
  -7   6   5   14.46    0.53
   6   7   5   14.03    0.54
  -7   6   5   14.64    0.61
   7  -6   5   14.59    0.54
   6   7   5   13.86    0.55
   7  -6   5   14.99    0.55
   7  -7  -5    3.71    0.36
  -7   7  -5    3.43    0.33
   7  -7  -5    3.54    0.31
   7   7  -5    4.01    0.32
  -7  -7  -5    3.80    0.28
  -7   7  -5    3.51    0.30
   7  -7  -5    3.41    0.29
   7   7  -5    3.86    0.30
  -7  -7   5    4.29    0.29
   7   7   5    3.58    0.30
   7   7   5    3.84    0.29
  -7   7   5    3.32    0.29
   7  -7   5    3.52    0.30
  -7   7   5    4.62    0.38
   7  -7   5    3.98    0.31
   7  -8  -5    3.32    0.33
  -8  -7  -5    3.27    0.26
   8   7  -5    3.10    0.27
   8   7  -5    3.07    0.27
  -7   8  -5    3.03    0.30
  -7   8  -5    3.10    0.33
   7  -8  -5    2.69    0.29
  -8  -7   5    3.15    0.27
   8   7   5    2.65    0.26
  -7   8   5    2.91    0.32
   8   7   5    3.40    0.27
  -7   8   5    2.87    0.29
   7  -8   5    3.68    0.31
   6  -8  -5    0.83    0.21
   8   6  -5    0.90    0.19
  -6   8  -5    0.94    0.23
  -8  -6  -5    1.01    0.18
  -6   8  -5    0.75    0.23
   8   6  -5    0.89    0.19
   6  -8  -5    0.81    0.24
  -8  -6   5    0.92    0.19
   8   6   5    0.70    0.18
   6  -8   5    0.83    0.23
   8   6   5    1.01    0.19
  -6   8   5    0.84    0.23
  -6   8   5    0.65    0.24
   8   5  -5    7.99    0.45
   8   5  -5    7.66    0.34
   5  -8  -5    7.81    0.41
  -5   8  -5    8.29    0.42
   5  -8  -5    7.77    0.37
   5  -8  -5    8.04    0.42
   8   5  -5    7.39    0.34
  -8  -5  -5    8.30    0.34
  -8  -5  -5    8.25    0.35
  -5   8  -5    7.66    0.44
  -5   8   5    8.21    0.43
   5  -8   5    8.27    0.41
   8   5   5    8.37    0.35
  -8  -5   5    8.15    0.35
  -5   8   5    7.38    0.39
   5  -8   5    8.71    0.40
   8   5   5    8.10    0.34
   4  -8  -5    3.99    0.35
  -8  -4  -5    3.86    0.25
  -4   8  -5    5.65    0.36
   4  -8  -5    4.80    0.34
  -8  -4  -5    3.90    0.28
  -4   8  -5    4.16    0.32
   8   4  -5    3.93    0.25
   4  -8  -5    4.88    0.32
   8   4  -5    3.59    0.35
   8   4  -5    4.06    0.25
  -8  -4   5    4.01    0.25
   8   4   5    4.12    0.25
  -4   8   5    4.36    0.33
   4  -8   5    4.78    0.36
   8   4   5    4.39    0.25
   4  -8   5    4.91    0.33
  -4   8   5    4.41    0.33
   3  -8  -5    7.38    0.35
   8   3  -5    6.36    0.44
   8   3  -5    6.85    0.27
  -3   8  -5    6.40    0.37
   3  -8  -5    6.76    0.39
   8   3  -5    6.62    0.28
  -8  -3  -5    7.08    0.27
   3  -8  -5    7.44    0.37
  -3   8  -5    7.14    0.39
  -8  -3  -5    7.28    0.34
   8   3   5    7.00    0.27
   3  -8   5    7.25    0.37
  -8  -3   5    6.65    0.27
   3  -8   5    7.49    0.38
  -3   8   5    7.92    0.36
   8   3   5    6.73    0.26
  -3   8   5    7.27    0.38
  -8  -2  -5   24.36    0.66
   8   2  -5   25.43    0.69
  -8  -2  -5   24.59    0.80
   2  -8  -5   24.64    0.79
   8   2  -5   24.79    0.92
  -2   8  -5   24.03    0.79
   2  -8  -5   23.70    0.80
  -8  -2  -5   24.73    0.66
   2  -8  -5   24.20    0.77
   8   2  -5   26.10    0.69
  -2   8  -5   24.68    0.80
   2  -8   5   24.65    0.81
   8   2   5   23.96    0.68
   2  -8   5   24.98    0.79
  -2   8   5   24.04    0.77
  -8  -2   5   25.43    0.67
   2  -8   5   24.84    0.81
  -8  -2   5   25.50    0.67
  -2   8   5   23.06    0.80
   8   2   5   24.60    0.68
   1  -8  -5    0.90    0.20
   1  -8  -5    1.33    0.14
   8   1  -5    0.66    0.26
   1  -8  -5    1.13    0.22
  -8  -1  -5    0.98    0.20
   8   1  -5    0.93    0.10
  -8  -1  -5    1.19    0.09
  -8  -1  -5    1.17    0.09
   8   1  -5    1.00    0.10
   1  -8  -5    1.01    0.21
  -1   8  -5    1.13    0.21
  -1   8  -5    0.91    0.20
  -1   8   5    0.90    0.21
   1  -8   5    1.09    0.22
   8   1   5    1.02    0.09
   1  -8   5    0.84    0.17
  -8  -1   5    0.96    0.10
  -1   8   5    1.05    0.19
  -8  -1   5    1.03    0.10
   8   1   5    1.00    0.07
   1  -8   5    1.16    0.21
  -1   8   5    1.00    0.16
   1  -8   5    0.75    0.19
   0   8  -5    2.74    0.25
   8   0  -5    2.84    0.14
   0  -8  -5    2.98    0.25
   8   0  -5    2.59    0.30
   8   0  -5    2.93    0.15
  -8   0  -5    2.83    0.13
  -8   0  -5    2.65    0.25
   0   8  -5    2.81    0.25
   0  -8  -5    2.70    0.16
   0  -8  -5    2.53    0.25
   0   8  -5    3.02    0.25
  -8   0  -5    2.78    0.14
  -8   0   5    2.79    0.16
   0   8   5    2.50    0.17
   0  -8   5    2.92    0.24
   8   0   5    2.60    0.12
   0   8   5    3.01    0.27
   0  -8   5    2.97    0.24
   0   8   5    2.88    0.25
   8   0   5    2.56    0.12
   0  -8   5    3.19    0.28
   0   8   5    2.80    0.26
  -8   0   5    3.03    0.15
   8  -1  -5   12.11    0.37
   1   8  -5   11.76    0.50
  -1  -8  -5   11.95    0.38
   8  -1  -5   12.29    0.37
  -1  -8  -5   10.99    0.48
  -8   1  -5   11.53    0.35
   1   8  -5   12.03    0.49
   1   8  -5   12.26    0.49
   8  -1  -5   12.02    0.57
  -8   1  -5   11.30    0.35
  -8   1  -5   11.38    0.51
  -1  -8   5   11.10    0.47
  -1  -8   5   11.47    0.43
   1   8   5   11.84    0.48
  -8   1   5   12.33    0.36
   8  -1   5   11.79    0.36
   1   8   5   11.22    0.46
   8  -1   5   11.38    0.35
   1   8   5   11.99    0.49
  -8   1   5   12.52    0.37
   8  -2  -5   46.18    1.25
  -8   2  -5   46.33    1.20
  -8   2  -5   46.49    1.20
  -2  -8  -5   44.37    1.30
   2   8  -5   45.88    1.29
   8  -2  -5   45.24    1.24
   2   8  -5   45.95    1.34
   8  -2  -5   42.30    1.49
  -8   2  -5   44.78    1.39
   2   8  -5   45.73    1.35
  -8   2   5   45.57    1.20
  -2  -8   5   46.22    1.29
  -8   2   5   45.28    1.20
   2   8   5   44.96    1.35
  -2  -8   5   44.78    1.29
   8  -2   5   47.74    1.24
   2   8   5   45.12    1.34
   2   8   5   45.30    1.29
   8  -2   5   45.39    1.24
  -8   3  -5    1.35    0.25
   3   8  -5    0.99    0.22
   8  -3  -5    0.80    0.15
   8  -3  -5    0.79    0.15
   3   8  -5    1.21    0.22
  -3  -8  -5    0.92    0.22
   3   8  -5    1.26    0.21
   8  -3  -5    0.98    0.25
  -8   3  -5    1.21    0.16
  -3  -8   5    1.15    0.15
   3   8   5    0.91    0.20
   3   8   5    1.06    0.20
  -8   3   5    1.25    0.16
  -8   3   5    0.84    0.22
   8  -3   5    1.12    0.15
  -3  -8   5    0.91    0.20
   8  -3   5    1.26    0.15
   3   8   5    0.87    0.20
  -8   4  -5   42.50    1.16
   4   8  -5   43.37    1.26
   8  -4  -5   40.52    1.41
   8  -4  -5   43.18    1.20
  -4  -8  -5   39.36    1.20
  -8   4  -5   42.47    1.33
   8  -4  -5   41.89    1.20
   4   8  -5   43.28    1.26
   4   8  -5   43.12    1.19
  -4  -8   5   41.86    1.21
   8  -4   5   43.19    1.20
   4   8   5   41.33    1.18
  -8   4   5   40.06    1.32
   8  -4   5   43.34    1.19
   4   8   5   40.60    1.26
  -8   4   5   42.00    1.16
   4   8   5   41.66    1.26
   5   8  -5    2.75    0.27
   5   8  -5    2.65    0.27
  -8   5  -5    2.57    0.31
   5   8  -5    2.80    0.22
   8  -5  -5    2.14    0.22
  -5  -8  -5    2.43    0.26
  -8   5  -5    2.71    0.23
   8  -5  -5    2.15    0.22
   8  -5  -5    2.28    0.32
   5   8   5    2.73    0.22
   5   8   5    2.54    0.27
   8  -5   5    2.49    0.22
   8  -5   5    2.61    0.23
  -5  -8   5    2.32    0.26
   5   8   5    2.39    0.26
  -8   5   5    2.33    0.23
  -8   5   5    2.42    0.29
   8  -6  -5    1.36    0.22
   6   8  -5    1.41    0.23
  -8   6  -5    0.96    0.21
  -6  -8  -5    1.11    0.23
   8  -6  -5    0.97    0.21
  -8   6  -5    1.30    0.28
   6   8  -5    1.10    0.24
   8  -6  -5    1.44    0.29
   8  -6   5    0.75    0.19
   6   8   5    0.85    0.21
  -6  -8   5    0.83    0.21
  -8   6   5    1.35    0.26
  -8   6   5    1.22    0.21
   8  -6   5    0.91    0.21
   6   8   5    0.91    0.22
   8  -7  -5    0.87    0.26
   8  -7  -5    0.63    0.21
   8  -7  -5    0.74    0.22
   7   8  -5    0.64    0.21
  -8   7  -5    1.09    0.28
  -7  -8  -5    1.02    0.22
   7   8  -5    1.14    0.23
  -8   7  -5    0.63    0.21
   7   8   5    0.93    0.23
  -7  -8   5    0.55    0.21
   7   8   5    0.95    0.23
   8  -7   5    0.56    0.22
  -8   7   5    0.87    0.22
  -8   7   5    0.72    0.27
   8  -7   5    0.63    0.21
  -8  -8  -5    0.54    0.21
   8  -8  -5    0.26    0.22
   8  -8  -5    0.37    0.25
  -8   8  -5    0.35    0.27
  -8   8  -5    0.58    0.23
   8   8  -5    0.24    0.22
   8   8  -5    0.39    0.22
  -8   8   5    0.03    0.24
   8  -8   5    0.70    0.23
  -8  -8   5    0.58    0.22
  -8   8   5    0.10    0.22
   8   8   5    0.33    0.21
   8   8   5    0.36    0.22
  -8   9  -5    5.31    0.40
  -9  -8  -5    6.25    0.37
  -8   9  -5    5.67    0.47
   8  -9  -5    6.03    0.46
   9   8  -5    5.67    0.39
  -8   9   5    5.56    0.46
  -8   9   5    5.59    0.41
   8  -9   5    5.85    0.41
  -9  -8   5    6.09    0.36
   9   8   5    5.56    0.38
   7  -9  -5    0.91    0.26
  -9  -7  -5    1.03    0.21
   9   7  -5    0.74    0.22
  -7   9  -5    1.14    0.29
   9   7  -5    1.45    0.23
  -7   9  -5    1.23    0.26
   7  -9  -5    1.19    0.26
   9   7   5    0.70    0.21
   9   7   5    0.95    0.22
   7  -9   5    0.96    0.26
  -7   9   5    0.89    0.27
  -7   9   5    1.08    0.26
  -9  -7   5    1.20    0.22
   9   6  -5    0.82    0.20
   6  -9  -5    1.17    0.25
  -6   9  -5    1.07    0.25
   6  -9  -5    0.92    0.25
  -6   9  -5    0.69    0.26
  -9  -6  -5    0.77    0.18
   9   6  -5    1.14    0.20
   9   6   5    0.80    0.20
   6  -9   5    0.98    0.24
  -9  -6   5    0.88    0.19
  -6   9   5    0.80    0.26
   9   6   5    1.07    0.20
  -6   9   5    0.77    0.25
   5  -9  -5    4.12    0.34
   9   5  -5    4.02    0.27
  -5   9  -5    4.28    0.36
   9   5  -5    4.22    0.27
   5  -9  -5    3.94    0.32
  -5   9  -5    3.81    0.34
  -9  -5  -5    3.99    0.28
  -9  -5  -5    4.58    0.26
   9   5   5    4.31    0.27
   9   5   5    4.28    0.27
  -5   9   5    3.76    0.33
   5  -9   5    4.13    0.34
   5  -9   5    4.19    0.36
  -5   9   5    4.02    0.35
  -9  -5   5    4.47    0.27
   4  -9  -5    3.25    0.29
   4  -9  -5    3.94    0.32
   9   4  -5    3.49    0.24
   9   4  -5    3.39    0.23
  -9  -4  -5    4.12    0.30
  -4   9  -5    3.97    0.34
  -9  -4  -5    4.21    0.24
   9   4  -5    3.74    0.36
  -4   9  -5    3.63    0.32
   9   4   5    3.71    0.23
  -9  -4   5    3.19    0.24
   4  -9   5    3.49    0.30
  -4   9   5    3.63    0.31
  -4   9   5    3.69    0.33
   9   4   5    3.81    0.23
  -3   9  -5    5.05    0.35
  -9  -3  -5    4.29    0.30
   3  -9  -5    4.72    0.35
  -9  -3  -5    4.69    0.22
   9   3  -5    5.00    0.42
  -3   9  -5    5.51    0.36
   9   3  -5    5.13    0.24
   3  -9  -5    5.22    0.29
   9   3  -5    4.96    0.23
  -3   9   5    4.64    0.38
   9   3   5    4.19    0.22
  -3   9   5    4.97    0.32
  -9  -3   5    4.92    0.24
   9   3   5    4.32    0.23
   3  -9   5    5.00    0.33
   9   2  -5    9.62    0.32
   2  -9  -5    9.42    0.43
  -9  -2  -5    9.54    0.30
   9   2  -5    9.08    0.51
   9   2  -5    9.82    0.31
   2  -9  -5    9.28    0.37
  -2   9  -5    9.01    0.44
  -9  -2  -5    8.62    0.42
   2  -9   5    9.50    0.46
   9   2   5    9.44    0.30
  -9  -2   5    9.71    0.31
  -2   9   5    9.10    0.46
   9   2   5    9.24    0.30
  -2   9   5    8.83    0.39
   9   2   5    9.34    0.30
   9   1  -5    0.76    0.10
   9   1  -5    0.73    0.10
  -9  -1  -5    0.73    0.20
  -1   9  -5    0.75    0.23
   1  -9  -5    0.86    0.22
   9   1  -5    0.85    0.27
  -9  -1  -5    0.77    0.08
   9   1   5    0.70    0.08
   1  -9   5    0.58    0.22
   1  -9   5    0.91    0.19
   9   1   5    0.70    0.08
  -1   9   5    0.65    0.23
  -1   9   5    0.75    0.15
  -9  -1   5    0.80    0.10
   9   0  -5    0.52    0.10
  -9   0  -5    0.63    0.22
   9   0  -5    0.46    0.09
   0   9  -5    0.45    0.20
  -9   0  -5    0.54    0.09
   0  -9  -5    0.68    0.22
   9   0  -5    0.29    0.24
   0   9   5    0.20    0.20
  -9   0   5    0.52    0.10
   0  -9   5    0.43    0.17
   9   0   5    0.52    0.07
   9   0   5    0.53    0.08
   0  -9   5    0.55    0.22
  -9   1  -5    0.07    0.19
  -9   1  -5    0.05    0.10
  -1  -9  -5    0.20    0.19
   9  -1  -5    0.04    0.10
   9  -1  -5   -0.09    0.22
   1   9  -5   -0.01    0.18
   9  -1  -5    0.02    0.10
  -9   1   5    0.17    0.20
   9  -1   5    0.10    0.09
  -1  -9   5    0.12    0.15
  -9   1   5    0.09    0.10
   1   9   5    0.14    0.21
   9  -1   5    0.10    0.09
  -1  -9   5    0.28    0.22
  -9   2  -5    8.82    0.32
   9  -2  -5    8.93    0.33
  -2  -9  -5    8.55    0.42
   2   9  -5    8.37    0.46
  -9   2  -5    8.58    0.45
   9  -2  -5    8.98    0.33
   9  -2  -5    8.36    0.52
   2   9  -5    8.50    0.43
   9  -2   5    8.65    0.32
  -9   2   5    8.47    0.47
   2   9   5    8.17    0.42
   9  -2   5    8.77    0.32
   2   9   5    8.52    0.44
  -2  -9   5    7.95    0.43
  -9   2   5    9.18    0.32
   3   9  -5    2.45    0.27
  -9   3  -5    2.26    0.19
   9  -3  -5    2.41    0.32
   9  -3  -5    2.28    0.19
   3   9  -5    2.47    0.25
   9  -3  -5    2.37    0.21
  -3  -9  -5    2.10    0.26
  -9   3  -5    1.52    0.28
  -9   3   5    2.52    0.29
   3   9   5    2.26    0.27
   3   9   5    2.19    0.25
   9  -3   5    2.09    0.19
  -9   3   5    2.49    0.19
   9  -3   5    2.12    0.18
  -3  -9   5    2.30    0.26
  -4  -9  -5    3.03    0.29
   9  -4  -5    3.43    0.27
   4   9  -5    3.11    0.31
   4   9  -5    3.08    0.27
  -9   4  -5    2.97    0.32
   9  -4  -5    3.32    0.37
  -9   4  -5    3.39    0.26
   9  -4  -5    3.28    0.24
   9  -4   5    2.91    0.25
  -4  -9   5    3.00    0.28
   4   9   5    3.33    0.27
   9  -4   5    3.14    0.24
   4   9   5    3.06    0.30
  -9   4   5    3.43    0.26
  -9   4   5    2.91    0.33
  -9   5  -5    6.66    0.35
   9  -5  -5    6.35    0.34
  -5  -9  -5    5.80    0.37
   9  -5  -5    6.20    0.44
   5   9  -5    6.12    0.41
   9  -5  -5    6.44    0.33
  -9   5  -5    6.87    0.43
  -5  -9   5    5.50    0.38
   9  -5   5    6.20    0.34
   9  -5   5    6.35    0.33
  -9   5   5    6.38    0.45
   5   9   5    6.46    0.40
  -9   5   5    6.35    0.34
   9  -6  -5    1.33    0.23
  -6  -9  -5    1.06    0.24
  -9   6  -5    0.92    0.21
   6   9  -5    1.15    0.25
   9  -6  -5    1.42    0.22
  -9   6  -5    1.16    0.30
   9  -6  -5    1.58    0.31
   9  -6   5    0.84    0.21
   6   9   5    0.82    0.25
   9  -6   5    0.83    0.22
  -9   6   5    0.99    0.27
  -6  -9   5    0.75    0.23
  -9   6   5    0.69    0.21
  -9   7  -5    0.33    0.28
   7   9  -5    0.08    0.22
   9  -7  -5   -0.07    0.20
   9  -7  -5    0.01    0.26
  -9   7  -5    0.48    0.22
  -7  -9  -5    0.11    0.22
  -9   7   5    0.13    0.26
   7   9   5    0.03    0.22
   9  -7   5    0.28    0.22
  -9   7   5    0.05    0.20
   9  -7   5    0.27    0.20
  -7  -9   5    0.30    0.23
  -8  -9  -5    1.38    0.26
  -9   8  -5    1.38    0.27
   8   9  -5    1.23    0.26
   9  -8  -5    0.92    0.25
   9  -8  -5    1.37    0.31
  -9   8   5    0.91    0.26
   9  -8   5    1.19    0.25
   8   9   5    0.96    0.26
  -9   8   5    1.68    0.33
  -8  -9   5    1.19    0.25
  -9   9  -5    0.44    0.25
   9   9  -5    0.53    0.24
  -9  -9  -5    0.37    0.23
  -9  -9   5    0.49    0.25
  -9   9   5    0.11    0.24
   9   9   5    0.15    0.25
   9  -9   5    0.44    0.26
  -7  10  -5    1.81    0.32
  10   7  -5    1.71    0.26
  -7  10  -5    1.35    0.28
  10   7  -5    1.75    0.26
 -10  -7  -5    0.99    0.23
  10   7   5    1.36    0.24
  -7  10   5    1.50    0.30
  -7  10   5    1.72    0.31
  10   7   5    1.02    0.23
 -10  -7   5    1.67    0.24
  -6  10  -5    2.60    0.33
  10   6  -5    2.32    0.25
  -6  10  -5    2.83    0.34
 -10  -6  -5    2.16    0.24
  10   6  -5    2.19    0.24
  -6  10   5    2.12    0.32
 -10  -6   5    2.18    0.24
  10   6   5    2.36    0.24
  -6  10   5    3.31    0.34
  10   6   5    2.09    0.24
  10   5  -5    8.91    0.39
  10   5  -5    9.94    0.40
 -10  -5  -5    9.33    0.38
  -5  10  -5    9.69    0.51
   5 -10  -5    9.62    0.46
  -5  10  -5   10.12    0.51
  -5  10   5    9.57    0.50
  -5  10   5    9.20    0.48
 -10  -5   5    9.85    0.39
 -10  -5   5    9.90    0.47
  10   5   5    8.81    0.39
  10   5   5    8.98    0.38
  10   4  -5    0.04    0.15
  10   4  -5    0.11    0.14
   4 -10  -5    0.30    0.21
  -4  10  -5    0.49    0.22
  -4  10  -5   -0.19    0.23
 -10  -4  -5    0.17    0.19
 -10  -4  -5   -0.03    0.13
  10   4   5    0.10    0.14
  -4  10   5    0.41    0.21
  -4  10   5    0.43    0.24
   4 -10   5    0.15    0.21
 -10  -4   5    0.15    0.14
  10   4   5    0.28    0.14
 -10  -3  -5    0.34    0.19
  -3  10  -5    0.36    0.24
  -3  10  -5    0.25    0.21
  10   3  -5   -0.07    0.12
  10   3  -5    0.28    0.27
   3 -10  -5   -0.07    0.21
 -10  -3  -5    0.13    0.11
  10   3  -5    0.19    0.12
  -3  10   5    0.48    0.24
   3 -10   5    0.17    0.20
  10   3   5    0.14    0.11
  10   3   5   -0.01    0.11
  -3  10   5    0.22    0.19
 -10  -3   5    0.29    0.13
 -10  -2  -5    4.00    0.19
   2 -10  -5    3.63    0.33
  10   2  -5    4.35    0.20
  10   2  -5    4.15    0.40
  -2  10  -5    4.07    0.35
  10   2  -5    4.32    0.21
 -10  -2  -5    3.74    0.32
  -2  10   5    4.16    0.29
   2 -10   5    3.96    0.34
  -2  10   5    3.42    0.34
  10   2   5    3.85    0.18
 -10  -2   5    4.21    0.20
  10   2   5    3.85    0.18
  10   1  -5    1.80    0.31
  10   1  -5    1.78    0.15
  10   1  -5    1.84    0.14
  10   1  -5    1.81    0.14
   1 -10  -5    1.99    0.26
 -10  -1  -5    1.70    0.25
 -10  -1  -5    1.75    0.13
  -1  10  -5    1.78    0.28
 -10  -1   5    1.64    0.27
  10   1   5    1.66    0.11
 -10  -1   5    1.84    0.15
  10   1   5    1.57    0.12
  -1  10   5    1.67    0.26
   1 -10   5    2.12    0.28
 -10   0  -5    0.55    0.23
   0 -10  -5    0.65    0.24
   0  10  -5    0.44    0.22
 -10   0  -5    0.62    0.09
  10   0  -5    0.39    0.28
  10   0  -5    0.57    0.10
  10   0  -5    0.58    0.10
 -10   0   5    0.59    0.11
   0 -10   5    0.59    0.22
 -10   0   5    0.85    0.23
  10   0   5    0.63    0.09
  10   0   5    0.59    0.09
   0  10   5    0.75    0.23
  10  -1  -5    2.24    0.18
   1  10  -5    2.20    0.28
  10  -1  -5    2.57    0.35
  10  -1  -5    2.29    0.17
 -10   1  -5    2.17    0.29
  -1 -10  -5    2.36    0.29
 -10   1  -5    2.41    0.17
 -10   1   5    2.37    0.31
 -10   1   5    2.47    0.19
  10  -1   5    2.40    0.16
   1  10   5    2.28    0.28
  10  -1   5    2.28    0.16
  -1 -10   5    1.82    0.28
  10  -2  -5   10.86    0.59
 -10   2  -5   11.54    0.38
   2  10  -5   11.53    0.51
  10  -2  -5   10.54    0.38
 -10   2  -5   11.73    0.54
  -2 -10  -5   11.88    0.52
  10  -2  -5   10.64    0.39
  10  -2   5   11.49    0.38
  10  -2   5   11.30    0.38
   2  10   5   11.47    0.51
  -2 -10   5    9.56    0.49
 -10   2   5   11.01    0.39
 -10   2   5    9.60    0.53
  10  -3  -5    0.69    0.15
   3  10  -5    0.60    0.22
 -10   3  -5    0.54    0.26
 -10   3  -5    0.56    0.16
  -3 -10  -5    0.52    0.23
  10  -3  -5    0.72    0.30
  10  -3  -5    0.60    0.15
   3  10   5    0.43    0.22
 -10   3   5    0.62    0.26
  -3 -10   5    0.24    0.23
 -10   3   5    0.36    0.15
  10  -3   5    0.47    0.15
  10  -3   5    0.51    0.14
  10  -4  -5    1.58    0.20
  10  -4  -5    1.52    0.19
 -10   4  -5    1.45    0.20
  10  -4  -5    1.24    0.31
  -4 -10  -5    1.23    0.25
   4  10  -5    1.50    0.24
 -10   4  -5    1.54    0.30
   4  10   5    1.70    0.24
  10  -4   5    1.58    0.20
 -10   4   5    1.34    0.20
  10  -4   5    1.29    0.19
  -4 -10   5    1.15    0.26
 -10   4   5    1.60    0.29
  10  -5  -5    2.53    0.35
 -10   5  -5    2.64    0.25
  10  -5  -5    2.40    0.25
  10  -5  -5    2.76    0.25
 -10   5  -5    2.31    0.32
  -5 -10  -5    2.49    0.30
  10  -5   5    2.35    0.25
  10  -5   5    2.18    0.24
 -10   5   5    2.60    0.25
  -5 -10   5    2.02    0.29
 -10   5   5    2.61    0.34
  10  -6  -5   10.64    0.48
  10  -6  -5   11.11    0.60
  10  -6  -5   11.26    0.50
  -6 -10  -5   10.77    0.52
 -10   6  -5   11.56    0.48
 -10   6  -5   12.11    0.62
  10  -6   5   11.27    0.50
  -6 -10   5   11.27    0.53
  10  -6   5   11.18    0.48
 -10   6   5   11.27    0.49
 -10   6   5   11.16    0.58
  -7 -10  -5    7.55    0.45
   7  10  -5    8.23    0.49
 -10   7  -5    7.51    0.44
  10  -7  -5    8.23    0.54
  10  -7  -5    8.23    0.44
 -10   7   5    8.42    0.44
  -7 -10   5    8.20    0.46
   7  10   5    8.80    0.49
  10  -7   5    7.35    0.43
  11   6  -5    1.52    0.22
  11   6  -5    1.20    0.21
  -6  11  -5    1.19    0.30
  -6  11  -5    1.19    0.30
  11   6   5    1.05    0.21
 -11  -6   5    1.48    0.22
  11   6   5    1.34    0.21
  -6  11   5    1.15    0.29
  11   5  -5    2.03    0.22
  11   5  -5    2.17    0.21
  -5  11  -5    1.60    0.31
  -5  11  -5    2.07    0.32
  11   5   5    1.72    0.20
  -5  11   5    1.20    0.29
  11   5   5    1.79    0.20
  -4  11  -5    4.01    0.37
   4 -11  -5    3.72    0.34
  11   4  -5    3.53    0.25
  -4  11  -5    3.52    0.34
  11   4  -5    3.47    0.25
  11   4   5    3.33    0.24
   4 -11   5    3.33    0.34
 -11  -4   5    3.54    0.33
  11   4   5    3.15    0.23
  -4  11   5    3.47    0.35
  -3  11  -5    1.63    0.30
  11   3  -5    2.18    0.19
   3 -11  -5    2.35    0.28
  11   3  -5    2.45    0.21
 -11  -3  -5    2.20    0.28
  11   3   5    2.06    0.18
   3 -11   5    2.54    0.31
 -11  -3   5    2.39    0.29
  11   3   5    2.27    0.18
  -3  11   5    1.64    0.28
  11   2  -5    0.86    0.13
  -2  11  -5    0.80    0.27
 -11  -2  -5    0.64    0.22
  11   2  -5    1.35    0.32
   2 -11  -5    0.60    0.24
  11   2  -5    0.80    0.12
   2 -11   5    0.75    0.26
  -2  11   5    1.05    0.28
  11   2   5    0.72    0.11
 -11  -2   5    1.01    0.25
  11   2   5    0.68    0.11
  11   1  -5    1.86    0.33
  11   1  -5    2.02    0.15
  -1  11  -5    2.51    0.32
 -11  -1  -5    2.02    0.28
  11   1  -5    2.03    0.16
   1 -11  -5    2.13    0.30
  11   1   5    2.29    0.14
  -1  11   5    1.91    0.29
  11   1   5    1.91    0.13
 -11  -1   5    1.99    0.28
   1 -11   5    2.65    0.32
  11   0  -5    1.26    0.13
   0 -11  -5    1.64    0.26
  11   0  -5    1.28    0.13
 -11   0  -5    1.60    0.28
   0  11  -5    1.32    0.28
  11   0  -5    1.57    0.32
  11   0   5    1.43    0.11
  11   0   5    1.45    0.13
 -11   0   5    1.91    0.28
   0  11   5    1.38    0.27
   0 -11   5    1.39    0.28
 -11   1  -5    0.38    0.25
  11  -1  -5    0.22    0.12
  -1 -11  -5    0.09    0.24
   1  11  -5    0.56    0.23
  11  -1  -5    0.31    0.12
  11  -1  -5    0.34    0.27
  11  -1   5    0.22    0.11
   1  11   5    0.40    0.25
  -1 -11   5   -0.10    0.22
 -11   1   5    0.20    0.26
  11  -1   5    0.19    0.11
   2  11  -5    0.07    0.23
  11  -2  -5    0.09    0.13
  11  -2  -5    0.22    0.13
 -11   2  -5    0.26    0.25
  11  -2  -5    0.07    0.29
  -2 -11  -5    0.29    0.22
 -11   2   5    0.10    0.26
   2  11   5    0.44    0.24
  -2 -11   5    0.10    0.24
  11  -2   5    0.23    0.13
  11  -2   5    0.20    0.13
 -11   2   5    0.10    0.13
  11  -3  -5    1.60    0.35
  11  -3  -5    1.93    0.20
 -11   3  -5    1.90    0.31
 -11   3  -5    2.03    0.19
  11  -3  -5    2.14    0.19
   3  11  -5    2.08    0.29
  -3 -11  -5    1.93    0.28
 -11   3   5    2.11    0.34
 -11   3   5    1.98    0.20
  11  -3   5    2.11    0.19
   3  11   5    2.04    0.29
  11  -3   5    2.11    0.19
  -3 -11   5    1.68    0.28
  -4 -11  -5    0.82    0.26
 -11   4  -5    1.25    0.20
  11  -4  -5    0.75    0.30
 -11   4  -5    1.16    0.31
  11  -4  -5    0.96    0.19
  11  -4  -5    0.92    0.19
  11  -4   5    1.10    0.19
 -11   4   5    0.94    0.19
  11  -4   5    1.12    0.19
  -4 -11   5    0.91    0.27
 -11   4   5    0.92    0.28
  11  -5  -5    3.05    0.27
  11  -5  -5    2.56    0.37
  11  -5  -5    2.61    0.26
  -5 -11  -5    2.79    0.33
 -11   5  -5    3.13    0.27
  -5 -11   5    2.72    0.33
  11  -5   5    2.86    0.25
  11  -5   5    2.87    0.27
 -11   5   5    3.26    0.27
  11  -6  -5    0.61    0.23
  11  -6  -5    0.90    0.22
 -11   6  -5    0.76    0.23
  -6 -11  -5    0.41    0.26
  11  -6  -5    0.42    0.32
  -6 -11   5    0.36    0.26
 -11   6   5    0.74    0.23
  11  -6   5    0.40    0.21
  11  -6   5    0.34    0.21
  12   4  -5    0.83    0.17
  -4  12  -5    1.20    0.31
  12   4  -5    0.72    0.18
  12   4   5    0.68    0.17
  -4  12   5    0.52    0.29
  12   4   5    0.64    0.16
  12   3  -5    0.47    0.14
  12   3  -5    0.59    0.15
   3 -12  -5    0.34    0.26
  -3  12  -5    0.67    0.27
  12   3   5    0.33    0.13
 -12  -3   5    0.12    0.25
  12   3   5    0.34    0.13
  -3  12   5    0.76    0.27
   3 -12   5    0.50    0.27
  12   2  -5    9.13    0.32
 -12  -2  -5    9.35    0.50
  12   2  -5    9.10    0.33
  -2  12  -5    8.73    0.53
   2 -12  -5    9.75    0.52
  12   2   5    8.64    0.31
 -12  -2   5    9.23    0.51
  -2  12   5    9.43    0.53
   2 -12   5    9.24    0.53
  12   2   5    8.85    0.30
  12   1  -5    9.35    0.32
  12   1  -5    9.37    0.61
  12   1  -5    9.15    0.31
 -12  -1  -5    9.51    0.51
   1 -12  -5    8.73    0.51
  -1  12  -5    9.75    0.54
   1 -12   5    9.80    0.53
  12   1   5    8.37    0.29
  -1  12   5    9.50    0.51
  12   1   5    8.94    0.29
 -12  -1   5    9.00    0.51
  12   0  -5    5.30    0.48
   0  12  -5    5.17    0.44
   0 -12  -5    4.88    0.42
  12   0  -5    5.26    0.24
 -12   0  -5    5.89    0.44
  12   0  -5    5.00    0.23
 -12   0   5    5.11    0.44
   0  12   5    6.35    0.45
   0 -12   5    5.67    0.44
  12   0   5    4.98    0.21
  12   0   5    5.60    0.21
  -1 -12  -5    7.15    0.45
 -12   1  -5    6.56    0.49
  12  -1  -5    7.74    0.29
  12  -1  -5    7.00    0.53
  12  -1  -5    7.85    0.30
   1  12  -5    7.32    0.48
 -12   1   5    7.40    0.51
  -1 -12   5    7.92    0.49
  12  -1   5    6.78    0.28
  12  -1   5    6.64    0.28
   1  12   5    7.43    0.47
   2  12  -5    0.95    0.27
  -2 -12  -5    0.82    0.28
  12  -2  -5    0.99    0.16
  12  -2  -5    0.86    0.35
  12  -2  -5    0.76    0.16
   2  12   5    0.61    0.27
  -2 -12   5    0.93    0.29
  12  -2   5    0.44    0.14
  12  -2   5    0.52    0.15
  -3 -12  -5    0.82    0.28
  12  -3  -5    0.84    0.32
  12  -3  -5    0.70    0.17
  12  -3  -5    0.96    0.18
  12  -3   5    0.49    0.16
  -3 -12   5    0.81    0.27
  12  -3   5    0.68    0.17
  12  -4  -5    5.31    0.48
  12  -4  -5    4.93    0.33
  12  -4  -5    5.40    0.32
  -4 -12  -5    6.02    0.45
  12  -4   5    4.73    0.33
  12  -4   5    5.13    0.31
  -4 -12   5    5.19    0.44
   0   0  -6   -0.09    0.08
   0   0  -6   -0.06    0.09
   0   0  -6   -0.03    0.08
   0   0  -6   -0.13    0.08
   0   0   6   -0.16    0.08
   0   0   6   -0.08    0.10
   0   0   6   -0.04    0.09
   0   0   6   -0.06    0.08
   0   1  -6  139.49    3.50
   0   1  -6  136.41    3.64
   1   0  -6  136.15    3.63
   1   0  -6  138.42    3.63
  -1   0  -6  138.87    3.50
   0  -1  -6  138.05    3.50
   0  -1  -6  135.54    3.50
   1   0  -6  143.02    3.50
   0   1  -6  140.14    3.51
   0   1  -6  141.51    3.64
  -1   0  -6  139.87    3.63
  -1   0  -6  138.78    3.63
   0  -1  -6  140.60    3.64
  -1   0  -6  138.00    3.50
   0   1  -6  141.37    3.50
   1   0  -6  137.01    3.50
   0  -1  -6  138.59    3.64
   1   0   6  138.27    3.63
  -1   0   6  140.09    3.50
   0  -1   6  141.24    3.64
  -1   0   6  139.59    3.63
   1   0   6  136.86    3.63
   0   1   6  139.56    3.64
  -1   0   6  142.85    3.63
   0  -1   6  138.73    3.50
   0   1   6  138.58    3.64
   1   0   6  138.74    3.50
   0  -1   6  136.82    3.64
   0   1   6  138.08    3.51
   0   1   6  139.48    3.50
   1   0   6  140.54    3.50
   1   0   6  135.81    3.73
  -1   0   6  138.17    3.50
   0  -1   6  140.98    3.50
   1   1  -6  139.48    3.52
   1   1  -6  140.85    3.52
  -1   1  -6  137.15    3.65
   1   1  -6  137.19    3.65
   1  -1  -6  142.77    3.52
   1  -1  -6  140.88    3.65
  -1  -1  -6  137.13    3.64
   1  -1  -6  141.66    3.52
  -1  -1  -6  137.18    3.51
  -1  -1  -6  141.21    3.52
  -1  -1  -6  140.81    3.65
   1  -1  -6  140.32    3.65
   1   1  -6  139.23    3.65
  -1   1  -6  136.38    3.52
  -1   1  -6  138.89    3.65
  -1   1  -6  138.42    3.52
   1   1   6  140.66    3.52
   1   1   6  139.90    3.65
  -1  -1   6  140.26    3.65
  -1  -1   6  137.44    3.52
  -1   1   6  143.58    3.52
   1  -1   6  137.97    3.75
   1   1   6  141.75    3.51
   1  -1   6  139.33    3.65
   1   1   6  139.81    3.65
   1  -1   6  135.84    3.51
  -1  -1   6  139.58    3.52
  -1  -1   6  140.04    3.52
  -1   1   6  143.96    3.65
   1  -1   6  135.07    3.65
  -1   1   6  141.94    3.65
   1  -1   6  141.16    3.52
   1   1   6  135.42    3.65
  -1  -1   6  138.38    3.65
  -1   1   6  139.89    3.52
  -1   2  -6   14.74    0.44
  -1   2  -6   14.20    0.46
   2   1  -6   14.51    0.41
  -2  -1  -6   14.97    0.42
  -2  -1  -6   14.95    0.44
   1  -2  -6   14.89    0.45
  -2  -1  -6   15.29    0.42
   2   1  -6   14.34    0.43
  -1   2  -6   14.87    0.44
   2   1  -6   13.67    0.41
   2   1  -6   13.83    0.49
  -2  -1  -6   15.26    0.42
   2   1  -6   13.50    0.43
   1  -2  -6   14.59    0.44
   1  -2  -6   14.06    0.44
   1  -2  -6   15.20    0.44
  -1   2  -6   13.74    0.44
  -2  -1  -6   15.60    0.42
  -1   2  -6   14.45    0.44
   1  -2   6   14.34    0.44
  -1   2   6   14.18    0.44
   1  -2   6   14.69    0.44
  -2  -1   6   14.02    0.42
  -2  -1   6   13.97    0.42
  -2  -1   6   13.47    0.42
   1  -2   6   14.90    0.47
   1  -2   6   14.58    0.45
   1  -2   6   13.95    0.43
  -1   2   6   15.16    0.44
   2   1   6   15.11    0.41
  -2  -1   6   14.08    0.42
   2   1   6   15.56    0.43
  -2  -1   6   13.89    0.42
  -1   2   6   15.04    0.44
   2   1   6   15.20    0.45
   2   1   6   14.88    0.41
  -1   2   6   14.91    0.44
   2   1   6   15.07    0.43
   2   0  -6   38.96    1.02
   0   2  -6   37.82    1.04
   2   0  -6   37.92    0.98
   0  -2  -6   38.42    1.00
  -2   0  -6   37.32    0.98
  -2   0  -6   37.48    1.01
   0   2  -6   37.78    1.00
  -2   0  -6   38.12    1.06
  -2   0  -6   38.54    1.01
   0  -2  -6   37.18    1.00
   0  -2  -6   37.16    1.03
   0  -2  -6   37.83    1.03
   0   2  -6   37.68    1.00
   2   0  -6   37.50    0.98
   2   0  -6   37.71    1.02
   2   0  -6   38.02    1.15
  -2   0  -6   37.47    0.98
   0   2  -6   37.69    1.04
  -2   0   6   37.94    0.98
   0  -2   6   37.27    1.03
   2   0   6   36.24    0.97
   2   0   6   36.44    1.01
  -2   0   6   38.05    0.98
   0  -2   6   38.15    1.03
   0  -2   6   38.17    1.00
   2   0   6   37.76    0.98
   0  -2   6   38.43    1.00
   0   2   6   37.72    1.00
  -2   0   6   38.83    1.01
   0   2   6   36.47    1.03
   0   2   6   37.26    1.00
   0   2   6   37.87    1.04
   2   0   6   37.07    1.06
  -2   0   6   38.14    1.01
   2   0   6   38.83    1.02
  -1  -2  -6   43.85    1.21
   2  -1  -6   46.06    1.16
   1   2  -6   44.35    1.22
  -1  -2  -6   45.31    1.22
   1   2  -6   45.59    1.17
  -1  -2  -6   46.38    1.18
   1   2  -6   45.16    1.17
   2  -1  -6   45.74    1.16
   2  -1  -6   45.62    1.21
  -2   1  -6   44.78    1.26
  -2   1  -6   44.65    1.20
  -2   1  -6   44.20    1.16
   2  -1  -6   45.90    1.21
  -1  -2  -6   45.39    1.18
  -2   1  -6   44.04    1.17
  -2   1  -6   44.33    1.20
   1   2  -6   46.20    1.22
   1   2  -6   44.91    1.17
   2  -1  -6   45.65    1.35
  -2   1   6   46.90    1.20
   1   2   6   44.32    1.17
  -2   1   6   44.86    1.17
  -1  -2   6   45.51    1.18
   2  -1   6   43.30    1.21
   1   2   6   43.89    1.21
  -1  -2   6   46.09    1.22
  -2   1   6   46.03    1.17
  -2   1   6   46.91    1.20
   2  -1   6   42.67    1.26
  -1  -2   6   44.48    1.21
   2  -1   6   43.98    1.21
   1   2   6   44.15    1.17
   2  -1   6   44.44    1.16
   1   2   6   45.04    1.22
   2  -1   6   43.91    1.16
  -1  -2   6   44.53    1.18
   2  -2  -6   30.63    0.78
  -2  -2  -6   28.85    0.76
  -2   2  -6   27.20    0.76
  -2  -2  -6   26.58    0.75
   2  -2  -6   29.12    0.75
   2   2  -6   26.27    0.85
   2   2  -6   26.94    0.74
   2  -2  -6   29.67    0.87
  -2   2  -6   28.75    0.75
  -2   2  -6   26.92    0.77
  -2   2  -6   24.49    0.81
   2  -2  -6   29.39    0.78
  -2   2  -6   26.80    0.75
   2   2  -6   27.03    0.77
  -2  -2  -6   28.71    0.75
   2  -2  -6   28.53    0.75
   2   2  -6   27.23    0.74
   2   2  -6   26.56    0.77
  -2  -2  -6   28.09    0.76
  -2  -2   6   27.02    0.76
  -2   2   6   28.72    0.77
  -2  -2   6   26.71    0.75
   2  -2   6   27.93    0.75
   2  -2   6   23.36    0.77
   2   2   6   27.95    0.77
   2  -2   6   28.66    0.82
  -2   2   6   28.92    0.75
  -2  -2   6   27.22    0.76
  -2   2   6   26.36    0.75
   2   2   6   29.42    0.77
   2   2   6   28.80    0.77
   2   2   6   26.98    0.74
   2  -2   6   27.04    0.75
   2   2   6   28.76    0.74
  -2   2   6   29.47    0.77
   2  -2   6   27.27    0.77
  -2  -2   6   26.16    0.75
   3   2  -6    1.86    0.14
  -2   3  -6    1.52    0.14
   3   2  -6    1.30    0.12
   3   2  -6    1.50    0.11
  -3  -2  -6    1.61    0.14
  -2   3  -6    1.63    0.13
   2  -3  -6    1.85    0.17
  -2   3  -6    1.53    0.14
   2  -3  -6    1.81    0.15
   2  -3  -6    1.97    0.14
   3   2  -6    1.49    0.16
  -2   3  -6    1.66    0.17
   2  -3  -6    1.72    0.14
  -3  -2  -6    1.60    0.12
  -3  -2  -6    1.46    0.12
   2  -3  -6    1.61    0.14
  -2   3  -6    1.46    0.13
   3   2  -6    1.46    0.12
   3   2   6    1.86    0.15
   2  -3   6    1.20    0.13
  -3  -2   6    1.29    0.12
   2  -3   6    1.32    0.14
   3   2   6    1.52    0.13
   2  -3   6    1.53    0.16
   3   2   6    1.79    0.14
   3   2   6    1.66    0.13
   2  -3   6    1.55    0.14
  -3  -2   6    1.38    0.15
  -3  -2   6    1.48    0.12
  -2   3   6    1.73    0.14
  -2   3   6    1.96    0.17
  -2   3   6    1.66    0.15
   3   2   6    1.46    0.11
   2  -3   6    1.87    0.14
  -2   3   6    1.60    0.14
  -1   3  -6   12.60    0.40
  -1   3  -6   11.60    0.41
   3   1  -6   12.78    0.37
  -1   3  -6   12.74    0.40
   1  -3  -6   11.97    0.39
   3   1  -6   12.53    0.37
  -3  -1  -6   13.00    0.36
  -3  -1  -6   12.30    0.40
   3   1  -6   12.29    0.44
   1  -3  -6   11.24    0.38
  -1   3  -6   12.45    0.39
   1  -3  -6   10.75    0.39
  -3  -1  -6   11.97    0.35
  -1   3  -6   12.52    0.40
   3   1  -6   12.08    0.34
   3   1  -6   12.24    0.34
   1  -3  -6   11.96    0.39
  -3  -1   6   11.53    0.43
   1  -3   6   12.27    0.41
  -1   3   6   12.60    0.40
  -3  -1   6   11.53    0.36
  -1   3   6   11.47    0.39
   3   1   6   12.42    0.33
   1  -3   6   12.09    0.40
   3   1   6   12.52    0.36
   1  -3   6   11.83    0.38
  -3  -1   6   12.55    0.36
   3   1   6   12.07    0.36
   3   1   6   12.41    0.34
  -1   3   6   11.63    0.39
   3   1   6   12.50    0.40
   1  -3   6   12.54    0.41
  -1   3   6   11.89    0.39
   1  -3   6   11.28    0.38
   0  -3  -6  289.60    7.35
   0   3  -6  290.03    7.63
   3   0  -6  297.38    7.36
   3   0  -6  289.58    7.64
   0   3  -6  297.05    7.63
   3   0  -6  290.88    7.34
  -3   0  -6  291.44    7.37
   0   3  -6  292.46    7.35
   0   3  -6  296.01    7.35
   3   0  -6  295.79    7.66
  -3   0  -6  290.43    7.37
   0  -3  -6  284.51    7.35
   0  -3  -6  279.50    7.63
   3   0  -6  291.76    8.44
   0  -3  -6  297.06    7.63
  -3   0  -6  292.83    7.83
  -3   0  -6  293.45    7.36
   0  -3   6  296.00    7.36
   0  -3   6  299.47    7.36
  -3   0   6  296.97    7.38
  -3   0   6  299.79    8.44
   0   3   6  284.85    7.35
   0   3   6  288.05    7.63
   3   0   6  299.23    7.65
   3   0   6  291.28    7.64
   0   3   6  295.93    7.35
   0   3   6  290.82    7.63
   3   0   6  298.96    7.34
   3   0   6  274.26    7.33
   0  -3   6  299.69    7.63
  -3   0   6  288.82    7.38
   0  -3   6  294.26    7.86
   3   0   6  299.46    7.86
   0  -3   6  289.09    7.63
  -1  -3  -6   97.26    2.62
   1   3  -6   99.54    2.62
  -3   1  -6   99.10    2.50
   3  -1  -6   98.37    2.60
   1   3  -6   99.90    2.52
   3  -1  -6   99.08    2.50
  -1  -3  -6   97.81    2.53
  -1  -3  -6  100.67    2.62
   3  -1  -6   95.80    2.49
[truncated: 1,024,284 more chars]
