# Supplementary material for: Di­methyl­ammonium 2,4,5-tri­carb­oxy­benzoate: an example of the deca­rbonylation of N,N-di­methyl­formamide in the presence of a metal and a benzene­polycarb­oxy­lic acid. Is zirconium(IV) the Tsotsi?
Source: Acta Crystallogr E Crystallogr Commun. 2016 Oct 4;72(Pt 11):1521–5. doi: 10.1107/S2056989016014948 (PMC5095824; doi:10.1107/S2056989016014948)
Supplement: Supplementary file 2 [file e-72-01521-Isup2.hkl]

data_I                                                                          
_shelx_title ' fa275_a.res in P4(1)'                                            
_shelx_refln_list_code          4                                               
_shelx_F_calc_maximum      202.67                                               
_exptl_crystal_F_000      1248.00                                               
_reflns_d_resolution_high  0.7492                                               
                                                                                
loop_                                                                           
 _space_group_symop_operation_xyz                                               
 'x, y, z'                                                                      
 '-x, -y, z+1/2'                                                                
 '-y, x, z+1/4'                                                                 
 'y, -x, z+3/4'                                                                 
                                                                                
_cell_length_a     9.6621                                                       
_cell_length_b     9.6621                                                       
_cell_length_c    27.8940                                                       
_cell_angle_alpha  90.000                                                       
_cell_angle_beta   90.000                                                       
_cell_angle_gamma  90.000                                                       
                                                                                
_shelx_F_squared_multiplier     1.000                                           
                                                                                
loop_                                                                           
 _refln_index_h                                                                 
 _refln_index_k                                                                 
 _refln_index_l                                                                 
 _refln_F_squared_calc                                                          
 _refln_F_squared_meas                                                          
 _refln_F_squared_sigma                                                         
 _refln_observed_status                                                         
   0   1 -37         13.06         17.43         5.60 o                         
   0   0 -36         23.74         18.54        11.64 o                         
   0   1 -36         49.74         47.51         6.36 o                         
   1   1 -36         87.98         85.91         7.75 o                         
  -1   2 -36         12.75          8.91         5.58 o                         
   0   2 -36          3.55         13.32         6.16 o                         
   1   2 -36         12.73         23.81         5.80 o                         
   2   2 -36         25.24         26.21         5.87 o                         
  -1   3 -36         32.12         37.18         6.07 o                         
   0   3 -36          2.35          7.29        10.46 o                         
   1   3 -36          0.36          2.09         5.53 o                         
   0   1 -35         11.19          7.62         5.48 o                         
   1   1 -35        101.41        104.45         8.81 o                         
  -1   2 -35         87.60         80.39         6.59 o                         
   0   2 -35         22.05         24.78         5.71 o                         
   1   2 -35         43.53         52.61         6.07 o                         
   2   2 -35         34.85         37.59         6.08 o                         
  -2   3 -35         17.72         25.81        11.50 o                         
  -1   3 -35          1.07          1.95         5.26 o                         
   0   3 -35          7.87          9.96        10.09 o                         
   1   3 -35         45.74         43.62         6.03 o                         
   2   3 -35         37.68         47.76         5.82 o                         
   3   3 -35         29.99         32.80        11.38 o                         
  -1   4 -35         18.39         18.88         8.65 o                         
   0   4 -35         18.00         27.66         7.34 o                         
   1   4 -35        129.25        132.01        12.16 o                         
   0   1 -34         25.37         20.31         5.58 o                         
   1   1 -34         24.16         28.57         5.60 o                         
  -1   2 -34         19.35         23.68         5.59 o                         
   0   2 -34        117.67        111.92         6.98 o                         
   1   2 -34          9.89          9.54         5.44 o                         
   2   2 -34         37.61         33.35         5.71 o                         
  -2   3 -34         36.53         36.42         5.81 o                         
  -1   3 -34         11.89         16.20         5.60 o                         
   0   3 -34         53.37         63.72         6.25 o                         
   1   3 -34          3.24          2.01         5.25 o                         
   2   3 -34         19.70         28.48         5.81 o                         
   3   3 -34         10.32          7.53         5.08 o                         
  -3   4 -34          6.02         11.36         6.88 o                         
  -2   4 -34         40.09         53.54         6.72 o                         
  -1   4 -34          9.52          2.77         5.97 o                         
   0   4 -34         42.13         33.92         6.57 o                         
   1   4 -34         15.93         13.57         5.99 o                         
   2   4 -34          8.07          9.36         5.99 o                         
   3   4 -34         26.11         26.31         7.67 o                         
  -1   5 -34         11.61          9.07         6.16 o                         
   0   5 -34         59.03         51.64         6.76 o                         
   1   5 -34         53.88         58.58         6.80 o                         
   0   1 -33        306.97        281.46         9.24 o                         
   1   1 -33         34.62         30.23         5.43 o                         
  -1   2 -33         29.11         28.68         5.43 o                         
   0   2 -33          0.85          0.04         5.11 o                         
   1   2 -33         16.31         19.50         5.19 o                         
   2   2 -33         75.36         83.64         6.51 o                         
  -2   3 -33         30.63         18.29         6.28 o                         
  -1   3 -33          3.79         -0.18         5.12 o                         
   0   3 -33          9.75          9.21         5.30 o                         
   1   3 -33         85.80         96.86         6.68 o                         
   2   3 -33         15.58         10.02         5.17 o                         
   3   3 -33         48.88         64.10         7.33 o                         
  -3   4 -33         12.91         14.86         5.59 o                         
  -2   4 -33         30.60         23.46         5.97 o                         
  -1   4 -33          7.63          3.45        11.76 o                         
   0   4 -33         24.03         28.52         8.33 o                         
   1   4 -33         18.16         23.78         7.81 o                         
   2   4 -33          8.56          9.47         5.73 o                         
   3   4 -33         12.16          7.52         5.50 o                         
   4   4 -33         47.50         48.49         7.16 o                         
  -3   5 -33         26.65         16.89         5.62 o                         
  -2   5 -33          9.12         10.96         5.93 o                         
  -1   5 -33         49.85         53.97         8.05 o                         
   0   5 -33          9.88          4.72         5.97 o                         
   1   5 -33         47.80         54.06         6.71 o                         
   2   5 -33         44.68         41.35         6.41 o                         
   3   5 -33          6.24          5.53         5.51 o                         
   0   0 -32        900.10        863.46        31.90 o                         
   0   1 -32        159.25        139.44         7.16 o                         
   1   1 -32         61.61         51.53         5.55 o                         
  -1   2 -32         28.95         26.56         5.43 o                         
   0   2 -32         78.96         83.07         6.13 o                         
   1   2 -32        110.06        120.06         6.73 o                         
   2   2 -32          4.30          9.23         5.06 o                         
  -2   3 -32         26.77         34.12         5.48 o                         
  -1   3 -32        113.67        114.98         6.72 o                         
   0   3 -32         29.79         30.16         5.37 o                         
   1   3 -32         90.44         87.07         7.40 o                         
   2   3 -32         39.59         45.03         7.87 o                         
   3   3 -32         43.06         36.13         5.55 o                         
  -3   4 -32         42.55         55.94        14.39 o                         
  -2   4 -32         41.08         41.70         5.38 o                         
  -1   4 -32         21.12         20.98         4.99 o                         
   0   4 -32          9.42          9.19         7.17 o                         
   1   4 -32         39.45         44.37         5.91 o                         
   2   4 -32         55.45         58.38         6.83 o                         
   3   4 -32         58.10         79.34        13.66 o                         
   4   4 -32          0.96         -0.86         6.08 o                         
  -4   5 -32          1.13         -1.29         6.07 o                         
  -3   5 -32         41.67         39.92         5.75 o                         
  -2   5 -32         39.64         33.34         6.11 o                         
  -1   5 -32        100.71         96.33         8.33 o                         
   0   5 -32         66.85         71.60         6.85 o                         
   1   5 -32         19.87         19.54         5.79 o                         
   2   5 -32         35.09         34.11         6.21 o                         
   3   5 -32         11.53         11.59         5.95 o                         
   4   5 -32          0.47         -4.00         6.10 o                         
  -2   6 -32          9.38          4.10         5.36 o                         
  -1   6 -32         47.99         51.25         6.36 o                         
   0   6 -32          7.29         -0.91         5.66 o                         
   1   6 -32          5.40         15.30         5.98 o                         
   2   6 -32         62.68         78.58         6.76 o                         
   0   1 -31        445.08        435.63        10.60 o                         
   1   1 -31         29.05         31.26         5.32 o                         
  -1   2 -31         53.56         52.70         5.53 o                         
   0   2 -31         39.91         33.06         5.06 o                         
   1   2 -31         84.68         93.50        10.44 o                         
   2   2 -31          4.03         -4.28         4.78 o                         
  -2   3 -31         95.03        100.99         6.36 o                         
  -1   3 -31         17.70         15.54         6.84 o                         
   0   3 -31         49.64         59.86         6.35 o                         
   1   3 -31         24.46         25.22         5.47 o                         
   2   3 -31         31.64         34.34         5.06 o                         
   3   3 -31        197.55        195.60         8.05 o                         
  -3   4 -31         53.88         52.40         7.87 o                         
  -2   4 -31         48.72         55.46         5.31 o                         
  -1   4 -31        102.39        104.11         5.95 o                         
   0   4 -31          9.81          2.94         4.58 o                         
   1   4 -31         16.94         10.73         4.75 o                         
   2   4 -31         21.83         28.43         5.13 o                         
   3   4 -31         42.56         62.34        10.25 o                         
   4   4 -31          9.90         15.20         5.46 o                         
  -4   5 -31          1.21          3.71         6.01 o                         
  -3   5 -31          7.35         11.04         5.37 o                         
  -2   5 -31         22.85         14.28         5.82 o                         
  -1   5 -31         13.17         15.75         5.64 o                         
   0   5 -31         42.87         51.80         6.36 o                         
   1   5 -31         23.48         25.94         5.93 o                         
   2   5 -31         16.84         16.98         5.78 o                         
   3   5 -31         65.53         71.09         8.88 o                         
   4   5 -31         11.95          9.07         6.15 o                         
   5   5 -31          4.14          3.55        13.58 o                         
  -3   6 -31         47.19         44.51         5.90 o                         
  -2   6 -31         19.14         15.18         5.50 o                         
  -1   6 -31          0.58         -3.08         5.37 o                         
   0   6 -31          5.01          4.74         5.48 o                         
   1   6 -31          4.50         -3.11         5.53 o                         
   2   6 -31          8.56          6.61         5.69 o                         
   3   6 -31         18.49         26.11         5.69 o                         
  -1   7 -31         32.78         37.30         7.21 o                         
   0   7 -31         59.51         62.12         8.72 o                         
   1   7 -31         29.05         24.58         6.71 o                         
   0   1 -30        265.40        269.92        10.78 o                         
   1   1 -30          3.55          3.34         4.73 o                         
  -1   2 -30         36.54         44.90         5.33 o                         
   0   2 -30        117.09        125.66         6.60 o                         
   1   2 -30        142.44        135.20         9.21 o                         
   2   2 -30         74.76         73.30         5.76 o                         
  -2   3 -30        166.87        180.53         7.32 o                         
  -1   3 -30         11.85          4.51         4.73 o                         
   0   3 -30         19.22         18.03         5.05 o                         
   1   3 -30         70.04         74.88         5.79 o                         
   2   3 -30         35.39         37.48         5.22 o                         
   3   3 -30         73.94         89.11         5.37 o                         
  -3   4 -30        274.51        264.74         7.55 o                         
  -2   4 -30         90.60         87.51         5.56 o                         
  -1   4 -30          7.35          3.11         4.46 o                         
   0   4 -30         80.30         81.97         8.14 o                         
   1   4 -30         74.58         82.55         8.17 o                         
   2   4 -30         46.98         43.79         4.96 o                         
   3   4 -30         28.34         32.40         4.74 o                         
   4   4 -30         96.91         76.50         5.49 o                         
  -4   5 -30         29.39         33.56         5.43 o                         
  -3   5 -30         20.29         21.13         5.91 o                         
  -2   5 -30         97.30        113.90         7.18 o                         
  -1   5 -30         17.52         12.53         5.48 o                         
   0   5 -30         81.15         85.82         6.66 o                         
   1   5 -30         50.53         55.99         6.35 o                         
   2   5 -30        109.78        112.03         8.77 o                         
   3   5 -30         15.87         20.18         8.89 o                         
   4   5 -30         47.14         53.62         6.77 o                         
   5   5 -30        114.56        111.82         7.77 o                         
  -4   6 -30         36.54         33.30         6.34 o                         
  -3   6 -30          3.45         -3.09         4.97 o                         
  -2   6 -30          7.88          5.82         5.45 o                         
  -1   6 -30        116.75        113.49         7.25 o                         
   0   6 -30         16.00         14.02         5.67 o                         
   1   6 -30         95.32         90.11         6.93 o                         
   2   6 -30          8.87          4.40         5.61 o                         
   3   6 -30         46.22         30.45         5.63 o                         
   4   6 -30         52.22         52.67         6.64 o                         
  -3   7 -30         90.14        101.39        10.18 o                         
  -2   7 -30         72.05         63.22         6.41 o                         
  -1   7 -30        230.31        218.80         9.22 o                         
   0   7 -30         32.42         33.58         5.92 o                         
   1   7 -30        114.30        136.68         8.90 o                         
   2   7 -30         29.22         29.74         6.13 o                         
   3   7 -30         44.80         33.19        11.64 o                         
   0   1 -29         30.91         27.93         4.83 o                         
   1   1 -29        200.26        214.08         7.92 o                         
  -1   2 -29         68.03         65.47         5.60 o                         
   0   2 -29        191.89        179.65         7.25 o                         
   1   2 -29        108.47        101.41         6.08 o                         
   2   2 -29        128.19        115.44         6.36 o                         
  -2   3 -29         27.37         17.61         4.79 o                         
  -1   3 -29         74.07         68.35         5.65 o                         
   0   3 -29         15.58          2.40         4.50 o                         
   1   3 -29         69.02         77.88         5.66 o                         
   2   3 -29        172.97        144.37         6.68 o                         
   3   3 -29         11.52         23.69         6.39 o                         
  -3   4 -29         24.79         18.24         4.30 o                         
  -2   4 -29         10.36          7.06         4.40 o                         
  -1   4 -29         18.94         18.24         4.54 o                         
   0   4 -29        133.87        106.51         5.79 o                         
   1   4 -29         37.10         32.05         4.80 o                         
   2   4 -29         69.39         76.96         5.46 o                         
   3   4 -29         78.34         85.35         5.26 o                         
   4   4 -29         20.83         13.01         4.33 o                         
  -4   5 -29        118.66        113.45         6.45 o                         
  -3   5 -29         16.40         11.80         4.87 o                         
  -2   5 -29         42.96         45.03         5.82 o                         
  -1   5 -29        150.49        134.69         7.16 o                         
   0   5 -29          3.49          6.94         5.21 o                         
   1   5 -29         12.63         10.35         5.24 o                         
   2   5 -29         68.69         56.29         6.10 o                         
   3   5 -29         13.23         26.14         5.24 o                         
   4   5 -29          8.67         15.08         5.91 o                         
   5   5 -29          7.60          4.03         5.61 o                         
  -5   6 -29         24.31         24.87         6.13 o                         
  -4   6 -29         89.40         92.63         6.40 o                         
  -3   6 -29         84.11         81.18         6.21 o                         
  -2   6 -29         36.63         42.72         5.66 o                         
  -1   6 -29        169.43        191.51         8.31 o                         
   0   6 -29        152.52        133.03         7.49 o                         
   1   6 -29         69.31         67.33         6.50 o                         
   2   6 -29         13.41          8.77         5.48 o                         
   3   6 -29         16.35         16.35         5.38 o                         
   4   6 -29         10.97         21.19         5.94 o                         
   5   6 -29         82.63         81.73         7.14 o                         
  -4   7 -29         40.50         62.08        12.50 o                         
  -3   7 -29         56.65         57.56         6.79 o                         
  -2   7 -29         56.35         57.20         6.03 o                         
  -1   7 -29         55.77         60.56         6.40 o                         
   0   7 -29         27.32         24.39         6.60 o                         
   1   7 -29        291.16        301.37        10.13 o                         
   2   7 -29        317.92        321.83         9.54 o                         
   3   7 -29          3.60          9.74         5.65 o                         
   4   7 -29         46.47         28.88        11.64 o                         
  -1   8 -29         46.57         59.53        20.05 o                         
   0   8 -29         98.37         92.85         7.24 o                         
   1   8 -29          6.98          3.45        10.78 o                         
   0   0 -28        370.33        353.92        18.97 o                         
   0   1 -28        149.34        154.13         6.85 o                         
   1   1 -28        163.40        157.92         6.71 o                         
  -1   2 -28          5.74         13.22         4.41 o                         
   0   2 -28         18.72         15.34         4.39 o                         
   1   2 -28         26.00         31.39         4.69 o                         
   2   2 -28         90.23         99.53         7.47 o                         
  -2   3 -28         34.87         35.59         4.95 o                         
  -1   3 -28          9.25          8.18         4.45 o                         
   0   3 -28         42.67         53.42         5.10 o                         
   1   3 -28         24.61         25.18         4.83 o                         
   2   3 -28         14.89         23.38         4.79 o                         
   3   3 -28          2.95          7.65         4.00 o                         
  -3   4 -28        139.23        142.58         5.82 o                         
  -2   4 -28        181.71        212.46         7.15 o                         
  -1   4 -28          7.94         12.44         4.43 o                         
   0   4 -28         41.92         45.07         5.54 o                         
   1   4 -28         23.18         36.80         5.11 o                         
   2   4 -28         35.52         46.19         4.81 o                         
   3   4 -28          2.46         13.07         4.22 o                         
   4   4 -28         19.62         19.27         4.25 o                         
  -4   5 -28        112.21        109.25         6.31 o                         
  -3   5 -28          0.30         -0.12         4.72 o                         
  -2   5 -28          1.07          7.87         4.89 o                         
  -1   5 -28        212.15        243.82         8.77 o                         
   0   5 -28         55.66         53.18         5.08 o                         
   1   5 -28        179.64        198.44         8.72 o                         
   2   5 -28         31.96         37.01         4.71 o                         
   3   5 -28         28.36         38.33         5.34 o                         
   4   5 -28         30.81         28.25         4.96 o                         
   5   5 -28         75.86         68.15         6.74 o                         
  -5   6 -28         10.56         12.82         5.87 o                         
  -4   6 -28         22.05         23.58         5.12 o                         
  -3   6 -28         40.55         40.39         6.18 o                         
  -2   6 -28         47.50         41.44         5.43 o                         
  -1   6 -28         21.29         34.51         5.71 o                         
   0   6 -28         13.51         18.31         5.60 o                         
   1   6 -28        201.98        210.94         8.22 o                         
   2   6 -28          7.13          4.39         5.26 o                         
   3   6 -28         68.05         75.74         6.00 o                         
   4   6 -28         27.37         34.95         6.06 o                         
   5   6 -28        133.98        126.42         9.52 o                         
   6   6 -28         25.92         74.58        13.36 o                         
  -4   7 -28         59.16         61.40         6.86 o                         
  -3   7 -28         10.42         15.50         5.24 o                         
  -2   7 -28        119.99        122.72         6.97 o                         
  -1   7 -28        113.99        145.73         7.62 o                         
   0   7 -28         29.90         20.89         5.75 o                         
   1   7 -28         41.61         68.34         6.29 o                         
   2   7 -28         93.30        103.87         8.19 o                         
   3   7 -28        228.01        225.31         8.43 o                         
   4   7 -28         84.68         94.66         8.37 o                         
  -2   8 -28         19.17         29.05         5.55 o                         
  -1   8 -28        326.62        312.14        10.82 o                         
   0   8 -28          3.66          6.27         5.52 o                         
   1   8 -28         55.49         56.40         8.96 o                         
   2   8 -28         17.99         15.58         5.91 o                         
   0   1 -27         32.15         44.29         4.78 o                         
   1   1 -27        376.67        379.27        15.18 o                         
  -1   2 -27        261.63        252.57         7.85 o                         
   0   2 -27          6.79         10.19         4.98 o                         
   1   2 -27        138.87        138.03         6.23 o                         
   2   2 -27         63.20         78.86         7.84 o                         
  -2   3 -27        129.05        127.10         6.19 o                         
  -1   3 -27         44.86         34.00         4.74 o                         
   0   3 -27         23.07         14.34         4.44 o                         
   1   3 -27        101.32         94.69         5.60 o                         
   2   3 -27         56.49         51.30         5.05 o                         
   3   3 -27        232.64        230.42         6.70 o                         
  -3   4 -27         91.88        100.04         5.24 o                         
  -2   4 -27         80.72         66.43         4.94 o                         
  -1   4 -27         37.10         30.33         4.54 o                         
   0   4 -27         45.81         47.49         4.62 o                         
   1   4 -27        417.69        390.27        11.06 o                         
   2   4 -27         33.23         34.51         5.05 o                         
   3   4 -27         32.76         34.17         4.37 o                         
   4   4 -27         38.33         36.88         4.55 o                         
  -4   5 -27         48.53         48.18         5.23 o                         
  -3   5 -27         10.65          6.67         4.70 o                         
  -2   5 -27        188.73        184.78         6.79 o                         
  -1   5 -27         18.01         25.66         3.96 o                         
   0   5 -27         90.24         92.11         4.87 o                         
   1   5 -27          9.01          6.05         4.33 o                         
   2   5 -27        438.28        454.83        11.77 o                         
   3   5 -27         48.71         53.50         4.67 o                         
   4   5 -27         28.73         29.76         4.94 o                         
   5   5 -27         24.42         19.46         5.62 o                         
  -5   6 -27          9.03          6.41         5.61 o                         
  -4   6 -27        157.89        151.69         7.59 o                         
  -3   6 -27          2.36          0.56         4.77 o                         
  -2   6 -27        141.36        154.87         6.87 o                         
  -1   6 -27         41.33         42.27         5.02 o                         
   0   6 -27         85.70         85.83         5.59 o                         
   1   6 -27         43.83         39.10         5.57 o                         
   2   6 -27         13.36         19.59         6.91 o                         
   3   6 -27         22.80         19.90         4.94 o                         
   4   6 -27         45.41         42.19         6.00 o                         
   5   6 -27         58.39         50.83         6.28 o                         
   6   6 -27         51.09         58.19         6.84 o                         
  -5   7 -27         52.88         57.88         6.64 o                         
  -4   7 -27         59.20         70.81         5.93 o                         
  -3   7 -27         92.30        102.65         6.41 o                         
  -2   7 -27        114.19        120.09         6.10 o                         
  -1   7 -27        247.98        227.93         7.74 o                         
   0   7 -27        134.12        131.59         6.41 o                         
   1   7 -27        145.43        131.96         6.52 o                         
   2   7 -27         75.23         86.59         9.29 o                         
   3   7 -27         77.55         84.50         6.00 o                         
   4   7 -27          5.62          9.21         7.15 o                         
   5   7 -27        218.13        189.82        11.45 o                         
  -3   8 -27        122.39        110.58         6.72 o                         
  -2   8 -27        302.77        287.44         8.17 o                         
  -1   8 -27          6.37          4.34         4.62 o                         
   0   8 -27         74.25         67.39         5.67 o                         
   1   8 -27        141.33        139.99         6.75 o                         
   2   8 -27         79.61         73.19         6.61 o                         
   3   8 -27         27.88         25.60         8.09 o                         
   0   1 -26        379.31        432.03        10.20 o                         
   1   1 -26          5.81         20.14         4.41 o                         
  -1   2 -26         18.13         18.42         4.46 o                         
   0   2 -26        316.02        300.31         8.18 o                         
   1   2 -26         84.92         83.16         5.44 o                         
   2   2 -26        182.15        163.92         6.46 o                         
  -2   3 -26         78.61         83.37         5.33 o                         
  -1   3 -26         26.23         19.36         4.00 o                         
   0   3 -26        168.66        186.57         6.26 o                         
   1   3 -26         37.85         40.41         4.68 o                         
   2   3 -26         66.10         78.68         5.38 o                         
   3   3 -26          4.53         25.74         4.13 o                         
  -3   4 -26          2.80         -3.28         3.75 o                         
  -2   4 -26         41.05         47.98         4.15 o                         
  -1   4 -26          8.95         10.48         3.78 o                         
   0   4 -26        149.90        147.79         5.42 o                         
   1   4 -26        142.66        140.36         5.31 o                         
   2   4 -26         52.93         58.72         4.80 o                         
   3   4 -26         62.29         59.68         4.52 o                         
   4   4 -26          9.43          8.29         3.98 o                         
  -4   5 -26         90.97         96.08         5.76 o                         
  -3   5 -26         77.47         60.48         5.36 o                         
  -2   5 -26        123.84        118.67         5.03 o                         
  -1   5 -26         74.54         83.85         4.63 o                         
   0   5 -26        225.30        234.62         6.43 o                         
   1   5 -26         67.83         73.28         4.88 o                         
   2   5 -26         32.39         44.51         4.24 o                         
   3   5 -26        109.49        108.92         5.24 o                         
   4   5 -26         13.72         12.04         5.43 o                         
   5   5 -26        141.33        132.65         7.39 o                         
  -5   6 -26        274.94        275.41         9.63 o                         
  -4   6 -26        187.10        191.28        10.29 o                         
  -3   6 -26         41.46         45.24         4.64 o                         
  -2   6 -26         87.06        103.63         5.30 o                         
  -1   6 -26         31.01         27.00         4.51 o                         
   0   6 -26         30.49         40.83         5.46 o                         
   1   6 -26          9.87          5.41         4.42 o                         
   2   6 -26          6.80          8.10         4.49 o                         
   3   6 -26         49.30         53.37         5.22 o                         
   4   6 -26          0.54         -3.96         4.42 o                         
   5   6 -26         46.02         55.88         6.02 o                         
   6   6 -26        264.74        251.70         9.38 o                         
  -6   7 -26         27.33         20.69        12.07 o                         
  -5   7 -26         37.50         45.72         6.15 o                         
  -4   7 -26          4.94          2.94         4.75 o                         
  -3   7 -26         50.05         46.91         4.87 o                         
  -2   7 -26        324.99        311.94         7.95 o                         
  -1   7 -26        106.60        121.23         6.15 o                         
   0   7 -26         47.09         46.92         5.07 o                         
   1   7 -26         45.44         41.92         5.03 o                         
   2   7 -26        151.54        166.37         6.25 o                         
   3   7 -26        218.63        215.36         7.79 o                         
   4   7 -26        155.94        173.07         8.46 o                         
   5   7 -26         28.26         23.18         6.77 o                         
   6   7 -26        217.13        221.58        18.11 o                         
  -4   8 -26          8.70          7.48         5.73 o                         
  -3   8 -26         40.38         47.20         5.01 o                         
  -2   8 -26         32.19         42.37         4.92 o                         
  -1   8 -26        115.73        120.99         5.97 o                         
   0   8 -26         27.72         26.49         4.98 o                         
   1   8 -26        111.57         97.91         6.82 o                         
   2   8 -26        112.51        123.60         7.01 o                         
   3   8 -26        177.95        165.47         8.50 o                         
   4   8 -26         17.83         19.70         6.72 o                         
  -2   9 -26         35.99         35.39         8.75 o                         
  -1   9 -26         25.75         27.68         4.93 o                         
   0   9 -26         88.14         88.74         7.78 o                         
   1   9 -26          6.96          1.83         4.71 o                         
   2   9 -26         21.84         27.20         5.68 o                         
   0   1 -25       1169.63       1075.97        17.13 o                         
   1   1 -25        122.53         99.83         5.38 o                         
  -1   2 -25         68.54         71.66         4.58 o                         
   0   2 -25         26.17         26.36         3.77 o                         
   1   2 -25         38.53         31.95         3.91 o                         
   2   2 -25        143.17        129.83         5.16 o                         
  -2   3 -25         23.61         27.52         3.89 o                         
  -1   3 -25         79.06         85.42         5.48 o                         
   0   3 -25        222.85        250.84         8.62 o                         
   1   3 -25         80.09         73.24         4.54 o                         
   2   3 -25        182.34        196.61         6.34 o                         
   3   3 -25        362.83        379.95         7.41 o                         
  -3   4 -25        142.24        135.71         4.96 o                         
  -2   4 -25        154.89        123.36         4.89 o                         
  -1   4 -25        102.57        101.51         6.91 o                         
   0   4 -25        101.20        103.94         5.62 o                         
   1   4 -25        259.16        240.19         6.78 o                         
   2   4 -25        309.59        307.63         7.46 o                         
   3   4 -25         11.58         13.97         3.81 o                         
   4   4 -25         59.35         52.20         4.33 o                         
  -4   5 -25         17.39         16.54         4.06 o                         
  -3   5 -25         14.11          9.81         3.50 o                         
  -2   5 -25        179.56        172.97         5.86 o                         
  -1   5 -25        232.78        222.29         6.21 o                         
   0   5 -25         48.24         38.38         3.90 o                         
   1   5 -25        152.87        138.89         5.30 o                         
   2   5 -25        130.95        128.31         5.23 o                         
   3   5 -25         62.13         56.80         4.14 o                         
   4   5 -25        129.50        125.19         5.40 o                         
   5   5 -25        100.04         99.51         5.80 o                         
  -5   6 -25        136.11        143.12         7.61 o                         
  -4   6 -25        206.60        193.14         6.60 o                         
  -3   6 -25         19.68         18.83         4.08 o                         
  -2   6 -25        164.25        165.18         7.00 o                         
  -1   6 -25          6.74          4.91         4.24 o                         
   0   6 -25         53.14         59.04         5.03 o                         
   1   6 -25         63.63         59.67         4.96 o                         
   2   6 -25         76.10         73.96         5.35 o                         
   3   6 -25        191.45        197.50         6.67 o                         
   4   6 -25        125.67        126.95         6.22 o                         
   5   6 -25        205.93        188.07         8.41 o                         
   6   6 -25        251.12        263.55        15.93 o                         
  -6   7 -25        142.39        132.93         6.91 o                         
  -5   7 -25         64.68         61.96         5.64 o                         
  -4   7 -25         56.66         63.30         5.10 o                         
  -3   7 -25        171.23        174.23         6.38 o                         
  -2   7 -25        224.31        209.23         6.88 o                         
  -1   7 -25         36.24         49.40         4.97 o                         
   0   7 -25        132.01        140.36         6.36 o                         
   1   7 -25         98.13         96.37         5.68 o                         
   2   7 -25        164.12        171.92         6.34 o                         
   3   7 -25         44.10         41.67         4.55 o                         
   4   7 -25        138.43        120.25         6.97 o                         
   5   7 -25         26.66         32.11         6.72 o                         
   6   7 -25          2.40          7.05         6.61 o                         
  -5   8 -25          2.62          8.11         5.17 o                         
  -4   8 -25         60.95         56.74         4.71 o                         
  -3   8 -25         22.63         14.01         4.13 o                         
  -2   8 -25         71.00         69.57         5.18 o                         
  -1   8 -25         38.47         32.30         4.65 o                         
   0   8 -25         47.64         49.06         5.13 o                         
   1   8 -25        235.12        218.14         7.65 o                         
   2   8 -25         16.16         19.75         4.84 o                         
   3   8 -25        165.81        149.64         6.76 o                         
   4   8 -25        135.33        115.95         8.43 o                         
   5   8 -25         13.00         16.31         6.56 o                         
  -3   9 -25         73.82         82.26         5.14 o                         
  -2   9 -25        128.98        129.05         5.63 o                         
  -1   9 -25         21.06         23.24         4.67 o                         
   0   9 -25         20.40         13.34         4.62 o                         
   1   9 -25         29.26         23.89         5.07 o                         
   2   9 -25        146.24        131.77         8.59 o                         
   3   9 -25         80.34         89.25         6.85 o                         
   0   0 -24       5649.57       5939.45       155.62 o                         
   0   1 -24        424.43        391.52        10.01 o                         
   1   1 -24         56.11         61.85         3.83 o                         
  -1   2 -24         30.45         31.68         3.86 o                         
   0   2 -24        120.71        118.06         5.17 o                         
   1   2 -24        358.98        370.17         7.18 o                         
   2   2 -24         70.11         62.76         3.78 o                         
  -2   3 -24          8.42          8.30         3.51 o                         
  -1   3 -24        240.74        258.79         6.65 o                         
   0   3 -24        241.36        249.96         7.62 o                         
   1   3 -24         51.08         43.82         4.07 o                         
   2   3 -24        116.38        134.86         4.71 o                         
   3   3 -24        142.68        135.77         4.73 o                         
  -3   4 -24        207.23        208.63         5.61 o                         
  -2   4 -24        212.41        203.08         5.94 o                         
  -1   4 -24         84.69         89.97         4.44 o                         
   0   4 -24        142.90        146.04         5.23 o                         
   1   4 -24        282.50        276.76         6.62 o                         
   2   4 -24        112.88        107.74         4.72 o                         
   3   4 -24         51.73         57.54         3.83 o                         
   4   4 -24          0.19          0.00         3.27 o                         
  -4   5 -24          4.22          5.48         3.39 o                         
  -3   5 -24          9.33          8.82         3.50 o                         
  -2   5 -24        129.98        136.27         5.25 o                         
  -1   5 -24         37.55         41.26         3.93 o                         
   0   5 -24        390.28        369.66         7.62 o                         
   1   5 -24        224.14        207.27         6.25 o                         
   2   5 -24         15.94         31.15         3.94 o                         
   3   5 -24         94.19         96.67         4.50 o                         
   4   5 -24          4.97          6.13         3.70 o                         
   5   5 -24         26.72         22.85         4.54 o                         
  -5   6 -24        193.21        209.80         7.53 o                         
  -4   6 -24        255.32        239.25         6.92 o                         
  -3   6 -24        335.03        355.08         8.85 o                         
  -2   6 -24          0.65          2.11         3.76 o                         
  -1   6 -24        157.95        143.76         6.01 o                         
   0   6 -24         23.19         18.92         4.32 o                         
   1   6 -24         55.50         66.71         4.82 o                         
   2   6 -24        369.72        367.11         8.03 o                         
   3   6 -24         46.60         54.70         4.82 o                         
   4   6 -24        201.25        184.85         5.93 o                         
   5   6 -24        195.95        218.19         8.54 o                         
   6   6 -24        151.44        164.82         7.86 o                         
  -6   7 -24          0.46          9.49         4.86 o                         
  -5   7 -24         13.90         14.57         4.37 o                         
  -4   7 -24         71.26         73.71         4.69 o                         
  -3   7 -24         49.86         65.48         4.52 o                         
  -2   7 -24        180.46        186.36         6.48 o                         
  -1   7 -24         93.42        107.38         5.65 o                         
   0   7 -24         80.50         93.54         5.56 o                         
   1   7 -24        575.84        575.45        13.41 o                         
   2   7 -24         78.76         62.69         4.84 o                         
   3   7 -24          0.17          7.12         3.66 o                         
   4   7 -24         12.06         15.60         4.19 o                         
   5   7 -24         93.93         97.27         9.47 o                         
   6   7 -24         76.54         76.68         7.68 o                         
  -5   8 -24        154.93        166.71         6.57 o                         
  -4   8 -24         86.93         80.88         4.90 o                         
  -3   8 -24        183.46        188.94         6.19 o                         
  -2   8 -24         26.99         37.54         4.32 o                         
  -1   8 -24         31.17         25.52         5.98 o                         
   0   8 -24         30.06         38.57         5.03 o                         
   1   8 -24         13.06         18.21         4.69 o                         
   2   8 -24         38.67         47.52         5.10 o                         
   3   8 -24         46.40         47.48         4.74 o                         
   4   8 -24        119.57        119.70         7.60 o                         
   5   8 -24          3.69          4.02         6.23 o                         
  -4   9 -24         43.42         37.21         6.86 o                         
  -3   9 -24         12.23         16.70         4.31 o                         
  -2   9 -24        293.52        280.47         7.32 o                         
  -1   9 -24          1.40          4.01         4.33 o                         
   0   9 -24         44.46         48.27         4.99 o                         
   1   9 -24          2.34          2.69         4.61 o                         
   2   9 -24         12.57         21.09         4.92 o                         
   3   9 -24         67.59         58.43         6.31 o                         
   4   9 -24         11.21         -0.55         7.30 o                         
   0   1 -23        665.59        657.06         9.08 o                         
   1   1 -23        172.73        170.48         4.05 o                         
  -1   2 -23         22.53         21.66         2.76 o                         
   0   2 -23        320.94        326.50         6.76 o                         
   1   2 -23         50.33         52.18         3.15 o                         
   2   2 -23         34.67         36.59         3.00 o                         
  -2   3 -23        389.14        389.27         6.77 o                         
  -1   3 -23        390.58        396.04         6.79 o                         
   0   3 -23        139.60        130.86         4.65 o                         
   1   3 -23         27.94         22.57         3.06 o                         
   2   3 -23         41.43         33.88         3.19 o                         
   3   3 -23        109.03        106.63         4.43 o                         
  -3   4 -23        194.15        177.76         4.68 o                         
  -2   4 -23        286.34        258.38         6.35 o                         
  -1   4 -23        280.70        278.96         6.57 o                         
   0   4 -23        122.71        119.15         5.33 o                         
   1   4 -23          1.60          2.24         3.18 o                         
   2   4 -23        250.55        263.74         5.95 o                         
   3   4 -23        177.36        184.41         8.64 o                         
   4   4 -23          1.48         -1.14         2.85 o                         
  -4   5 -23        260.86        233.57         5.80 o                         
  -3   5 -23        219.80        205.68         5.66 o                         
  -2   5 -23         18.32         18.88         3.59 o                         
  -1   5 -23        117.91        132.63         4.64 o                         
   0   5 -23        280.76        286.57         6.26 o                         
   1   5 -23         13.81         17.10         3.32 o                         
   2   5 -23         95.95         88.11         4.46 o                         
   3   5 -23        212.49        216.72         5.40 o                         
   4   5 -23         63.90         61.71         3.47 o                         
   5   5 -23         28.32         27.70         4.13 o                         
  -5   6 -23         93.80         88.71         4.72 o                         
  -4   6 -23        195.16        177.41         5.66 o                         
  -3   6 -23        285.99        268.87         7.05 o                         
  -2   6 -23         32.53         25.06         3.98 o                         
  -1   6 -23          6.59         13.00         3.68 o                         
   0   6 -23         16.99         18.35         3.66 o                         
   1   6 -23         41.24         49.15         4.67 o                         
   2   6 -23         68.36         74.93         5.93 o                         
   3   6 -23        139.30        138.86         4.99 o                         
   4   6 -23        387.34        349.74         7.24 o                         
   5   6 -23        116.96        104.79         6.56 o                         
   6   6 -23        403.04        383.38         9.48 o                         
  -6   7 -23         39.63         39.42         5.24 o                         
  -5   7 -23         80.32         88.17         5.27 o                         
  -4   7 -23          0.32          0.81         3.71 o                         
  -3   7 -23         38.99         46.86         4.19 o                         
  -2   7 -23         84.02         87.66         4.66 o                         
  -1   7 -23         23.69         22.10         4.21 o                         
   0   7 -23         79.98         77.85         5.12 o                         
   1   7 -23          7.22          8.63         4.10 o                         
   2   7 -23         82.98         87.73         4.98 o                         
   3   7 -23         78.80         72.50         4.39 o                         
   4   7 -23         29.59         27.65         3.92 o                         
   5   7 -23         43.86         46.09         5.66 o                         
   6   7 -23        171.98        182.16         9.90 o                         
   7   7 -23         15.31         13.86         5.82 o                         
  -6   8 -23         41.23         38.35         5.47 o                         
  -5   8 -23         61.04         55.15         5.01 o                         
  -4   8 -23         10.05         14.16         4.03 o                         
  -3   8 -23        102.57        108.57         5.07 o                         
  -2   8 -23        103.94        106.30         4.99 o                         
  -1   8 -23         59.62         49.51         4.26 o                         
   0   8 -23         15.38          8.79         4.33 o                         
   1   8 -23         27.73         25.82         4.67 o                         
   2   8 -23        265.06        279.32         8.11 o                         
   3   8 -23        366.47        342.59         8.00 o                         
   4   8 -23         73.45         69.21         5.64 o                         
   5   8 -23         75.04         61.66         7.16 o                         
   6   8 -23         23.57         23.18         5.91 o                         
  -4   9 -23         23.71         29.42         4.33 o                         
  -3   9 -23         82.70         80.80         4.89 o                         
  -2   9 -23         39.40         48.99         4.47 o                         
  -1   9 -23         41.10         39.76         4.44 o                         
   0   9 -23          9.40         12.01         4.32 o                         
   1   9 -23         52.03         50.48         5.24 o                         
   2   9 -23          9.63         12.60         4.84 o                         
   3   9 -23         23.85         25.84         4.55 o                         
   4   9 -23         13.60         13.54         4.86 o                         
  -1  10 -23        126.05        139.84         6.10 o                         
   0  10 -23         35.02         35.35         4.74 o                         
   1  10 -23         90.09        105.24         6.16 o                         
   0   1 -22        547.37        568.31         7.07 o                         
   1   1 -22        224.78        251.84         4.47 o                         
  -1   2 -22         99.27        100.21         3.33 o                         
   0   2 -22         80.78         83.83         3.92 o                         
   1   2 -22        307.68        286.30         4.77 o                         
   2   2 -22        147.48        151.88         4.06 o                         
  -2   3 -22        200.97        211.97         5.67 o                         
  -1   3 -22        121.24        105.67         3.63 o                         
   0   3 -22        106.21        102.77         3.43 o                         
   1   3 -22        309.61        304.92         5.56 o                         
   2   3 -22         89.72         94.09         3.58 o                         
   3   3 -22        223.96        221.91         4.65 o                         
  -3   4 -22        507.50        518.18         6.90 o                         
  -2   4 -22        138.70        160.29         6.04 o                         
  -1   4 -22         82.67         80.76         3.88 o                         
   0   4 -22        881.62        853.04        11.09 o                         
   1   4 -22         40.82         45.26         3.19 o                         
   2   4 -22        147.12        157.01         6.08 o                         
   3   4 -22         42.89         49.59         3.33 o                         
   4   4 -22        119.74        114.26         3.94 o                         
  -4   5 -22         69.89         69.02         3.75 o                         
  -3   5 -22        120.92        122.28         4.26 o                         
  -2   5 -22         43.32         51.55         3.53 o                         
  -1   5 -22        185.77        193.75         5.33 o                         
   0   5 -22         21.87         28.38         3.33 o                         
   1   5 -22        431.69        424.43         7.30 o                         
   2   5 -22        596.12        576.77        11.47 o                         
   3   5 -22          6.35         10.88         2.93 o                         
   4   5 -22         18.54         20.48         3.17 o                         
   5   5 -22        265.16        256.55         5.45 o                         
  -5   6 -22        420.99        447.41         8.17 o                         
  -4   6 -22         30.52         38.23         3.82 o                         
  -3   6 -22         18.82         20.37         3.66 o                         
  -2   6 -22        491.16        471.52         7.98 o                         
  -1   6 -22        192.57        205.68         5.99 o                         
   0   6 -22         70.62         81.09         4.38 o                         
   1   6 -22        187.43        191.98         5.97 o                         
   2   6 -22         12.48         11.86         4.03 o                         
   3   6 -22         94.43         89.50         4.34 o                         
   4   6 -22         81.61        101.96         4.92 o                         
   5   6 -22          6.88         25.08         4.10 o                         
   6   6 -22        479.65        473.13         9.44 o                         
  -6   7 -22         13.82         16.17         4.39 o                         
  -5   7 -22         15.62         11.25         4.15 o                         
  -4   7 -22         93.96        103.06         4.85 o                         
  -3   7 -22        390.75        345.87         7.32 o                         
  -2   7 -22        368.98        366.60         6.81 o                         
  -1   7 -22        295.48        278.74         6.42 o                         
   0   7 -22         22.27         35.29         3.88 o                         
   1   7 -22        136.74        141.20         6.49 o                         
   2   7 -22        184.22        209.69         6.46 o                         
   3   7 -22        480.95        486.44         9.34 o                         
   4   7 -22        138.04        134.57         5.46 o                         
   5   7 -22         37.30         44.06         4.53 o                         
   6   7 -22        104.78        117.05         6.29 o                         
   7   7 -22         39.46         55.68         6.11 o                         
  -6   8 -22          7.78         11.52         4.88 o                         
  -5   8 -22         27.48         26.72         4.53 o                         
  -4   8 -22        103.86        111.28         5.07 o                         
  -3   8 -22          3.15          4.09         3.72 o                         
  -2   8 -22        591.25        588.00         9.66 o                         
  -1   8 -22         36.08         34.31         3.73 o                         
   0   8 -22         55.03         46.85         4.32 o                         
   1   8 -22          1.57          1.63         4.15 o                         
   2   8 -22        298.77        275.44         8.96 o                         
   3   8 -22        172.83        168.92         6.17 o                         
   4   8 -22         75.00         65.23         6.03 o                         
   5   8 -22         71.23         74.33         8.71 o                         
   6   8 -22         13.07         22.41         5.67 o                         
  -5   9 -22         13.48         15.70         4.97 o                         
  -4   9 -22          7.31          8.22         4.32 o                         
  -3   9 -22         64.70         63.55         4.64 o                         
  -2   9 -22         16.42         15.80         3.96 o                         
  -1   9 -22        205.34        208.30         6.27 o                         
   0   9 -22         26.96         27.28         4.20 o                         
   1   9 -22        296.29        299.25         8.43 o                         
   2   9 -22         20.41         25.82         4.57 o                         
   3   9 -22         85.50         84.98         5.16 o                         
   4   9 -22         89.49         92.36         6.76 o                         
   5   9 -22         10.38         11.66         5.63 o                         
  -2  10 -22         45.74         48.94         4.75 o                         
  -1  10 -22          0.21         -1.75         4.26 o                         
   0  10 -22         44.10         46.99         4.74 o                         
   1  10 -22         48.87         43.93         5.46 o                         
   2  10 -22         43.99         47.58         5.33 o                         
   0   1 -21        220.62        230.11         4.37 o                         
   1   1 -21        127.45        138.44         3.40 o                         
  -1   2 -21        187.06        173.98         3.95 o                         
   0   2 -21        305.07        318.23         5.15 o                         
   1   2 -21        476.96        445.69         5.83 o                         
   2   2 -21         83.02         84.05         3.34 o                         
  -2   3 -21         69.82         79.36         3.22 o                         
  -1   3 -21        218.60        200.66         4.29 o                         
   0   3 -21         25.14         31.98         2.52 o                         
   1   3 -21         28.64         21.65         2.45 o                         
   2   3 -21        549.55        515.12         7.21 o                         
   3   3 -21          7.75         13.11         2.91 o                         
  -3   4 -21        294.88        288.58         5.08 o                         
  -2   4 -21        172.00        175.75         5.27 o                         
  -1   4 -21        156.87        161.06         5.23 o                         
   0   4 -21        921.23        835.28        10.15 o                         
   1   4 -21         40.61         36.62         3.05 o                         
   2   4 -21        150.55        146.55         4.52 o                         
   3   4 -21        141.69        133.74         4.87 o                         
   4   4 -21         52.00         58.82         3.25 o                         
  -4   5 -21        151.40        145.91         4.29 o                         
  -3   5 -21        220.53        203.48         4.51 o                         
  -2   5 -21          5.99          5.96         2.96 o                         
  -1   5 -21        677.59        654.61         9.19 o                         
   0   5 -21        152.69        140.50         4.53 o                         
   1   5 -21        108.56        104.36         5.03 o                         
   2   5 -21        200.07        174.08         4.39 o                         
   3   5 -21         37.82         29.67         2.86 o                         
   4   5 -21        101.17         91.51         3.90 o                         
   5   5 -21        112.83        111.53         3.97 o                         
  -5   6 -21         17.03         17.37         3.65 o                         
  -4   6 -21        355.39        333.31         6.97 o                         
  -3   6 -21        443.18        401.57         6.79 o                         
  -2   6 -21        119.75        117.56         4.44 o                         
  -1   6 -21        137.08        134.75         4.68 o                         
   0   6 -21        393.44        377.82         6.76 o                         
   1   6 -21        550.90        551.78         8.38 o                         
   2   6 -21         14.54         16.62         2.93 o                         
   3   6 -21         43.59         38.23         3.87 o                         
   4   6 -21        177.02        173.96         5.42 o                         
   5   6 -21        292.60        299.38         6.87 o                         
   6   6 -21         12.95         16.71         4.11 o                         
  -6   7 -21         14.55         12.05         4.64 o                         
  -5   7 -21          8.61         10.43         3.91 o                         
  -4   7 -21        311.18        291.63         6.82 o                         
  -3   7 -21        279.41        274.36         6.10 o                         
  -2   7 -21        238.52        228.86         5.55 o                         
  -1   7 -21        155.56        141.20         4.95 o                         
   0   7 -21        263.18        257.63         6.57 o                         
   1   7 -21        558.08        543.40         9.35 o                         
   2   7 -21        852.70        837.72        10.85 o                         
   3   7 -21        113.28        106.66         4.57 o                         
   4   7 -21        109.10        107.80         5.03 o                         
   5   7 -21         80.59         81.45         4.90 o                         
   6   7 -21        142.38        140.23         6.42 o                         
   7   7 -21         14.83         15.07         6.24 o                         
  -7   8 -21        275.70        305.96        18.11 o                         
  -6   8 -21          9.24          9.04         4.73 o                         
  -5   8 -21         28.93         15.34         4.61 o                         
  -4   8 -21         31.77         37.92         5.88 o                         
  -3   8 -21        203.79        205.03        10.09 o                         
  -2   8 -21        445.64        421.97         7.44 o                         
  -1   8 -21         78.97         70.13         4.05 o                         
   0   8 -21        371.15        376.13         7.42 o                         
   1   8 -21         66.55         62.85         4.49 o                         
   2   8 -21        622.41        586.37        10.12 o                         
   3   8 -21        243.84        234.38         6.81 o                         
   4   8 -21         65.27         58.34         5.82 o                         
   5   8 -21         11.33          7.56         4.58 o                         
   6   8 -21         39.28         39.93         5.79 o                         
   7   8 -21         46.27         50.49         6.88 o                         
  -5   9 -21         47.62         58.01         5.47 o                         
  -4   9 -21         30.97         20.37         4.36 o                         
  -3   9 -21         28.52         23.99         4.36 o                         
  -2   9 -21        214.82        202.82         6.19 o                         
  -1   9 -21        227.30        206.23         6.44 o                         
   0   9 -21         44.02         34.64         3.70 o                         
   1   9 -21         30.17         37.76         4.02 o                         
   2   9 -21        127.04        126.44         5.46 o                         
   3   9 -21         19.41         22.17         4.26 o                         
   4   9 -21         20.95         17.79         5.30 o                         
   5   9 -21         41.92         43.01         5.37 o                         
  -3  10 -21         33.22         39.01         5.16 o                         
  -2  10 -21          5.31          6.04         4.60 o                         
  -1  10 -21         22.00         22.21         4.40 o                         
   0  10 -21        121.51        124.68         5.73 o                         
   1  10 -21         89.88         96.38         5.35 o                         
   2  10 -21         53.82         56.88         5.35 o                         
   3  10 -21        109.76        106.40         6.07 o                         
   0   0 -20        594.10        580.45        16.81 o                         
   0   1 -20        598.83        634.94         7.10 o                         
   1   1 -20       1154.56       1185.48        11.39 o                         
  -1   2 -20         36.99         61.17         2.53 o                         
   0   2 -20        700.48        655.11         7.21 o                         
   1   2 -20         48.12         89.29         2.82 o                         
   2   2 -20        433.55        418.07         5.50 o                         
  -2   3 -20        284.23        266.35         5.12 o                         
  -1   3 -20         84.18        105.40         3.18 o                         
   0   3 -20        247.93        236.62         4.45 o                         
   1   3 -20         66.66         74.05         2.95 o                         
   2   3 -20         42.22         53.24         3.85 o                         
   3   3 -20         59.36         58.72         2.77 o                         
  -3   4 -20        228.02        222.85         4.48 o                         
  -2   4 -20         95.49        109.14         3.55 o                         
  -1   4 -20        617.31        604.70         6.85 o                         
   0   4 -20        211.70        201.88         4.07 o                         
   1   4 -20          3.65         26.75         2.45 o                         
   2   4 -20        339.15        333.24         6.31 o                         
   3   4 -20        253.82        248.33         4.50 o                         
   4   4 -20         48.78         57.23         2.87 o                         
  -4   5 -20        121.27        122.47         3.73 o                         
  -3   5 -20        106.05        120.72         3.63 o                         
  -2   5 -20        201.80        223.45         4.75 o                         
  -1   5 -20        328.14        354.43         6.28 o                         
   0   5 -20        111.57        138.16         4.89 o                         
   1   5 -20        443.01        453.73         8.51 o                         
   2   5 -20        160.62        166.96         4.38 o                         
   3   5 -20         14.71         19.73         2.92 o                         
   4   5 -20        157.68        162.66         4.47 o                         
   5   5 -20        756.28        762.56         9.29 o                         
  -5   6 -20          0.62          4.29         3.67 o                         
  -4   6 -20        141.30        143.25         4.63 o                         
  -3   6 -20         34.47         45.59         3.41 o                         
  -2   6 -20        254.36        224.00         5.45 o                         
  -1   6 -20        124.88        130.19         4.08 o                         
   0   6 -20         79.07         97.43         3.96 o                         
   1   6 -20         62.12         77.61         3.63 o                         
   2   6 -20        187.30        191.24         4.78 o                         
   3   6 -20         23.24         28.56         2.96 o                         
   4   6 -20        151.78        149.01         4.64 o                         
   5   6 -20        399.50        378.21         7.39 o                         
   6   6 -20          4.42        106.48        15.09 o                         
  -6   7 -20         54.52         74.28         5.48 o                         
  -5   7 -20         43.26         54.13         4.45 o                         
  -4   7 -20        141.29        142.36         4.95 o                         
  -3   7 -20         41.63         68.05         4.11 o                         
  -2   7 -20        187.45        207.29         5.37 o                         
  -1   7 -20         94.81        106.64         4.36 o                         
   0   7 -20        147.94        138.85         4.85 o                         
   1   7 -20         70.56         72.87         4.28 o                         
   2   7 -20        476.87        504.42         9.24 o                         
   3   7 -20        488.20        468.31         8.03 o                         
   4   7 -20        266.64        253.31         6.11 o                         
   5   7 -20        171.06        169.39         5.98 o                         
   6   7 -20         90.58        107.49         5.88 o                         
   7   7 -20        146.87        139.81         7.31 o                         
  -7   8 -20          0.10          8.16         5.42 o                         
  -6   8 -20        246.07        233.84         7.91 o                         
  -5   8 -20         50.57         47.75         5.04 o                         
  -4   8 -20        263.25        259.07         7.03 o                         
  -3   8 -20         96.10        107.97         4.68 o                         
  -2   8 -20        100.32        115.65         4.77 o                         
  -1   8 -20        430.87        412.27         7.22 o                         
   0   8 -20         42.58         43.57         3.80 o                         
   1   8 -20        364.03        358.60         7.18 o                         
   2   8 -20          2.57         18.57         3.49 o                         
   3   8 -20          2.22         24.12         4.15 o                         
   4   8 -20         39.27         44.26         4.10 o                         
   5   8 -20         69.46         72.77         5.25 o                         
   6   8 -20         36.66         35.74         5.38 o                         
   7   8 -20          9.59         20.83         6.66 o                         
  -6   9 -20          3.17          7.12         4.65 o                         
  -5   9 -20         44.77         46.97         5.25 o                         
  -4   9 -20         19.09         30.43         4.95 o                         
  -3   9 -20         16.84         19.52         3.78 o                         
  -2   9 -20         64.95         73.93         4.37 o                         
  -1   9 -20         48.77         52.67         3.89 o                         
   0   9 -20         22.95         30.02         4.84 o                         
   1   9 -20        113.41        102.73         4.39 o                         
   2   9 -20         99.49         87.84         4.21 o                         
   3   9 -20         98.82         97.02         5.20 o                         
   4   9 -20         13.57         13.42         5.23 o                         
   5   9 -20         16.26         16.49         5.12 o                         
   6   9 -20          6.32          5.66         5.39 o                         
  -4  10 -20         12.37         15.43         5.29 o                         
  -3  10 -20         94.95        103.55         5.95 o                         
  -2  10 -20         35.96         50.37         4.49 o                         
  -1  10 -20         31.01         25.10         4.12 o                         
   0  10 -20         49.19         58.77         4.30 o                         
   1  10 -20         99.37        105.27         4.66 o                         
   2  10 -20        228.73        208.80         6.31 o                         
   3  10 -20         14.69         19.48         4.70 o                         
   4  10 -20         29.61         35.20         5.77 o                         
   0   1 -19        150.97        169.75         3.77 o                         
   1   1 -19        490.94        515.85         6.14 o                         
  -1   2 -19        354.35        389.06         5.99 o                         
   0   2 -19        200.97        183.74         5.24 o                         
   1   2 -19         88.95         98.05         2.85 o                         
   2   2 -19        693.04        803.25         8.36 o                         
  -2   3 -19        566.73        544.21         6.24 o                         
  -1   3 -19        774.55        722.79         7.81 o                         
   0   3 -19         43.66         31.97         2.46 o                         
   1   3 -19         41.44         48.51         2.58 o                         
   2   3 -19         14.66          7.74         2.19 o                         
   3   3 -19        131.88        135.35         5.51 o                         
  -3   4 -19         26.11         40.77         2.70 o                         
  -2   4 -19        266.99        242.42         4.36 o                         
  -1   4 -19         89.56         90.25         2.82 o                         
   0   4 -19         42.83         44.63         2.39 o                         
   1   4 -19       1081.81       1114.46        11.08 o                         
   2   4 -19         54.51         46.48         2.63 o                         
   3   4 -19        248.67        247.55         5.81 o                         
   4   4 -19        295.58        280.72         4.89 o                         
  -4   5 -19          1.72          0.83         2.51 o                         
  -3   5 -19        114.65        111.46         3.41 o                         
  -2   5 -19        403.39        372.66         6.24 o                         
  -1   5 -19        218.08        219.74         5.80 o                         
   0   5 -19        260.52        234.32         4.39 o                         
   1   5 -19        515.15        521.21         7.54 o                         
   2   5 -19       1029.20       1035.28        10.66 o                         
   3   5 -19         85.43         78.66         3.14 o                         
   4   5 -19        134.51        129.19         3.54 o                         
   5   5 -19        107.96        101.02         3.46 o                         
  -5   6 -19         65.35         64.12         4.03 o                         
  -4   6 -19        335.30        317.00         6.08 o                         
  -3   6 -19        118.76        104.55         4.25 o                         
  -2   6 -19        155.05        153.76         4.17 o                         
  -1   6 -19        592.74        546.56         7.57 o                         
   0   6 -19        299.24        267.96         7.21 o                         
   1   6 -19        195.89        185.08         5.00 o                         
   2   6 -19         43.67         46.44         2.93 o                         
   3   6 -19        114.19        109.05         3.68 o                         
   4   6 -19        296.42        289.34         5.14 o                         
   5   6 -19        315.66        309.84         6.56 o                         
   6   6 -19        251.02        252.78         6.92 o                         
  -6   7 -19         70.82         69.67         5.31 o                         
  -5   7 -19        137.27        133.76         5.39 o                         
  -4   7 -19        193.56        190.52         5.58 o                         
  -3   7 -19        287.12        298.67         6.33 o                         
  -2   7 -19        489.10        484.83         8.02 o                         
  -1   7 -19        254.94        248.79         5.70 o                         
   0   7 -19        445.84        409.35         7.27 o                         
   1   7 -19          1.37         -0.16         2.99 o                         
   2   7 -19        132.75        128.49         4.58 o                         
   3   7 -19         46.18         50.63         3.55 o                         
   4   7 -19         65.87         61.45         3.74 o                         
   5   7 -19        272.89        256.11         6.38 o                         
   6   7 -19        332.52        293.78         7.46 o                         
   7   7 -19         37.53         28.36         4.88 o                         
  -7   8 -19          1.46          2.40         5.23 o                         
  -6   8 -19          9.83         10.66         4.65 o                         
  -5   8 -19          6.26          2.43         4.33 o                         
  -4   8 -19        102.65         95.24         4.50 o                         
  -3   8 -19        168.25        147.20         5.04 o                         
  -2   8 -19       1518.51       1417.13        17.09 o                         
  -1   8 -19         55.95         54.43         3.97 o                         
   0   8 -19         25.69         21.23         3.43 o                         
   1   8 -19        273.33        274.64         5.88 o                         
   2   8 -19        516.59        497.53         7.83 o                         
   3   8 -19          7.80          9.70         3.57 o                         
   4   8 -19         45.67         45.84         3.95 o                         
   5   8 -19         38.84         30.29         4.40 o                         
   6   8 -19         38.07         39.80         5.66 o                         
   7   8 -19         28.35         28.25         6.61 o                         
  -6   9 -19         30.86         36.04         5.10 o                         
  -5   9 -19          1.62          3.52         4.46 o                         
  -4   9 -19         42.10         44.69         4.60 o                         
  -3   9 -19         37.23         43.98         3.96 o                         
  -2   9 -19          9.34         13.76         3.63 o                         
  -1   9 -19         70.43         79.50         4.25 o                         
   0   9 -19          8.82         10.15         3.18 o                         
   1   9 -19         36.25         37.50         3.58 o                         
   2   9 -19         56.99         65.74         3.75 o                         
   3   9 -19         17.92         15.25         3.76 o                         
   4   9 -19        109.63        113.60         5.54 o                         
   5   9 -19         30.42         31.01         4.89 o                         
   6   9 -19         15.87         11.72         5.45 o                         
  -4  10 -19         72.66         59.44         5.21 o                         
  -3  10 -19        222.44        217.61         6.62 o                         
  -2  10 -19        138.91        128.91         5.43 o                         
  -1  10 -19         21.94         26.79         3.83 o                         
   0  10 -19         31.52         33.38         3.63 o                         
   1  10 -19         54.49         59.49         4.07 o                         
   2  10 -19          2.95          6.77         3.31 o                         
   3  10 -19         77.13         82.79         5.48 o                         
   4  10 -19        109.36        128.79         7.10 o                         
  -1  11 -19         44.56         47.14         4.30 o                         
   0  11 -19         36.79         37.47         4.14 o                         
   1  11 -19         29.25         37.16         4.20 o                         
   0   1 -18       1384.62       1483.45        14.88 o                         
   1   1 -18        233.81        221.48         3.80 o                         
  -1   2 -18        192.49        177.14         3.60 o                         
   0   2 -18       1206.01       1250.63        12.08 o                         
   1   2 -18        945.55        942.39         9.31 o                         
   2   2 -18        659.42        714.17         7.22 o                         
  -2   3 -18        106.40        128.51         3.98 o                         
  -1   3 -18        100.57        110.36         2.93 o                         
   0   3 -18         26.45         25.24         2.22 o                         
   1   3 -18        105.58        116.70         3.12 o                         
   2   3 -18         66.16         78.07         2.64 o                         
   3   3 -18         43.85         62.01         2.89 o                         
  -3   4 -18          4.48         37.12         2.51 o                         
  -2   4 -18         35.01         62.54         3.12 o                         
  -1   4 -18        120.43        136.09         3.49 o                         
   0   4 -18         25.82         28.07         1.98 o                         
   1   4 -18          8.42         38.53         2.39 o                         
   2   4 -18        217.58        223.20         5.13 o                         
   3   4 -18         79.03         97.41         3.01 o                         
   4   4 -18        259.00        263.38         4.49 o                         
  -4   5 -18         16.82         15.17         2.50 o                         
  -3   5 -18        301.23        291.39         4.83 o                         
  -2   5 -18        300.31        359.84         5.24 o                         
  -1   5 -18         83.64        110.98         3.22 o                         
   0   5 -18         28.58         54.61         2.50 o                         
   1   5 -18        166.35        212.77         5.04 o                         
   2   5 -18         68.41         88.06         3.05 o                         
   3   5 -18        280.04        281.41         4.56 o                         
   4   5 -18        120.76        123.34         3.39 o                         
   5   5 -18         44.62         46.08         3.03 o                         
  -5   6 -18        701.85        723.71        11.46 o                         
  -4   6 -18        329.87        304.45         5.96 o                         
  -3   6 -18        359.29        347.21         6.11 o                         
  -2   6 -18         87.28         94.19         3.36 o                         
  -1   6 -18        194.40        190.41         4.57 o                         
   0   6 -18       1308.56       1346.52        14.42 o                         
   1   6 -18         10.13         16.35         2.47 o                         
   2   6 -18         13.65         23.09         2.74 o                         
   3   6 -18         41.24         68.27         2.85 o                         
   4   6 -18         31.89         33.06         2.69 o                         
   5   6 -18        375.77        413.26        13.31 o                         
   6   6 -18        923.41        860.19        12.93 o                         
  -6   7 -18        294.67        251.05         7.81 o                         
  -5   7 -18        136.33        143.51         4.95 o                         
  -4   7 -18         13.75         21.87         3.52 o                         
  -3   7 -18         94.57         99.70         4.25 o                         
  -2   7 -18        724.27        693.73        12.49 o                         
  -1   7 -18        189.70        178.41         5.52 o                         
   0   7 -18         44.59         60.71         3.63 o                         
   1   7 -18        173.05        164.17         4.39 o                         
   2   7 -18        653.12        672.65         9.01 o                         
   3   7 -18        612.35        603.65         7.99 o                         
   4   7 -18        225.88        225.74         4.95 o                         
   5   7 -18         87.53         86.01         4.44 o                         
   6   7 -18         19.60         31.19         4.01 o                         
   7   7 -18         80.14         75.51         5.51 o                         
  -7   8 -18         26.13         34.17         5.47 o                         
  -6   8 -18         63.06         70.37         5.49 o                         
  -5   8 -18         62.71         62.47         4.62 o                         
  -4   8 -18          4.14         14.97         3.47 o                         
  -3   8 -18         24.55         37.08         5.61 o                         
  -2   8 -18        127.28        175.10         6.51 o                         
  -1   8 -18        429.01        458.67         8.30 o                         
   0   8 -18          3.92          9.95         3.19 o                         
   1   8 -18        286.86        291.52         5.55 o                         
   2   8 -18        289.45        335.90         6.41 o                         
   3   8 -18        429.25        401.42         7.55 o                         
   4   8 -18         38.45         42.74         3.59 o                         
   5   8 -18         29.69         38.18         4.92 o                         
   6   8 -18         15.68         18.38         4.75 o                         
   7   8 -18         21.11         25.33         6.52 o                         
  -6   9 -18         78.63         73.03         5.53 o                         
  -5   9 -18         36.74         35.86         4.93 o                         
  -4   9 -18         74.86         86.61         4.44 o                         
  -3   9 -18         63.12         72.35         4.18 o                         
  -2   9 -18         37.36         67.66         4.09 o                         
  -1   9 -18         12.92         15.97         3.24 o                         
   0   9 -18        275.60        261.85         5.91 o                         
   1   9 -18         92.13         91.43         4.10 o                         
   2   9 -18         42.06         70.59         3.69 o                         
   3   9 -18         24.71         30.79         3.83 o                         
   4   9 -18        105.32        107.33         5.25 o                         
   5   9 -18        108.27        112.64         5.80 o                         
   6   9 -18         11.37         20.93         5.47 o                         
  -5  10 -18         93.98         85.75         6.34 o                         
  -4  10 -18        198.35        182.43         6.38 o                         
  -3  10 -18          3.46          7.87         3.75 o                         
  -2  10 -18          8.46         13.55         3.81 o                         
  -1  10 -18          9.51          9.14         3.55 o                         
   0  10 -18         92.41         90.48         4.46 o                         
   1  10 -18         29.61         34.65         3.62 o                         
   2  10 -18         36.55         36.64         3.48 o                         
   3  10 -18         34.16         35.13         4.13 o                         
   4  10 -18         41.48         50.96         5.09 o                         
   5  10 -18         14.23          9.73         4.68 o                         
  -2  11 -18         18.51         24.76         4.15 o                         
  -1  11 -18         53.62         69.42         4.38 o                         
   0  11 -18         39.89         45.33         4.08 o                         
   1  11 -18         15.14         18.71         3.92 o                         
   2  11 -18          9.01         15.08         3.54 o                         
   0   1 -17       4827.38       4623.58        35.61 o                         
   1   1 -17        101.67         89.76         2.58 o                         
  -1   2 -17        347.76        335.50         4.35 o                         
   0   2 -17        951.34        953.40         9.27 o                         
   1   2 -17        145.83        142.32         4.57 o                         
   2   2 -17        231.21        237.75         4.00 o                         
  -2   3 -17         82.11         81.64         2.73 o                         
  -1   3 -17         30.89         28.30         2.08 o                         
   0   3 -17        739.13        719.63         7.60 o                         
   1   3 -17        535.81        550.98         6.30 o                         
   2   3 -17        550.30        544.15         6.06 o                         
   3   3 -17       3294.93       3254.44        27.01 o                         
  -3   4 -17         32.59         32.15         2.87 o                         
  -2   4 -17         73.31         65.34         2.49 o                         
  -1   4 -17        356.90        331.90         4.67 o                         
   0   4 -17        219.67        217.28         4.31 o                         
   1   4 -17        369.12        335.43         4.46 o                         
   2   4 -17       1734.12       1661.90        16.03 o                         
   3   4 -17        262.00        261.72         4.29 o                         
   4   4 -17        280.01        261.27         4.56 o                         
  -4   5 -17         13.14         14.83         2.42 o                         
  -3   5 -17         20.24         17.61         2.38 o                         
  -2   5 -17        191.61        198.27         3.85 o                         
  -1   5 -17        471.38        477.13         5.67 o                         
   0   5 -17        130.06        130.24         3.17 o                         
   1   5 -17        656.10        652.62         6.69 o                         
   2   5 -17        240.69        228.88         5.42 o                         
   3   5 -17        226.15        230.33         4.20 o                         
   4   5 -17        207.84        192.09         4.19 o                         
   5   5 -17        280.53        242.21         5.17 o                         
  -5   6 -17        749.22        703.33         9.36 o                         
  -4   6 -17        693.21        660.00         8.88 o                         
  -3   6 -17        109.93        112.75         3.47 o                         
  -2   6 -17        518.36        519.11         6.75 o                         
  -1   6 -17        185.10        181.63         4.27 o                         
   0   6 -17        196.13        169.84         5.50 o                         
   1   6 -17        129.16        118.53         3.16 o                         
   2   6 -17        447.16        426.46         5.88 o                         
   3   6 -17        467.42        449.23         5.81 o                         
   4   6 -17        188.73        185.49         4.33 o                         
   5   6 -17        543.00        500.87         6.76 o                         
   6   6 -17        322.01        309.28         7.08 o                         
  -6   7 -17        341.67        294.29         7.19 o                         
  -5   7 -17        184.79        179.13         6.07 o                         
  -4   7 -17        133.18        138.68         5.00 o                         
  -3   7 -17        165.82        131.82         4.72 o                         
  -2   7 -17        440.29        406.14         7.12 o                         
  -1   7 -17        372.20        356.04         7.52 o                         
   0   7 -17         76.12         68.23         3.66 o                         
   1   7 -17        195.48        191.86         4.49 o                         
   2   7 -17        221.00        235.31         4.98 o                         
   3   7 -17          3.52          3.74         2.56 o                         
   4   7 -17        282.54        277.01         5.50 o                         
   5   7 -17        151.59        154.45         5.32 o                         
   6   7 -17         92.28         73.17         4.34 o                         
   7   7 -17         53.97         60.76         4.40 o                         
  -7   8 -17         14.93         15.35         5.17 o                         
  -6   8 -17         16.44         15.58         4.60 o                         
  -5   8 -17         40.14         38.83         3.85 o                         
  -4   8 -17         36.03         40.91         3.75 o                         
  -3   8 -17         20.20         17.57         3.46 o                         
  -2   8 -17        199.85        204.52         5.47 o                         
  -1   8 -17        103.45        103.42         3.91 o                         
   0   8 -17        193.91        206.26         5.46 o                         
   1   8 -17        629.12        587.36         7.78 o                         
   2   8 -17         11.85         22.01         3.90 o                         
   3   8 -17        476.99        420.32         7.02 o                         
   4   8 -17        482.21        460.09         8.11 o                         
   5   8 -17         74.13         80.97         5.36 o                         
   6   8 -17        158.92        181.63         7.14 o                         
   7   8 -17         30.08         30.43         5.33 o                         
   8   8 -17         38.79         46.74         6.07 o                         
  -7   9 -17         16.03         16.62         5.44 o                         
  -6   9 -17          9.96         11.97         4.71 o                         
  -5   9 -17         72.76         80.04         4.85 o                         
  -4   9 -17         57.50         64.06         4.18 o                         
  -3   9 -17         89.86         83.19         4.24 o                         
  -2   9 -17        233.05        239.46         5.53 o                         
  -1   9 -17          8.49          6.61         3.01 o                         
   0   9 -17        106.26        105.18         4.16 o                         
   1   9 -17        101.82        105.07         4.09 o                         
   2   9 -17        203.22        198.11         7.54 o                         
   3   9 -17        190.28        172.57         5.14 o                         
   4   9 -17         59.26         48.53         4.04 o                         
   5   9 -17         17.07         24.84         4.89 o                         
   6   9 -17         12.16         22.03         5.45 o                         
   7   9 -17         34.50         32.69         9.98 o                         
  -5  10 -17          4.19          7.13         5.00 o                         
  -4  10 -17         95.67         89.21         4.90 o                         
  -3  10 -17         28.14         37.27         4.12 o                         
  -2  10 -17         83.91         78.66         4.21 o                         
  -1  10 -17          8.96         20.14         4.00 o                         
   0  10 -17         10.88         13.68         3.41 o                         
   1  10 -17         78.93         77.61         4.93 o                         
   2  10 -17         16.61         15.08         3.20 o                         
   3  10 -17        243.81        240.02         6.00 o                         
   4  10 -17         16.36         16.80         4.56 o                         
   5  10 -17         21.53         23.68         5.63 o                         
  -3  11 -17         96.48        108.33         5.22 o                         
  -2  11 -17         14.65         24.56         4.10 o                         
  -1  11 -17         38.64         39.76         3.99 o                         
   0  11 -17        149.27        159.23         5.54 o                         
   1  11 -17          3.69         -3.52         3.52 o                         
   2  11 -17          3.76          4.80         3.34 o                         
   3  11 -17         65.60         67.65         8.06 o                         
   0   0 -16      41051.69      42525.71       635.64 o                         
   0   1 -16       2532.60       2736.00        21.26 o                         
   1   1 -16         24.21         20.08         2.19 o                         
  -1   2 -16        464.57        474.65         5.17 o                         
   0   2 -16        350.76        499.99         7.54 o                         
   1   2 -16        889.00        895.84         8.76 o                         
   2   2 -16         73.26         95.16         2.53 o                         
  -2   3 -16        100.91         83.63         2.52 o                         
  -1   3 -16        887.02        860.80        11.42 o                         
   0   3 -16       1143.55       1110.18        10.66 o                         
   1   3 -16         41.59         46.59         2.12 o                         
   2   3 -16        353.08        350.91         4.81 o                         
   3   3 -16         84.29        125.93         4.64 o                         
  -3   4 -16       1672.27       1692.84        15.84 o                         
  -2   4 -16        429.09        412.44         5.06 o                         
  -1   4 -16          8.10         89.82         6.61 o                         
   0   4 -16        362.45        350.99         4.59 o                         
   1   4 -16        882.42        888.27         8.16 o                         
   2   4 -16        184.49        184.55         5.88 o                         
   3   4 -16        288.06        301.52         4.45 o                         
   4   4 -16        325.50        333.19         5.00 o                         
  -4   5 -16         84.63         93.93         3.34 o                         
  -3   5 -16         46.96         52.30         2.60 o                         
  -2   5 -16        206.96        216.01         4.33 o                         
  -1   5 -16        238.70        241.01         4.09 o                         
   0   5 -16        706.05        653.91         7.35 o                         
   1   5 -16        992.76        933.93         8.63 o                         
   2   5 -16        267.57        277.47         4.56 o                         
   3   5 -16         38.46         40.40         2.36 o                         
   4   5 -16        330.54        324.54         4.79 o                         
   5   5 -16        161.85        154.58         3.71 o                         
  -5   6 -16        950.35        948.18        11.43 o                         
  -4   6 -16        383.42        373.90         6.38 o                         
  -3   6 -16        401.46        397.24         5.79 o                         
  -2   6 -16         31.77         46.53         2.48 o                         
  -1   6 -16        283.85        284.34         4.47 o                         
   0   6 -16         28.44         31.36         2.25 o                         
   1   6 -16        115.76        114.28         2.96 o                         
   2   6 -16       1006.07        997.17         9.80 o                         
   3   6 -16        744.88        727.01         7.45 o                         
   4   6 -16        293.42        306.95         5.17 o                         
   5   6 -16        308.72        322.61         5.13 o                         
   6   6 -16        385.04        408.60         7.08 o                         
  -6   7 -16         13.49         28.19         3.60 o                         
  -5   7 -16        152.58        150.72         4.63 o                         
  -4   7 -16        143.24        152.75         4.59 o                         
  -3   7 -16        321.53        306.85         6.13 o                         
  -2   7 -16        351.33        361.44         6.62 o                         
  -1   7 -16        187.10        186.37         5.34 o                         
   0   7 -16        235.39        244.82         5.50 o                         
   1   7 -16       1050.40       1030.10        12.19 o                         
   2   7 -16        405.73        365.31         5.54 o                         
   3   7 -16         52.52         53.48         2.89 o                         
   4   7 -16         80.85         75.33         3.47 o                         
   5   7 -16        211.81        223.94         5.60 o                         
   6   7 -16        126.69        143.93         5.66 o                         
   7   7 -16         37.42         49.37         4.21 o                         
  -7   8 -16          6.36         12.09         4.73 o                         
  -6   8 -16         43.19         39.06         4.79 o                         
  -5   8 -16         43.67         53.02         3.95 o                         
  -4   8 -16        466.46        409.62         7.35 o                         
  -3   8 -16        552.10        538.65         8.42 o                         
  -2   8 -16        236.34        303.14         5.82 o                         
  -1   8 -16        131.67        151.07         5.84 o                         
   0   8 -16         22.07         21.99         3.17 o                         
   1   8 -16        363.01        336.16         7.66 o                         
   2   8 -16        154.00        223.67         5.33 o                         
   3   8 -16        426.26        412.02         6.90 o                         
   4   8 -16        290.68        287.15         6.44 o                         
   5   8 -16         43.61         42.58         4.29 o                         
   6   8 -16         55.74         53.72         4.72 o                         
   7   8 -16         39.24         39.39         4.99 o                         
   8   8 -16         69.21         75.90         6.36 o                         
  -7   9 -16         15.22         13.69         5.40 o                         
  -6   9 -16        100.99        124.72         6.19 o                         
  -5   9 -16         51.03         59.07         4.50 o                         
  -4   9 -16        135.18        132.63         4.86 o                         
  -3   9 -16         58.49         69.15         4.78 o                         
  -2   9 -16       1574.04       1428.16        16.04 o                         
  -1   9 -16         59.92         54.99         3.50 o                         
   0   9 -16         44.23         38.69         3.32 o                         
   1   9 -16         33.33         40.01         3.29 o                         
   2   9 -16        410.42        433.55         7.26 o                         
   3   9 -16         66.16         74.22         3.62 o                         
   4   9 -16         35.42         37.12         4.28 o                         
   5   9 -16        100.34        106.71         8.86 o                         
   6   9 -16        120.77        137.97         7.22 o                         
   7   9 -16         13.61         16.69         5.41 o                         
  -5  10 -16         26.26         31.53         5.09 o                         
  -4  10 -16         34.59         48.01         4.26 o                         
  -3  10 -16         28.13         28.29         5.18 o                         
  -2  10 -16         49.23         47.22         3.70 o                         
  -1  10 -16         38.10         48.81         3.72 o                         
   0  10 -16         44.37         34.02         3.56 o                         
   1  10 -16         65.32         81.08         3.85 o                         
   2  10 -16          4.66          6.73         3.31 o                         
   3  10 -16        105.12        103.37         4.09 o                         
   4  10 -16         89.71         99.57         5.04 o                         
   5  10 -16         29.41         34.63         5.52 o                         
  -3  11 -16         80.70         94.09         4.88 o                         
  -2  11 -16          6.48         16.19         3.84 o                         
  -1  11 -16         59.22         54.29         4.04 o                         
   0  11 -16         55.04         64.94         4.09 o                         
   1  11 -16          0.59         -3.46         3.46 o                         
   2  11 -16         21.57         19.29         3.43 o                         
   3  11 -16         44.80         56.07         4.98 o                         
   0   1 -15       2241.04       2260.10        17.92 o                         
   1   1 -15        370.30        374.69         8.39 o                         
  -1   2 -15         61.37         70.32         2.03 o                         
   0   2 -15       2196.31       2244.64        19.46 o                         
   1   2 -15         15.29         20.68         1.75 o                         
   2   2 -15       1539.74       1477.13        12.74 o                         
  -2   3 -15        238.43        251.70         5.16 o                         
  -1   3 -15       2530.24       2427.17        19.16 o                         
   0   3 -15        224.52        197.72         3.77 o                         
   1   3 -15       1221.65       1207.26        10.80 o                         
   2   3 -15        576.07        490.87         7.34 o                         
   3   3 -15        207.33        198.95         3.61 o                         
  -3   4 -15        832.90        704.42         7.59 o                         
  -2   4 -15        663.31        581.13         7.57 o                         
  -1   4 -15       1164.14       1137.85         9.94 o                         
   0   4 -15        132.25        122.70         2.95 o                         
   1   4 -15         11.33         13.39         1.78 o                         
   2   4 -15        546.55        485.40         5.55 o                         
   3   4 -15         86.06         75.60         2.63 o                         
   4   4 -15         27.96         33.73         2.38 o                         
  -4   5 -15        510.37        453.50         5.89 o                         
  -3   5 -15        392.30        355.03         5.03 o                         
  -2   5 -15         58.16         52.14         2.65 o                         
  -1   5 -15         27.78         27.11         2.14 o                         
   0   5 -15       1067.34       1088.28         9.67 o                         
   1   5 -15         10.66         14.80         1.82 o                         
   2   5 -15        262.30        276.16         5.45 o                         
   3   5 -15        273.54        267.29         4.20 o                         
   4   5 -15        696.32        681.19         7.32 o                         
   5   5 -15        535.67        502.08         7.33 o                         
  -5   6 -15        689.59        627.54         7.73 o                         
  -4   6 -15        322.05        309.54         4.90 o                         
  -3   6 -15        278.53        263.29         4.43 o                         
  -2   6 -15        126.83        121.08         3.30 o                         
  -1   6 -15        250.66        215.99         3.54 o                         
   0   6 -15        134.39        116.88         2.81 o                         
   1   6 -15        514.47        508.55         6.14 o                         
   2   6 -15        114.16        115.29         2.82 o                         
   3   6 -15        259.85        261.00         4.31 o                         
   4   6 -15        360.82        320.81         4.85 o                         
   5   6 -15        275.84        274.40         4.68 o                         
   6   6 -15       1153.92       1110.87        19.19 o                         
  -6   7 -15        182.38        154.94         4.94 o                         
  -5   7 -15         74.34         69.94         3.66 o                         
  -4   7 -15         92.24         77.43         3.69 o                         
  -3   7 -15        343.16        303.13         5.63 o                         
  -2   7 -15         34.00         41.22         3.22 o                         
  -1   7 -15         27.61         19.53         2.72 o                         
   0   7 -15        168.95        151.33         4.56 o                         
   1   7 -15          4.72          6.40         2.52 o                         
   2   7 -15        551.33        510.69         6.16 o                         
   3   7 -15        741.69        670.15         8.35 o                         
   4   7 -15         20.82         18.44         2.82 o                         
   5   7 -15        181.03        188.93         4.80 o                         
   6   7 -15         89.64        109.75         4.67 o                         
   7   7 -15         14.81         15.40         3.66 o                         
  -7   8 -15          2.56          4.60         4.06 o                         
  -6   8 -15        141.75        132.09         5.02 o                         
  -5   8 -15         66.41         55.31         3.91 o                         
  -4   8 -15        121.93        127.85         4.59 o                         
  -3   8 -15          3.58          6.57         2.82 o                         
  -2   8 -15        729.08        718.68         9.82 o                         
  -1   8 -15        355.14        332.85         5.88 o                         
   0   8 -15         18.23         14.43         2.99 o                         
   1   8 -15         26.65         28.15         3.25 o                         
   2   8 -15       1045.54       1013.81        15.68 o                         
   3   8 -15        709.24        632.05         8.75 o                         
   4   8 -15        100.23        106.63         4.18 o                         
   5   8 -15        269.76        266.52         6.43 o                         
   6   8 -15         37.66         37.08         4.48 o                         
   7   8 -15         78.78         73.49         5.06 o                         
   8   8 -15         10.60         15.90         5.35 o                         
  -7   9 -15          7.12          9.30         5.22 o                         
  -6   9 -15         53.07         48.01         5.45 o                         
  -5   9 -15         29.90         40.94         4.14 o                         
  -4   9 -15         98.52         91.63         4.31 o                         
  -3   9 -15        190.99        177.54         5.11 o                         
  -2   9 -15         48.87         45.51         3.29 o                         
  -1   9 -15        174.00        173.09         4.71 o                         
   0   9 -15         87.49         93.57         3.79 o                         
   1   9 -15         11.27         12.89         2.92 o                         
   2   9 -15         26.26         26.64         3.44 o                         
   3   9 -15         17.73         24.11         3.11 o                         
   4   9 -15          0.78          4.16         3.37 o                         
   5   9 -15        171.50        165.53         6.83 o                         
   6   9 -15        139.55        130.11         6.98 o                         
   7   9 -15         54.42         58.08         6.01 o                         
  -6  10 -15        238.10        220.16         8.57 o                         
  -5  10 -15         26.22         30.08         4.61 o                         
  -4  10 -15         49.26         45.96         4.18 o                         
  -3  10 -15          3.21          6.21         3.55 o                         
  -2  10 -15         68.48         85.49         4.50 o                         
  -1  10 -15         55.68         51.91         3.68 o                         
   0  10 -15          5.37         11.03         3.22 o                         
   1  10 -15         16.65         22.86         3.20 o                         
   2  10 -15         42.65         54.18         3.90 o                         
   3  10 -15         24.19         27.72         3.23 o                         
   4  10 -15         64.98         65.31         4.62 o                         
   5  10 -15         72.42         80.15         6.19 o                         
   6  10 -15         40.77         44.89         5.83 o                         
  -4  11 -15        110.48        114.83         5.57 o                         
  -3  11 -15         22.10         27.39         4.00 o                         
  -2  11 -15        162.52        159.84         5.34 o                         
  -1  11 -15         12.86         13.49         3.42 o                         
   0  11 -15          6.38          0.73         3.34 o                         
   1  11 -15          1.75         -0.36         3.06 o                         
   2  11 -15        107.12        101.85         7.73 o                         
   3  11 -15         54.43         48.61         4.85 o                         
   4  11 -15          5.98         10.87         4.06 o                         
   0   1 -14       2065.60       2195.47        17.15 o                         
   1   1 -14       2202.87       2128.40        16.80 o                         
  -1   2 -14       1332.43       1301.04        10.78 o                         
   0   2 -14        297.53        343.03         4.15 o                         
   1   2 -14        149.64        162.11         5.08 o                         
   2   2 -14        181.33        175.54         3.24 o                         
  -2   3 -14         99.17         97.47         3.52 o                         
  -1   3 -14        183.40        207.02         3.98 o                         
   0   3 -14       3094.07       3025.66        25.82 o                         
   1   3 -14        636.94        576.20         6.24 o                         
   2   3 -14        259.37        303.60         4.10 o                         
   3   3 -14        593.19        686.66         7.29 o                         
  -3   4 -14       1583.98       1684.14        15.28 o                         
  -2   4 -14       1225.31       1253.88        11.70 o                         
  -1   4 -14        193.60        234.55         3.44 o                         
   0   4 -14        778.29        731.58         7.97 o                         
   1   4 -14         99.97        124.30         3.48 o                         
   2   4 -14        126.51        201.76         3.38 o                         
   3   4 -14        411.39        501.26         6.68 o                         
   4   4 -14         92.51        123.74         3.43 o                         
  -4   5 -14         66.92         71.83         2.67 o                         
  -3   5 -14        115.49        129.85         3.26 o                         
  -2   5 -14        137.02        173.59         3.27 o                         
  -1   5 -14        512.27        511.89         5.43 o                         
   0   5 -14        501.76        477.88         5.21 o                         
   1   5 -14        429.76        468.34         4.93 o                         
   2   5 -14       2697.63       2584.58        20.79 o                         
   3   5 -14         19.07         27.09         2.18 o                         
   4   5 -14        140.34        126.54         3.29 o                         
   5   5 -14        452.21        434.25         5.58 o                         
  -5   6 -14       1877.62       1884.35        17.89 o                         
  -4   6 -14         63.85         77.00         2.83 o                         
  -3   6 -14         35.51         43.97         2.39 o                         
  -2   6 -14        650.02        582.89         5.82 o                         
  -1   6 -14        286.02        288.07         4.28 o                         
   0   6 -14        375.44        380.93         4.35 o                         
   1   6 -14        448.17        473.89         5.24 o                         
   2   6 -14         42.57         45.08         2.12 o                         
   3   6 -14         74.64         84.26         2.76 o                         
   4   6 -14        127.95        132.70         3.43 o                         
   5   6 -14        180.77        254.96         4.50 o                         
   6   6 -14       1205.98       1143.74        11.87 o                         
  -6   7 -14         57.65         71.78         3.85 o                         
  -5   7 -14          7.89         11.79         2.82 o                         
  -4   7 -14        159.63        146.00         4.44 o                         
  -3   7 -14        148.89        150.83         4.59 o                         
  -2   7 -14        907.74        892.89        10.02 o                         
  -1   7 -14        111.40        113.48         3.79 o                         
   0   7 -14         10.89         17.09         2.43 o                         
   1   7 -14        164.87        177.13         4.17 o                         
   2   7 -14        429.85        442.45         5.67 o                         
   3   7 -14        260.42        283.07         4.86 o                         
   4   7 -14        205.96        179.47         4.57 o                         
   5   7 -14         19.51         22.32         3.41 o                         
   6   7 -14        665.34        662.53        10.00 o                         
   7   7 -14        204.86        215.16         6.13 o                         
  -7   8 -14         59.29         64.31         5.21 o                         
  -6   8 -14          2.35          3.52         3.50 o                         
  -5   8 -14        248.70        238.98         5.79 o                         
  -4   8 -14        261.37        265.42         8.23 o                         
  -3   8 -14        248.11        260.95         5.31 o                         
  -2   8 -14       1452.69       1404.42        15.38 o                         
  -1   8 -14        629.26        623.92         8.30 o                         
   0   8 -14        122.65        106.89         3.46 o                         
   1   8 -14        199.60        205.69         5.19 o                         
   2   8 -14       1746.11       1686.18        23.99 o                         
   3   8 -14        196.94        202.09         4.83 o                         
   4   8 -14        232.03        236.69         5.95 o                         
   5   8 -14        269.30        255.48         6.30 o                         
   6   8 -14        167.93        182.75         6.27 o                         
   7   8 -14         32.65         29.63         4.42 o                         
   8   8 -14         36.33         44.11         5.85 o                         
  -7   9 -14         21.60         28.81         5.37 o                         
  -6   9 -14        411.71        365.69         7.65 o                         
  -5   9 -14        108.79        113.33         4.61 o                         
  -4   9 -14         77.48         87.95         4.16 o                         
  -3   9 -14        191.65        192.01         4.95 o                         
  -2   9 -14         35.89         43.21         3.21 o                         
  -1   9 -14         88.76         89.70         3.59 o                         
   0   9 -14        123.49        123.63         4.14 o                         
   1   9 -14        228.25        238.04         5.67 o                         
   2   9 -14        259.67        249.03         6.23 o                         
   3   9 -14        276.15        236.82         5.55 o                         
   4   9 -14         60.26         58.28         3.93 o                         
   5   9 -14         58.29         61.19         4.55 o                         
   6   9 -14        160.96        162.77         6.80 o                         
   7   9 -14         55.50         53.86         5.92 o                         
  -6  10 -14         19.53         29.19         5.23 o                         
  -5  10 -14         75.13         87.46         5.27 o                         
  -4  10 -14         82.58         92.21         4.71 o                         
  -3  10 -14        300.45        310.95         7.26 o                         
  -2  10 -14        122.97        143.84         4.79 o                         
  -1  10 -14         15.67         20.27         3.49 o                         
   0  10 -14         51.68         45.43         3.49 o                         
   1  10 -14         31.04         45.50         3.29 o                         
   2  10 -14         90.80        101.30         4.38 o                         
   3  10 -14        318.81        328.55         6.01 o                         
   4  10 -14         13.24         19.45         4.01 o                         
   5  10 -14         85.24         86.67         6.29 o                         
   6  10 -14        189.29        186.59         8.22 o                         
  -4  11 -14         35.57         40.63         4.21 o                         
  -3  11 -14          2.72         10.47         4.24 o                         
  -2  11 -14         30.40         38.41         4.79 o                         
  -1  11 -14         39.41         40.55         4.21 o                         
   0  11 -14          1.01          1.50         3.56 o                         
   1  11 -14          3.00          6.27         3.06 o                         
   2  11 -14         45.04         38.92         3.89 o                         
   3  11 -14         13.74         20.03         5.04 o                         
   4  11 -14         37.67         45.80         6.22 o                         
   0   1 -13        143.84        147.27         3.12 o                         
   1   1 -13         55.42         66.77         1.89 o                         
  -1   2 -13         85.49         84.47         1.99 o                         
   0   2 -13         59.74         63.04         1.91 o                         
   1   2 -13       4570.50       4384.56        33.39 o                         
   2   2 -13          2.39          2.29         1.50 o                         
  -2   3 -13         65.34         51.71         2.01 o                         
  -1   3 -13        895.62        945.71         7.94 o                         
   0   3 -13        271.10        251.92         3.69 o                         
   1   3 -13        227.03        216.14         3.84 o                         
   2   3 -13       2359.36       2317.16        19.10 o                         
   3   3 -13        152.68        166.73         3.39 o                         
  -3   4 -13        951.32        922.86        11.11 o                         
  -2   4 -13       1414.14       1449.51        12.09 o                         
  -1   4 -13        145.26        137.18         4.30 o                         
   0   4 -13       3020.85       2888.80        21.68 o                         
   1   4 -13       1201.96       1171.99         9.62 o                         
   2   4 -13       2440.04       2287.96        17.01 o                         
   3   4 -13        331.61        324.74         4.41 o                         
   4   4 -13        415.37        392.58         4.98 o                         
  -4   5 -13        311.50        306.28         4.47 o                         
  -3   5 -13         27.63         23.55         2.12 o                         
  -2   5 -13         16.44         27.10         1.82 o                         
  -1   5 -13       2149.53       2058.93        16.03 o                         
   0   5 -13        284.03        283.38         3.60 o                         
   1   5 -13        267.27        247.87         3.69 o                         
   2   5 -13        111.40         98.85         2.65 o                         
   3   5 -13        238.18        225.98         3.81 o                         
   4   5 -13         35.64         35.74         2.31 o                         
   5   5 -13        340.39        337.96         4.96 o                         
  -5   6 -13        109.45        113.53         3.49 o                         
  -4   6 -13        107.92        108.36         3.17 o                         
  -3   6 -13        529.98        499.48         5.68 o                         
  -2   6 -13        391.71        358.91         4.24 o                         
  -1   6 -13        228.64        214.72         2.99 o                         
   0   6 -13        938.94        922.21         7.60 o                         
   1   6 -13        542.78        573.92         6.34 o                         
   2   6 -13         75.41         68.30         2.19 o                         
   3   6 -13        276.25        289.38         4.30 o                         
   4   6 -13        148.38        141.01         3.47 o                         
   5   6 -13        875.25        834.30         8.67 o                         
   6   6 -13         10.25         12.99         2.67 o                         
  -6   7 -13         12.11          8.31         3.20 o                         
  -5   7 -13        218.95        212.29         4.83 o                         
  -4   7 -13        639.43        572.60         7.57 o                         
  -3   7 -13        618.58        576.90         7.32 o                         
  -2   7 -13        388.58        379.43         6.74 o                         
  -1   7 -13        323.85        315.50         4.83 o                         
   0   7 -13        542.59        537.80         6.40 o                         
   1   7 -13       1344.65       1275.81        12.37 o                         
   2   7 -13       1100.58       1051.71        10.71 o                         
   3   7 -13        482.17        434.57         5.70 o                         
   4   7 -13        368.67        353.03         5.46 o                         
   5   7 -13        342.86        357.02         5.59 o                         
   6   7 -13        538.31        488.15         7.31 o                         
   7   7 -13         67.47         66.98         4.18 o                         
  -7   8 -13        232.84        214.46         7.86 o                         
  -6   8 -13         22.72         21.30         3.39 o                         
  -5   8 -13         45.01         42.46         3.40 o                         
  -4   8 -13        100.01        105.10         3.77 o                         
  -3   8 -13        412.85        368.72         6.16 o                         
  -2   8 -13       1279.87       1150.38        17.88 o                         
  -1   8 -13         76.57         67.26         3.19 o                         
   0   8 -13        163.77        175.56         5.21 o                         
   1   8 -13          2.22         10.73         2.81 o                         
   2   8 -13       2189.76       2067.22        20.40 o                         
   3   8 -13         88.23         86.43         3.50 o                         
   4   8 -13        291.79        269.19         5.64 o                         
   5   8 -13         64.37         64.35         4.05 o                         
   6   8 -13         25.36         28.01         4.08 o                         
   7   8 -13         71.01         76.26         4.96 o                         
   8   8 -13         60.99         61.60         5.80 o                         
  -8   9 -13        211.00        194.65         8.35 o                         
  -7   9 -13         13.14         13.88         4.63 o                         
  -6   9 -13         30.93         36.93         3.94 o                         
  -5   9 -13        168.13        179.52         5.42 o                         
  -4   9 -13         17.78         14.28         3.00 o                         
  -3   9 -13          3.82          5.03         2.81 o                         
  -2   9 -13        655.38        630.52         8.45 o                         
  -1   9 -13         61.94         63.66         3.20 o                         
   0   9 -13          8.54          8.22         2.48 o                         
   1   9 -13        135.07        124.62         4.20 o                         
   2   9 -13        315.46        293.60         7.19 o                         
   3   9 -13         64.94         68.84         3.71 o                         
   4   9 -13         47.16         43.55         3.44 o                         
   5   9 -13        109.82        112.32         5.15 o                         
   6   9 -13        144.41        130.61         6.19 o                         
   7   9 -13         82.60        106.41         6.73 o                         
   8   9 -13         44.42         60.94         6.13 o                         
  -6  10 -13        230.49        245.47         7.66 o                         
  -5  10 -13        236.33        245.95         7.22 o                         
  -4  10 -13         45.18         44.21         3.99 o                         
  -3  10 -13         49.22         40.90         3.53 o                         
  -2  10 -13         44.55         46.84         3.44 o                         
  -1  10 -13         16.53         16.01         3.08 o                         
   0  10 -13         69.25         66.42         3.67 o                         
   1  10 -13         40.20         45.43         3.49 o                         
   2  10 -13        103.49        100.92         3.94 o                         
   3  10 -13        120.77        118.75         4.59 o                         
   4  10 -13          8.65          4.55         3.79 o                         
   5  10 -13         48.02         45.98         4.87 o                         
   6  10 -13        283.83        307.47         9.62 o                         
  -5  11 -13         20.31         28.24         5.76 o                         
  -4  11 -13         26.44         33.46         4.02 o                         
  -3  11 -13         70.18         67.15         4.85 o                         
  -2  11 -13          6.08         10.79         3.70 o                         
  -1  11 -13          3.45          0.93         3.59 o                         
   0  11 -13         11.75          4.25         3.57 o                         
   1  11 -13         30.74         26.81         3.20 o                         
   2  11 -13         53.56         50.04         3.88 o                         
   3  11 -13         19.88         16.58         3.63 o                         
   4  11 -13         20.72         21.62         4.54 o                         
   5  11 -13         68.04         65.20         7.62 o                         
  -1  12 -13        155.52        164.67         7.04 o                         
   0  12 -13        145.99        156.48         5.96 o                         
   1  12 -13         34.58         51.71         4.27 o                         
   0   0 -12       4477.75       4075.26        53.54 o                         
   0   1 -12       1945.83       1978.82        14.87 o                         
   1   1 -12       1412.39       1441.61        10.34 o                         
  -1   2 -12        433.85        580.66         5.27 o                         
   0   2 -12       1207.19       1238.53         9.74 o                         
   1   2 -12        642.04        793.33         6.63 o                         
   2   2 -12        296.82        337.60         4.28 o                         
  -2   3 -12        211.14        212.54         3.37 o                         
  -1   3 -12         91.83        158.61         3.28 o                         
   0   3 -12        261.19        387.55         7.57 o                         
   1   3 -12        392.30        463.52         5.86 o                         
   2   3 -12        488.70        488.32         6.07 o                         
   3   3 -12        209.98        197.81         3.82 o                         
  -3   4 -12        767.60        762.47         7.21 o                         
  -2   4 -12       1083.18       1072.11         9.28 o                         
  -1   4 -12       6955.50       6857.55        50.08 o                         
   0   4 -12       1152.85       1127.16         9.21 o                         
   1   4 -12        623.50        629.40         8.26 o                         
   2   4 -12       1731.89       1750.53        13.24 o                         
   3   4 -12        430.79        497.42         5.46 o                         
   4   4 -12         22.71         41.31         2.14 o                         
  -4   5 -12         43.13         64.94         3.37 o                         
  -3   5 -12         73.36         65.51         2.59 o                         
  -2   5 -12        866.29        819.70         7.23 o                         
  -1   5 -12        495.64        560.78         5.37 o                         
   0   5 -12        132.26        335.33         6.32 o                         
   1   5 -12        570.55        648.03         7.39 o                         
   2   5 -12        230.71        259.66         3.43 o                         
   3   5 -12         55.95         51.77         2.26 o                         
   4   5 -12        303.84        311.82         4.42 o                         
   5   5 -12       2369.25       2309.21        19.87 o                         
  -5   6 -12        219.68        196.98         5.56 o                         
  -4   6 -12         12.64         49.20         2.34 o                         
  -3   6 -12        324.03        335.76         4.24 o                         
  -2   6 -12        327.64        306.50         4.19 o                         
  -1   6 -12        523.47        565.39         5.97 o                         
   0   6 -12        154.03        219.86         3.76 o                         
   1   6 -12        139.06        228.74         3.20 o                         
   2   6 -12          1.33         15.32         1.77 o                         
   3   6 -12        379.06        370.11         4.62 o                         
   4   6 -12        518.46        468.12         6.17 o                         
   5   6 -12       1317.78       1265.98        11.83 o                         
  -6   7 -12         37.02         40.50         3.36 o                         
  -5   7 -12        304.77        318.66         5.52 o                         
  -4   7 -12        279.59        303.83         5.01 o                         
  -3   7 -12        402.03        407.51         5.95 o                         
  -2   7 -12        836.67        859.00         8.57 o                         
  -1   7 -12         21.47         37.75         2.16 o                         
   0   7 -12        125.70        150.25         3.63 o                         
   1   7 -12        252.87        274.17         3.93 o                         
   2   7 -12        894.79        865.84         8.68 o                         
   3   7 -12        590.42        563.31         6.52 o                         
   4   7 -12        283.68        283.97         4.94 o                         
   5   7 -12        233.01        244.86         4.75 o                         
   6   7 -12         64.44         78.83         3.61 o                         
   7   7 -12         18.53         18.81         3.32 o                         
  -7   8 -12          7.41         14.12         3.73 o                         
  -6   8 -12        392.08        369.21         7.88 o                         
  -5   8 -12        294.61        287.63         5.55 o                         
  -4   8 -12       1031.09        976.14        10.95 o                         
  -3   8 -12         60.87         90.79         3.47 o                         
  -2   8 -12         65.37        133.47         8.09 o                         
  -1   8 -12        170.43        174.02         6.04 o                         
   0   8 -12         24.20         20.76         2.42 o                         
   1   8 -12       1031.11        994.80        12.24 o                         
   2   8 -12         58.18        130.54         7.86 o                         
   3   8 -12        177.54        203.18         4.93 o                         
   4   8 -12        127.78        144.80         4.15 o                         
   5   8 -12        721.85        691.07        10.16 o                         
   6   8 -12         86.39         94.66         4.54 o                         
   7   8 -12         13.82         19.84         4.11 o                         
   8   8 -12          5.76          6.26         4.50 o                         
  -8   9 -12         18.17         18.93         5.38 o                         
  -7   9 -12         94.39         91.19         5.15 o                         
  -6   9 -12          6.16         15.23         3.62 o                         
  -5   9 -12        221.00        229.70         5.58 o                         
  -4   9 -12        107.92        130.86         4.21 o                         
  -3   9 -12         37.95         53.95         3.26 o                         
  -2   9 -12         84.38        114.23         4.56 o                         
  -1   9 -12         75.03         77.77         3.22 o                         
   0   9 -12        374.91        374.84         5.62 o                         
   1   9 -12        457.61        441.07         9.65 o                         
   2   9 -12        322.24        296.07         6.02 o                         
   3   9 -12        241.26        236.23         5.81 o                         
   4   9 -12          6.22         22.83         3.20 o                         
   5   9 -12         32.56         46.01         4.25 o                         
   6   9 -12         36.01         43.88         4.46 o                         
   7   9 -12          8.68          9.34         4.67 o                         
   8   9 -12         47.32         53.27         5.41 o                         
  -7  10 -12        541.68        548.47        21.34 o                         
  -6  10 -12        432.12        482.28         9.26 o                         
  -5  10 -12          8.57         29.90         4.31 o                         
  -4  10 -12         36.59         48.70         3.95 o                         
  -3  10 -12         74.38         82.75         3.88 o                         
  -2  10 -12          8.76         30.67         3.17 o                         
  -1  10 -12         62.63         78.86         3.66 o                         
   0  10 -12         68.89         68.30         3.29 o                         
   1  10 -12        468.54        447.39         7.48 o                         
   2  10 -12        694.11        632.14         8.58 o                         
   3  10 -12         49.19         57.69         3.99 o                         
   4  10 -12          0.93          6.26         3.74 o                         
   5  10 -12       1114.99       1079.14        16.80 o                         
   6  10 -12         35.02         55.86         5.81 o                         
   7  10 -12         11.05         47.67        11.85 o                         
  -5  11 -12         90.20        104.37         5.40 o                         
  -4  11 -12        106.32        111.14         6.11 o                         
  -3  11 -12         13.00         11.18         3.96 o                         
  -2  11 -12         68.73         72.18         4.26 o                         
  -1  11 -12         10.44         15.79         3.63 o                         
   0  11 -12          4.56          6.03         3.54 o                         
   1  11 -12         71.08         78.38         3.93 o                         
   2  11 -12         15.99         17.47         3.46 o                         
   3  11 -12        104.49        104.55         4.83 o                         
   4  11 -12         56.15         66.71         7.27 o                         
   5  11 -12        148.62        159.97         7.72 o                         
  -2  12 -12         63.53         73.20         6.50 o                         
  -1  12 -12        109.55        112.54         5.22 o                         
   0  12 -12         72.20         63.96         4.52 o                         
   1  12 -12        212.45        212.16         6.15 o                         
   2  12 -12         19.49         25.28         4.58 o                         
   0   1 -11       1236.07       1152.74        12.86 o                         
   1   1 -11       2050.42       2124.67        14.80 o                         
  -1   2 -11        300.21        302.80         3.44 o                         
   0   2 -11        459.91        423.31         4.20 o                         
   1   2 -11       1744.78       1756.91        13.28 o                         
   2   2 -11       2309.11       2543.24        19.57 o                         
  -2   3 -11        139.04        129.51         2.70 o                         
  -1   3 -11        941.31        867.35         7.49 o                         
   0   3 -11        267.15        263.90         3.88 o                         
   1   3 -11        135.29        173.71         3.56 o                         
   2   3 -11        865.39        736.31         6.46 o                         
   3   3 -11       1008.34        948.05         8.38 o                         
  -3   4 -11         78.48         89.37         2.30 o                         
  -2   4 -11        229.63        183.39         4.49 o                         
  -1   4 -11        417.47        371.32         4.65 o                         
   0   4 -11        580.73        602.34         5.50 o                         
   1   4 -11       2435.08       2433.39        18.31 o                         
   2   4 -11        248.59        220.11         3.21 o                         
   3   4 -11       1261.27       1242.33        11.13 o                         
   4   4 -11        605.53        576.22         6.18 o                         
  -4   5 -11         99.09         97.46         2.67 o                         
  -3   5 -11         57.45         57.46         2.05 o                         
  -2   5 -11        156.90        134.68         2.66 o                         
  -1   5 -11        350.35        378.14         4.72 o                         
   0   5 -11        623.62        577.99         5.31 o                         
   1   5 -11        643.93        667.11         6.02 o                         
   2   5 -11       1856.50       1845.19        13.95 o                         
   3   5 -11        188.71        178.97         3.19 o                         
   4   5 -11        238.86        249.13         3.98 o                         
   5   5 -11         47.52         39.62         2.35 o                         
  -5   6 -11         35.33         41.56         2.42 o                         
  -4   6 -11        601.24        551.31         6.32 o                         
  -3   6 -11        336.73        331.99         4.76 o                         
  -2   6 -11        172.79        164.23         3.18 o                         
  -1   6 -11        426.02        395.21         4.64 o                         
   0   6 -11        242.34        214.92         3.60 o                         
   1   6 -11        301.07        301.78         3.84 o                         
   2   6 -11        128.61        119.59         2.64 o                         
   3   6 -11        137.02        120.73         2.79 o                         
   4   6 -11        255.18        230.46         4.58 o                         
   5   6 -11        586.15        578.77         6.60 o                         
   6   6 -11        245.48        239.55         4.75 o                         
  -6   7 -11        213.63        192.08         5.53 o                         
  -5   7 -11        632.79        583.13         7.67 o                         
  -4   7 -11        231.81        219.84         4.10 o                         
  -3   7 -11         53.04         47.60         2.59 o                         
  -2   7 -11        479.63        483.57         5.63 o                         
  -1   7 -11        184.58        170.54         3.97 o                         
   0   7 -11        409.97        357.78         4.72 o                         
   1   7 -11        220.57        212.51         3.49 o                         
   2   7 -11        562.24        571.21         6.37 o                         
   3   7 -11         59.51         65.90         2.73 o                         
   4   7 -11        249.06        220.58         4.13 o                         
   5   7 -11        157.93        152.30         4.02 o                         
   6   7 -11        569.87        492.87         7.17 o                         
   7   7 -11         74.39         59.70         3.74 o                         
  -7   8 -11          5.60          5.16         3.32 o                         
  -6   8 -11        115.10        105.25         4.17 o                         
  -5   8 -11        212.90        207.04         4.85 o                         
  -4   8 -11        257.48        240.44         4.63 o                         
  -3   8 -11        455.63        380.73         5.76 o                         
  -2   8 -11       2936.25       2817.06        28.03 o                         
  -1   8 -11        443.71        429.74         6.29 o                         
   0   8 -11          1.31         -0.55         2.26 o                         
   1   8 -11        143.16        121.41         3.54 o                         
   2   8 -11       2029.11       1908.60        19.85 o                         
   3   8 -11        271.22        268.77         5.85 o                         
   4   8 -11        253.83        224.80         4.98 o                         
   5   8 -11        134.24        120.64         4.52 o                         
   6   8 -11         96.43         88.07         4.38 o                         
   7   8 -11         46.76         46.17         4.39 o                         
   8   8 -11          0.99          3.72         4.06 o                         
  -8   9 -11         84.82         88.20         6.45 o                         
  -7   9 -11         53.43         50.46         4.58 o                         
  -6   9 -11         52.96         50.86         4.03 o                         
  -5   9 -11        160.17        157.32         4.87 o                         
  -4   9 -11         70.98         61.76         3.35 o                         
  -3   9 -11         43.81         33.15         3.36 o                         
  -2   9 -11        130.16        141.77         4.16 o                         
  -1   9 -11         93.46         95.42         3.39 o                         
   0   9 -11         77.93         67.33         3.09 o                         
   1   9 -11         11.81          9.45         2.64 o                         
   2   9 -11        494.99        500.53         7.77 o                         
   3   9 -11          9.12          4.41         3.07 o                         
   4   9 -11         90.03         89.81         3.82 o                         
   5   9 -11        208.15        210.41         5.99 o                         
   6   9 -11        143.23        126.56         5.07 o                         
   7   9 -11         88.48         61.70         5.27 o                         
   8   9 -11         54.65         65.32         5.53 o                         
  -7  10 -11         14.03         23.06         7.06 o                         
  -6  10 -11         58.07         65.03         4.71 o                         
  -5  10 -11        366.85        383.57         8.52 o                         
  -4  10 -11        191.47        176.35         5.94 o                         
  -3  10 -11        101.08         84.71         3.80 o                         
  -2  10 -11        136.13        136.13         4.38 o                         
  -1  10 -11        241.43        241.05         5.35 o                         
   0  10 -11         57.35         58.30         3.08 o                         
   1  10 -11         25.86         28.67         3.14 o                         
   2  10 -11         60.03         47.51         3.51 o                         
   3  10 -11        133.98        138.23         4.84 o                         
   4  10 -11         48.59         48.24         4.22 o                         
   5  10 -11         87.81        106.96         5.16 o                         
   6  10 -11          1.02         10.01         5.01 o                         
   7  10 -11        511.87        556.62        12.79 o                         
  -5  11 -11         61.80         77.08         5.85 o                         
  -4  11 -11        108.49        117.41         5.61 o                         
  -3  11 -11         23.25         30.04         4.19 o                         
  -2  11 -11         29.35         29.88         3.77 o                         
  -1  11 -11         31.01         39.22         3.79 o                         
   0  11 -11        103.30        107.48         4.88 o                         
   1  11 -11        231.14        256.79         6.68 o                         
   2  11 -11         38.39         33.42         3.18 o                         
   3  11 -11         16.65         12.02         3.53 o                         
   4  11 -11         27.15         26.38         4.37 o                         
   5  11 -11        120.30        141.85         6.24 o                         
  -2  12 -11        219.31        229.76         7.05 o                         
  -1  12 -11        228.99        276.65         7.05 o                         
   0  12 -11        124.68        133.27         5.52 o                         
   1  12 -11        315.35        302.08         7.15 o                         
   2  12 -11         59.93         71.36         5.03 o                         
   0   1 -10       1430.44       1553.28        10.59 o                         
   1   1 -10       1322.24       1278.14         8.62 o                         
  -1   2 -10       1905.56       1963.81        13.65 o                         
   0   2 -10       1405.00       1544.33        10.50 o                         
   1   2 -10       6981.52       6853.42        44.28 o                         
   2   2 -10       1166.08       1291.21        10.12 o                         
  -2   3 -10        734.37        764.22         8.90 o                         
  -1   3 -10         21.26         95.80         4.00 o                         
   0   3 -10         89.51        171.11         3.38 o                         
   1   3 -10       1330.01       1396.40        10.36 o                         
   2   3 -10        648.39        643.09         5.33 o                         
  -3   4 -10        604.95        703.02         6.63 o                         
  -2   4 -10       1643.09       1690.62        13.24 o                         
  -1   4 -10        716.40        808.03         6.56 o                         
   0   4 -10       1211.36       1330.66        10.48 o                         
   1   4 -10        260.67        313.88         3.39 o                         
   2   4 -10       2397.55       2434.99        17.71 o                         
   3   4 -10        246.12        353.66         4.14 o                         
   4   4 -10       1383.50       1425.83        12.63 o                         
  -4   5 -10        887.10        810.90         7.91 o                         
  -3   5 -10        288.55        310.87         3.75 o                         
  -2   5 -10       1589.19       1623.75        12.20 o                         
  -1   5 -10        901.04        943.70         7.90 o                         
   0   5 -10        181.43        230.03         4.81 o                         
   1   5 -10        619.34        681.83         6.04 o                         
   2   5 -10         73.95        104.55         2.63 o                         
   3   5 -10        155.59        171.47         3.09 o                         
   4   5 -10        380.60        384.77         4.81 o                         
   5   5 -10         80.49        164.00         3.47 o                         
  -5   6 -10       1478.78       1515.37        13.64 o                         
  -4   6 -10        298.74        290.00         5.03 o                         
  -3   6 -10        998.65       1020.86         9.26 o                         
  -2   6 -10        223.45        242.58         3.53 o                         
  -1   6 -10       1327.22       1263.63        10.45 o                         
   0   6 -10       1623.29       1564.13        13.66 o                         
   1   6 -10        224.48        243.64         3.54 o                         
   2   6 -10        631.92        622.24         6.02 o                         
   3   6 -10         37.06        110.31         2.58 o                         
   4   6 -10         80.98         91.68         2.67 o                         
   5   6 -10       1575.47       1589.08        14.43 o                         
   6   6 -10       2809.75       2522.81        22.82 o                         
  -6   7 -10        135.73        159.56         4.40 o                         
  -5   7 -10        147.96        160.54         4.05 o                         
  -4   7 -10        459.50        489.74         5.99 o                         
  -3   7 -10         12.84         20.89         2.05 o                         
  -2   7 -10        465.25        519.94         5.40 o                         
  -1   7 -10       1060.42       1016.24         8.82 o                         
   0   7 -10         92.15        117.77         3.23 o                         
   1   7 -10        117.52        144.25         3.17 o                         
   2   7 -10       1340.52       1356.20        12.24 o                         
   3   7 -10        455.59        443.19         5.49 o                         
   4   7 -10        608.02        572.05         6.63 o                         
   5   7 -10         16.17         32.88         2.65 o                         
   6   7 -10         27.81         56.06         3.24 o                         
   7   7 -10        149.64        136.67         4.49 o                         
  -7   8 -10        111.95        127.44         4.55 o                         
  -6   8 -10          6.77         19.74         3.27 o                         
  -5   8 -10        257.77        289.50         5.04 o                         
  -4   8 -10        129.34        140.69         3.78 o                         
  -3   8 -10         79.76        116.48         3.49 o                         
  -2   8 -10        779.22        764.79        10.94 o                         
  -1   8 -10       2230.96       2163.90        21.97 o                         
   0   8 -10         65.84         56.92         2.77 o                         
   1   8 -10        207.72        246.10         4.84 o                         
   2   8 -10        438.76        468.10         6.87 o                         
   3   8 -10        624.65        587.54         7.99 o                         
   4   8 -10        215.08        223.29         4.86 o                         
   5   8 -10        107.64        140.73         4.91 o                         
   6   8 -10         15.96         25.19         3.56 o                         
   7   8 -10         36.78         33.90         4.14 o                         
   8   8 -10         20.65         20.00         4.26 o                         
  -8   9 -10          5.36         13.92         5.28 o                         
  -7   9 -10        113.08        109.59         5.20 o                         
  -6   9 -10         75.20         85.34         4.31 o                         
  -5   9 -10         59.08         64.02         3.59 o                         
  -4   9 -10         51.96         65.43         3.22 o                         
  -3   9 -10          6.84         23.42         2.76 o                         
  -2   9 -10         94.24        148.03         4.04 o                         
  -1   9 -10        159.83        139.34         3.89 o                         
   0   9 -10        480.87        453.80         6.51 o                         
   1   9 -10        169.93        180.13         4.20 o                         
   2   9 -10        297.66        300.57         5.94 o                         
   3   9 -10         72.03         66.35         3.70 o                         
   4   9 -10        590.19        576.16         8.30 o                         
   5   9 -10        108.28        125.27         4.80 o                         
   6   9 -10         42.19         36.86         3.91 o                         
   7   9 -10         43.82         42.92         4.52 o                         
   8   9 -10        152.15        142.21         6.54 o                         
  -7  10 -10        164.61        177.29         8.76 o                         
  -6  10 -10        324.05        390.57         8.23 o                         
  -5  10 -10        260.18        239.96         6.53 o                         
  -4  10 -10        110.82        110.31         4.65 o                         
  -3  10 -10         28.05         28.01         3.12 o                         
  -2  10 -10        288.73        268.08         5.53 o                         
  -1  10 -10        233.20        223.59         5.01 o                         
   0  10 -10         81.69         87.72         3.69 o                         
   1  10 -10        322.01        324.35         6.11 o                         
   2  10 -10         32.34         48.43         3.46 o                         
   3  10 -10         11.22         10.61         3.19 o                         
   4  10 -10         56.44         71.36         4.38 o                         
   5  10 -10        102.98        106.55         5.02 o                         
   6  10 -10        193.83        233.08         8.43 o                         
   7  10 -10         16.60         36.56         5.67 o                         
  -5  11 -10        100.63        112.39         6.35 o                         
  -4  11 -10         81.30         77.61         5.78 o                         
  -3  11 -10         20.70         15.77         3.92 o                         
  -2  11 -10         44.59         45.15         3.84 o                         
  -1  11 -10         56.42         58.31         3.87 o                         
   0  11 -10         29.97         39.01         3.26 o                         
   1  11 -10         27.03         36.11         3.83 o                         
   2  11 -10         52.75         56.85         3.34 o                         
   3  11 -10          2.45          4.63         3.27 o                         
   4  11 -10         49.79         50.79         4.54 o                         
   5  11 -10         74.10         78.12         5.20 o                         
  -3  12 -10         94.02         91.58         5.16 o                         
  -2  12 -10        172.56        159.52         6.08 o                         
  -1  12 -10        296.68        337.58         7.45 o                         
   0  12 -10         43.72         50.49         4.11 o                         
   1  12 -10         19.85         58.04         4.31 o                         
   2  12 -10         65.81         81.25         6.44 o                         
   3  12 -10          8.25         12.44         4.66 o                         
   0   1  -9       7001.74       6790.23        43.78 o                         
   1   1  -9       1073.25        941.12         7.18 o                         
  -1   2  -9       4122.98       3791.72        24.85 o                         
   0   2  -9      10343.87       9952.14        60.15 o                         
   1   2  -9         61.89         53.47         2.54 o                         
   2   2  -9       1118.40       1091.32         7.58 o                         
  -2   3  -9       1122.71        924.53         7.40 o                         
  -1   3  -9        154.70        150.61         2.32 o                         
   0   3  -9       3428.82       3106.41        21.37 o                         
   1   3  -9       1379.82       1329.81         9.32 o                         
   2   3  -9        625.48        610.84         5.39 o                         
   3   3  -9       8163.72       7882.09        57.62 o                         
  -3   4  -9       1417.20       1419.61        11.79 o                         
  -2   4  -9         80.62         75.56         2.44 o                         
  -1   4  -9       1285.46       1187.22         9.17 o                         
   0   4  -9        468.74        483.64         4.50 o                         
   1   4  -9        375.79        337.80         3.49 o                         
   2   4  -9       2248.31       2249.40        16.40 o                         
   3   4  -9        447.79        467.70         4.83 o                         
   4   4  -9       1271.35       1290.92        10.93 o                         
  -4   5  -9        170.94        203.50         3.28 o                         
  -3   5  -9        567.98        534.37         4.95 o                         
  -2   5  -9        250.99        225.55         3.40 o                         
  -1   5  -9        968.50        945.99         7.97 o                         
   0   5  -9       1861.14       1824.26        15.30 o                         
   1   5  -9       1460.82       1434.80        11.78 o                         
   2   5  -9         45.89         39.08         1.87 o                         
   3   5  -9        298.05        310.94         3.72 o                         
   4   5  -9        719.62        705.78         7.16 o                         
   5   5  -9        323.58        319.80         4.47 o                         
  -5   6  -9       1091.43       1081.93        10.23 o                         
  -4   6  -9       1004.51        896.02         7.90 o                         
  -3   6  -9       1255.36       1210.68        10.61 o                         
  -2   6  -9        362.12        347.10         4.04 o                         
  -1   6  -9        421.20        401.59         4.71 o                         
   0   6  -9        435.18        393.71         4.63 o                         
   1   6  -9        323.20        307.73         3.81 o                         
   2   6  -9        253.47        255.03         3.72 o                         
   3   6  -9       1012.03        989.11        11.16 o                         
   4   6  -9        474.21        442.96         5.01 o                         
   5   6  -9        940.53        910.98         8.90 o                         
   6   6  -9        578.16        504.79         6.78 o                         
  -6   7  -9        885.42        773.31         8.77 o                         
  -5   7  -9         42.02         38.15         2.51 o                         
  -4   7  -9        256.35        238.18         4.17 o                         
  -3   7  -9        316.70        267.64         3.96 o                         
  -2   7  -9        713.84        650.62         6.24 o                         
  -1   7  -9         67.71         83.56         2.24 o                         
   0   7  -9         15.74         16.42         1.50 o                         
   1   7  -9        488.84        436.16         5.90 o                         
   2   7  -9        572.79        569.84         6.15 o                         
   3   7  -9         77.92         92.49         2.99 o                         
   4   7  -9        218.78        199.99         3.93 o                         
   5   7  -9        169.70        157.78         3.97 o                         
   6   7  -9         80.77         66.71         3.77 o                         
   7   7  -9         87.56         83.35         3.88 o                         
  -7   8  -9         24.76         27.97         3.67 o                         
  -6   8  -9        124.71        119.92         4.23 o                         
  -5   8  -9          1.53          3.24         2.42 o                         
  -4   8  -9         74.01         73.71         3.69 o                         
  -3   8  -9         45.76         50.41         2.66 o                         
  -2   8  -9        386.40        382.46         5.95 o                         
  -1   8  -9        453.51        444.23         7.07 o                         
   0   8  -9        272.76        252.02         5.42 o                         
   1   8  -9       1357.30       1266.34        13.66 o                         
   2   8  -9        127.07        147.93         5.23 o                         
   3   8  -9       1053.98        898.48        10.58 o                         
   4   8  -9        756.56        712.62         9.16 o                         
   5   8  -9         84.17         76.89         3.57 o                         
   6   8  -9        473.94        477.68         9.91 o                         
   7   8  -9        111.02        108.61         5.75 o                         
   8   8  -9         16.45         13.26         4.03 o                         
  -8   9  -9          4.31          6.92         5.00 o                         
  -7   9  -9         11.84         16.42         4.02 o                         
  -6   9  -9         50.13         44.44         3.80 o                         
  -5   9  -9         31.10         35.53         3.23 o                         
  -4   9  -9        181.90        170.33         4.33 o                         
  -3   9  -9        328.67        258.24         4.99 o                         
  -2   9  -9        714.00        659.84        11.71 o                         
  -1   9  -9         66.64         62.06         2.78 o                         
   0   9  -9        180.31        173.54         4.03 o                         
   1   9  -9        195.80        171.84         7.17 o                         
   2   9  -9         83.91         89.30         4.52 o                         
   3   9  -9        164.28        144.76         4.57 o                         
   4   9  -9        216.40        218.56         5.26 o                         
   5   9  -9        147.38        139.84         5.04 o                         
   6   9  -9        188.87        174.85         5.66 o                         
   7   9  -9         54.24         49.02         4.62 o                         
   8   9  -9         12.61         13.15         4.72 o                         
  -7  10  -9        152.85        179.10         7.34 o                         
  -6  10  -9        295.54        297.24         7.76 o                         
  -5  10  -9         10.03         12.76         3.56 o                         
  -4  10  -9         15.04          7.02         3.28 o                         
  -3  10  -9         29.91         30.64         3.03 o                         
  -2  10  -9        413.28        387.17         8.29 o                         
  -1  10  -9         40.17         48.14         2.94 o                         
   0  10  -9         42.77         42.82         3.53 o                         
   1  10  -9         58.26         63.84         2.96 o                         
   2  10  -9         13.70         14.77         3.25 o                         
   3  10  -9        104.11        122.84         5.78 o                         
   4  10  -9        133.68        125.18         5.00 o                         
   5  10  -9         28.55         35.29         4.12 o                         
   6  10  -9        127.71        124.44         5.89 o                         
   7  10  -9         43.94         50.95         5.82 o                         
  -5  11  -9        204.89        227.79         8.03 o                         
  -4  11  -9         10.82         14.21         3.98 o                         
  -3  11  -9         20.05         16.80         3.53 o                         
  -2  11  -9         47.41         59.71         3.89 o                         
  -1  11  -9         89.30         81.19         4.08 o                         
   0  11  -9          7.12          2.92         2.81 o                         
   1  11  -9        109.78        128.06         5.00 o                         
   2  11  -9          8.99          9.75         3.14 o                         
   3  11  -9         50.58         52.24         3.75 o                         
   4  11  -9        208.51        238.70         7.07 o                         
   5  11  -9         26.41         31.82         4.51 o                         
  -3  12  -9        142.43        136.88         6.14 o                         
  -2  12  -9        153.86        188.61         5.83 o                         
  -1  12  -9        145.80        150.16         5.38 o                         
   0  12  -9        580.49        642.63        11.16 o                         
   1  12  -9        155.59        195.65         6.55 o                         
   2  12  -9        694.12        666.43        11.88 o                         
   3  12  -9         36.73         41.62         5.10 o                         
   0   1  -8       4755.63       5007.72        32.45 o                         
   1   1  -8       1574.20       1674.20        10.86 o                         
  -1   2  -8       2257.13       2393.79        15.36 o                         
   0   2  -8       1376.54       1804.39        11.07 o                         
   1   2  -8       6405.13       6074.37        36.23 o                         
   2   2  -8       1631.67       1741.78        11.18 o                         
  -2   3  -8        483.37        524.54         4.40 o                         
  -1   3  -8        186.11        241.19         3.87 o                         
   0   3  -8       5755.88       5688.47        37.10 o                         
   1   3  -8        808.70        868.48         6.57 o                         
   2   3  -8        664.45        649.80         5.10 o                         
   3   3  -8        815.09        901.34         7.47 o                         
  -3   4  -8       2941.73       3153.56        23.74 o                         
  -2   4  -8        979.94       1017.40         7.71 o                         
  -1   4  -8        911.39       1012.21         7.82 o                         
   0   4  -8        462.27        461.41         4.08 o                         
   1   4  -8       1232.75       1356.38        10.14 o                         
   2   4  -8        370.89        445.92         4.45 o                         
   3   4  -8        801.68        884.80         7.16 o                         
   4   4  -8        749.51        732.34         6.80 o                         
  -4   5  -8        187.12        230.55         3.84 o                         
  -3   5  -8        565.23        607.81         6.63 o                         
  -2   5  -8          9.32         29.41         1.54 o                         
  -1   5  -8        287.14        466.12         4.63 o                         
   0   5  -8        211.17        208.18         2.94 o                         
   1   5  -8       1029.89       1192.70        10.03 o                         
   2   5  -8       1139.54       1113.88         8.64 o                         
   3   5  -8       1489.10       1503.13        12.43 o                         
   4   5  -8        565.62        578.73         6.08 o                         
   5   5  -8        363.92        299.65         4.28 o                         
  -5   6  -8       3418.42       3380.66        28.30 o                         
  -4   6  -8        322.34        326.37         4.27 o                         
  -3   6  -8        504.11        515.26         5.42 o                         
  -2   6  -8        108.42        130.65         2.55 o                         
  -1   6  -8         39.95         45.62         1.71 o                         
   0   6  -8        125.70        137.26         2.56 o                         
   1   6  -8        165.23        158.67         3.05 o                         
   2   6  -8         56.40         84.76         2.43 o                         
   3   6  -8       3432.93       3339.09        25.10 o                         
   4   6  -8        451.73        472.26         4.95 o                         
   5   6  -8       1789.83       1613.26        14.33 o                         
   6   6  -8       3293.45       3335.38        29.51 o                         
  -6   7  -8         30.33         36.99         2.76 o                         
  -5   7  -8        123.78        132.16         3.44 o                         
  -4   7  -8        125.46        124.87         3.24 o                         
  -3   7  -8        423.04        411.84         4.88 o                         
  -2   7  -8        851.64        839.10         7.52 o                         
  -1   7  -8         30.94         42.51         1.65 o                         
   0   7  -8        720.97        725.02         6.53 o                         
   1   7  -8        373.45        379.64         4.72 o                         
   2   7  -8        692.79        655.08         7.35 o                         
   3   7  -8        250.99        248.77         3.87 o                         
   4   7  -8        183.37        164.29         3.75 o                         
   5   7  -8        405.41        411.93         5.77 o                         
   6   7  -8        266.97        269.46         5.79 o                         
   7   7  -8        108.14         98.62         4.04 o                         
  -7   8  -8         32.50         24.39         3.56 o                         
  -6   8  -8         94.37         97.72         3.98 o                         
  -5   8  -8        319.28        310.39         5.07 o                         
  -4   8  -8        369.52        340.92         5.09 o                         
  -3   8  -8       1603.13       1527.63        14.52 o                         
  -2   8  -8       1907.14       1945.63        18.79 o                         
  -1   8  -8        315.65        333.87         4.26 o                         
   0   8  -8          7.95         23.58         1.91 o                         
   1   8  -8       1301.60       1234.07        11.83 o                         
   2   8  -8       1137.36       1220.16        13.33 o                         
   3   8  -8        477.69        492.36         6.67 o                         
   4   8  -8        787.47        745.10         8.87 o                         
   5   8  -8         60.53         68.33         3.04 o                         
   6   8  -8        411.99        379.32         7.15 o                         
   7   8  -8          3.95          7.61         3.83 o                         
   8   8  -8         24.42         22.19         4.21 o                         
  -8   9  -8        239.94        260.03         8.75 o                         
  -7   9  -8          2.67          5.45         3.85 o                         
  -6   9  -8        270.82        285.18         6.41 o                         
  -5   9  -8         30.87         42.62         3.29 o                         
  -4   9  -8         87.13         98.25         3.38 o                         
  -3   9  -8         53.30         60.97         2.98 o                         
  -2   9  -8       2634.67       2326.06        23.51 o                         
  -1   9  -8        143.10        129.83         3.41 o                         
   0   9  -8        201.11        234.08         4.98 o                         
   1   9  -8         85.55        108.52         3.78 o                         
   2   9  -8       1180.08       1187.36        16.03 o                         
   3   9  -8        146.88        133.95         4.24 o                         
   4   9  -8        143.81        161.14         4.84 o                         
   5   9  -8         91.52         86.48         4.21 o                         
   6   9  -8         97.20        109.65         4.73 o                         
   7   9  -8         35.33         44.10         4.45 o                         
   8   9  -8         81.74         87.58         5.70 o                         
  -7  10  -8        180.05        213.61         7.29 o                         
  -6  10  -8         77.27         86.85         5.01 o                         
  -5  10  -8         62.48         76.25         4.25 o                         
  -4  10  -8          1.35          3.77         2.96 o                         
  -3  10  -8         21.52         30.95         3.01 o                         
  -2  10  -8         39.40         55.04         3.05 o                         
  -1  10  -8          6.16         19.05         2.55 o                         
   0  10  -8        268.63        255.91         5.14 o                         
   1  10  -8        205.37        223.85         5.05 o                         
   2  10  -8         15.63         23.04         3.04 o                         
   3  10  -8        136.31        124.32         4.35 o                         
   4  10  -8         73.84         69.63         3.94 o                         
   5  10  -8         99.62        105.38         4.91 o                         
   6  10  -8        163.50        189.85         6.94 o                         
   7  10  -8         91.39        122.58         6.85 o                         
  -6  11  -8         20.23         16.08         4.19 o                         
  -5  11  -8         22.62         35.55         4.85 o                         
  -4  11  -8         94.41         90.52         4.99 o                         
  -3  11  -8         94.35         96.82         4.48 o                         
  -2  11  -8         42.23         51.13         3.68 o                         
  -1  11  -8        181.20        184.28         5.31 o                         
   0  11  -8        140.49        133.25         4.86 o                         
   1  11  -8         73.12         79.45         4.14 o                         
   2  11  -8         17.83         26.47         3.18 o                         
   3  11  -8         23.34         33.61         3.48 o                         
   4  11  -8         88.79         88.88         4.90 o                         
   5  11  -8         75.26         80.36         5.17 o                         
   6  11  -8          3.72         13.60         5.21 o                         
  -3  12  -8          3.38          7.24         3.89 o                         
  -2  12  -8         57.07         69.95         4.11 o                         
  -1  12  -8        130.51        125.01         6.20 o                         
   0  12  -8        260.47        347.90         7.41 o                         
   1  12  -8        153.60        163.96         5.63 o                         
   2  12  -8         22.34         57.09         5.70 o                         
   3  12  -8        436.35        425.63        10.41 o                         
   0   1  -7       8561.67       8336.77        51.80 o                         
   1   1  -7        188.30        213.01         3.21 o                         
  -1   2  -7       1701.36       1636.80        10.70 o                         
   0   2  -7       1819.28       1796.53        11.02 o                         
   1   2  -7        662.38        568.84         4.08 o                         
   2   2  -7       5362.31       4980.97        30.80 o                         
  -2   3  -7       1705.16       1733.20        11.55 o                         
  -1   3  -7       4692.67       4522.44        29.40 o                         
   0   3  -7       3100.95       2716.98        17.40 o                         
   1   3  -7       1385.44       1390.44         9.61 o                         
   2   3  -7        142.21        173.64         2.31 o                         
   3   3  -7       2407.80       2431.84        18.31 o                         
  -3   4  -7       1403.52       1226.59         9.34 o                         
  -2   4  -7       3113.33       2892.85        20.03 o                         
  -1   4  -7       4053.06       3928.74        27.90 o                         
   0   4  -7       1177.63       1144.46         8.89 o                         
   1   4  -7        310.19        308.63         3.31 o                         
   2   4  -7        476.58        490.80         4.81 o                         
   3   4  -7         70.24         49.50         1.63 o                         
   4   4  -7        190.12        197.34         3.05 o                         
  -4   5  -7         47.42         55.38         1.84 o                         
  -3   5  -7       1994.56       1969.43        14.42 o                         
  -2   5  -7        311.98        316.30         3.48 o                         
  -1   5  -7        515.69        533.98         4.69 o                         
   0   5  -7       1080.72        975.32         9.00 o                         
   1   5  -7       1396.46       1334.92        11.08 o                         
   2   5  -7        125.03        131.25         2.36 o                         
   3   5  -7         33.04         22.98         1.61 o                         
   4   5  -7        850.61        887.63         7.62 o                         
   5   5  -7       1089.77       1090.98        10.03 o                         
  -5   6  -7        854.00        796.41         7.92 o                         
  -4   6  -7         28.27         21.12         1.93 o                         
  -3   6  -7       1126.17       1110.29         9.74 o                         
  -2   6  -7         87.02         72.34         1.86 o                         
  -1   6  -7         46.40         45.82         1.47 o                         
   0   6  -7         61.27         56.14         1.67 o                         
   1   6  -7        531.60        539.79         5.32 o                         
   2   6  -7        320.26        304.98         3.76 o                         
   3   6  -7       1277.16       1265.52        11.33 o                         
   4   6  -7        448.68        394.26         4.45 o                         
   5   6  -7        496.00        446.86         5.48 o                         
   6   6  -7        873.46        831.98        10.88 o                         
  -6   7  -7        742.96        628.89         7.63 o                         
  -5   7  -7        189.40        182.86         3.84 o                         
  -4   7  -7        232.98        210.87         3.66 o                         
  -3   7  -7        878.29        739.65         7.17 o                         
  -2   7  -7        682.90        631.57         5.80 o                         
  -1   7  -7          6.16          7.14         1.39 o                         
   0   7  -7         40.48         29.84         1.82 o                         
   1   7  -7        196.18        223.00         3.49 o                         
   2   7  -7        135.54        139.38         3.65 o                         
   3   7  -7        828.81        722.63         7.74 o                         
   4   7  -7         67.85         63.62         2.68 o                         
   5   7  -7        132.22        128.87         3.52 o                         
   6   7  -7         55.51         57.34         3.44 o                         
   7   7  -7        185.83        204.89         5.22 o                         
  -7   8  -7         87.22         93.07         4.40 o                         
  -6   8  -7        336.66        313.01         6.07 o                         
  -5   8  -7         75.93         67.33         2.95 o                         
  -4   8  -7        672.79        622.10         7.26 o                         
  -3   8  -7         67.06         58.05         2.60 o                         
  -2   8  -7       1183.24       1074.38        12.78 o                         
  -1   8  -7        704.13        658.19         6.55 o                         
   0   8  -7        137.77        128.68         2.64 o                         
   1   8  -7        100.53         96.50         2.80 o                         
   2   8  -7        798.82        756.37        11.71 o                         
   3   8  -7        660.47        538.49         7.04 o                         
   4   8  -7        242.97        251.52         6.70 o                         
   5   8  -7        551.31        534.79         7.49 o                         
   6   8  -7         25.57         26.04         3.26 o                         
   7   8  -7         99.39         92.24         4.75 o                         
   8   8  -7         36.94         48.09         4.47 o                         
  -8   9  -7        111.52        132.84         6.89 o                         
  -7   9  -7         27.27         21.73         3.98 o                         
  -6   9  -7         58.37         58.74         4.24 o                         
  -5   9  -7        132.72        140.81         4.43 o                         
  -4   9  -7        395.57        379.47         5.82 o                         
  -3   9  -7        973.43        837.73         9.39 o                         
  -2   9  -7         54.68         47.39         2.69 o                         
  -1   9  -7        601.02        551.03         6.86 o                         
   0   9  -7        646.08        598.57         8.04 o                         
   1   9  -7        120.29        114.74         4.68 o                         
   2   9  -7          0.62          1.46         2.65 o                         
   3   9  -7        108.93        100.17         5.34 o                         
   4   9  -7         20.92         26.76         3.07 o                         
   5   9  -7         94.14         84.86         4.16 o                         
   6   9  -7        149.91        141.83         5.08 o                         
   7   9  -7         41.41         42.00         4.50 o                         
   8   9  -7         66.44         82.35         5.70 o                         
  -7  10  -7         77.90         96.04         5.94 o                         
  -6  10  -7        267.26        284.77         7.61 o                         
  -5  10  -7         64.70         63.15         4.09 o                         
  -4  10  -7         12.30         12.74         2.84 o                         
  -3  10  -7         23.16         23.18         2.96 o                         
  -2  10  -7         71.86         81.11         3.24 o                         
  -1  10  -7        103.00         96.44         3.48 o                         
   0  10  -7        140.66        146.00         4.66 o                         
   1  10  -7         26.55         24.29         2.77 o                         
   2  10  -7         80.62         97.24         4.89 o                         
   3  10  -7         96.06         98.22         3.97 o                         
   4  10  -7         23.69         27.20         3.34 o                         
   5  10  -7        109.59        124.53         5.33 o                         
   6  10  -7         82.63         94.99         5.08 o                         
   7  10  -7        181.75        197.16         8.43 o                         
  -6  11  -7         10.60         17.14         4.17 o                         
  -5  11  -7         99.68         92.25         5.64 o                         
  -4  11  -7         47.63         45.81         4.29 o                         
  -3  11  -7         79.05         66.78         4.02 o                         
  -2  11  -7        287.83        264.70         6.05 o                         
  -1  11  -7          8.05          9.96         2.95 o                         
   0  11  -7         30.22         29.17         3.25 o                         
   1  11  -7         37.26         50.40         3.66 o                         
   2  11  -7         56.87         49.93         3.91 o                         
   3  11  -7         49.18         39.82         3.51 o                         
   4  11  -7         19.52         21.53         3.80 o                         
   5  11  -7         14.14          0.99         4.04 o                         
   6  11  -7         80.31         76.35         5.38 o                         
  -4  12  -7        126.24        127.32         8.88 o                         
  -3  12  -7         64.23         71.57         4.62 o                         
  -2  12  -7          0.91          3.91         3.25 o                         
  -1  12  -7        134.83        125.73         7.58 o                         
   0  12  -7        413.58        445.01         7.52 o                         
   1  12  -7        659.66        683.94        10.90 o                         
   2  12  -7        523.25        523.17        10.01 o                         
   3  12  -7        179.09        188.14         7.25 o                         
   4  12  -7        116.53        105.75        11.45 o                         
   0   1  -6       5639.16       5990.44        37.24 o                         
   1   1  -6       6395.82       6008.67        38.60 o                         
  -1   2  -6        543.65        629.27         5.07 o                         
   0   2  -6       1504.61       1629.89        10.33 o                         
   1   2  -6       1862.24       1947.38        11.86 o                         
   2   2  -6        817.77       1200.61        12.61 o                         
  -2   3  -6         33.15         69.39         1.39 o                         
  -1   3  -6        296.77        526.27         4.60 o                         
   0   3  -6      12974.15      12579.69        78.76 o                         
   1   3  -6       4149.58       4266.33        27.81 o                         
   2   3  -6       2733.64       2858.66        18.57 o                         
   3   3  -6        574.81        985.69         7.19 o                         
  -3   4  -6       3643.23       3798.94        25.36 o                         
  -2   4  -6       1831.34       2157.34        15.22 o                         
  -1   4  -6        545.23        721.35         5.90 o                         
   0   4  -6       1209.42       1465.13        15.23 o                         
   1   4  -6       1470.23       1544.19        11.81 o                         
   2   4  -6       1455.47       1894.80        13.33 o                         
   3   4  -6       1532.68       1653.57        12.32 o                         
   4   4  -6       2140.63       2256.12        16.56 o                         
  -4   5  -6        119.28        146.40         2.78 o                         
  -3   5  -6        645.63        681.85         6.35 o                         
  -2   5  -6        125.56        190.61         2.71 o                         
  -1   5  -6       1806.64       1888.35        13.61 o                         
   0   5  -6       2391.66       2246.91        18.50 o                         
   1   5  -6       2163.34       2315.95        17.64 o                         
   2   5  -6       1655.68       1769.56        14.37 o                         
   3   5  -6        313.60        328.63         3.60 o                         
   4   5  -6        202.50        217.65         3.11 o                         
   5   5  -6        403.14        559.47         7.04 o                         
  -5   6  -6       4384.89       4223.16        30.37 o                         
  -4   6  -6        329.29        341.64         5.13 o                         
  -3   6  -6         45.45        131.60         2.72 o                         
  -2   6  -6         43.60         50.82         1.63 o                         
  -1   6  -6        539.11        495.25         4.56 o                         
   0   6  -6        751.41        795.66         7.10 o                         
   1   6  -6        820.47        682.49         6.61 o                         
   2   6  -6         99.40        112.46         2.63 o                         
   3   6  -6        704.21        785.18         7.63 o                         
   4   6  -6        418.85        439.71         4.86 o                         
   5   6  -6        655.16        846.77         8.42 o                         
   6   6  -6       3687.27       3363.80        29.58 o                         
  -6   7  -6         83.25         96.84         2.97 o                         
  -5   7  -6         26.22         39.23         2.41 o                         
  -4   7  -6        451.71        427.84         5.09 o                         
  -3   7  -6         34.96         79.93         2.23 o                         
  -2   7  -6       1650.96       1600.41        12.42 o                         
  -1   7  -6        840.10        891.34         7.63 o                         
   0   7  -6         25.60         27.69         1.46 o                         
   1   7  -6        682.22        691.29         6.87 o                         
   2   7  -6        464.73        469.16         7.38 o                         
   3   7  -6        198.73        234.10         4.30 o                         
   4   7  -6         27.14         30.63         2.42 o                         
   5   7  -6          8.58         24.74         2.42 o                         
   6   7  -6        694.43        640.35         8.63 o                         
   7   7  -6        541.56        541.75         7.97 o                         
  -7   8  -6          7.28         18.68         3.49 o                         
  -6   8  -6        145.73        145.42         4.82 o                         
  -5   8  -6        119.84        121.18         3.46 o                         
  -4   8  -6        538.40        586.08         7.14 o                         
  -3   8  -6        394.91        404.56         5.36 o                         
  -2   8  -6       1308.24       1228.49        11.11 o                         
  -1   8  -6        599.28        630.49         6.61 o                         
   0   8  -6        270.06        233.89         3.28 o                         
   1   8  -6        151.66        207.57         3.49 o                         
   2   8  -6       1157.45       1084.23        10.73 o                         
   3   8  -6        294.30        273.33         4.89 o                         
   4   8  -6        431.01        507.20         8.47 o                         
   5   8  -6        379.53        350.89         5.37 o                         
   6   8  -6         70.19         89.95         3.91 o                         
   7   8  -6         83.59         85.92         4.02 o                         
   8   8  -6        213.79        190.01         6.45 o                         
  -8   9  -6         27.10         41.67         5.06 o                         
  -7   9  -6          3.28         11.93         3.75 o                         
  -6   9  -6        713.80        628.85        10.11 o                         
  -5   9  -6        199.47        193.10         4.80 o                         
  -4   9  -6        222.71        226.20         4.55 o                         
  -3   9  -6        377.73        399.73         5.68 o                         
  -2   9  -6          9.26         25.81         2.33 o                         
  -1   9  -6         23.32         40.77         3.10 o                         
   0   9  -6        358.13        318.15         4.68 o                         
   1   9  -6        536.64        479.27         6.95 o                         
   2   9  -6        850.54        797.75         9.62 o                         
   3   9  -6       1439.67       1265.00        19.63 o                         
   4   9  -6        384.72        361.82         6.22 o                         
   5   9  -6        198.10        207.52         5.59 o                         
   6   9  -6        195.53        199.57         5.82 o                         
   7   9  -6          5.06          5.32         3.93 o                         
   8   9  -6        231.50        196.26         7.46 o                         
   9   9  -6        263.80        299.95        13.54 o                         
  -7  10  -6        319.87        384.41         9.00 o                         
  -6  10  -6        339.43        380.85        11.66 o                         
  -5  10  -6        162.33        183.04         7.83 o                         
  -4  10  -6          0.95          7.41         2.67 o                         
  -3  10  -6        208.84        202.58         4.78 o                         
  -2  10  -6        802.56        827.14        10.85 o                         
  -1  10  -6         15.65         25.99         2.31 o                         
   0  10  -6        147.15        142.23         5.33 o                         
   1  10  -6         63.72         78.24         3.11 o                         
   2  10  -6        193.65        224.32         6.09 o                         
   3  10  -6        139.42        119.73         4.41 o                         
   4  10  -6         24.75         27.46         3.37 o                         
   5  10  -6         66.53         77.11         6.33 o                         
   6  10  -6        601.30        596.81        10.33 o                         
   7  10  -6        413.93        449.27        11.19 o                         
  -6  11  -6         78.06         74.72         4.97 o                         
  -5  11  -6         31.63         54.30         5.05 o                         
  -4  11  -6         78.09         75.49         4.58 o                         
  -3  11  -6         70.09         65.92         3.87 o                         
  -2  11  -6         79.10         83.42         3.95 o                         
  -1  11  -6        199.55        198.34         6.65 o                         
   0  11  -6         58.03         50.41         3.28 o                         
   1  11  -6        109.69        130.39         4.79 o                         
   2  11  -6        153.93        130.48         5.05 o                         
   3  11  -6         89.75         88.78         3.99 o                         
   4  11  -6         47.53         47.36         4.03 o                         
   5  11  -6         25.46         42.39         4.60 o                         
   6  11  -6         21.64         29.40         4.66 o                         
  -4  12  -6        315.84        355.31         9.81 o                         
  -3  12  -6         43.30         49.38         4.32 o                         
  -2  12  -6        356.94        338.94         7.57 o                         
  -1  12  -6        410.00        436.16         8.01 o                         
   0  12  -6         27.82         41.22         4.97 o                         
   1  12  -6         86.95        126.45         5.58 o                         
   2  12  -6         13.18         20.38         4.62 o                         
   3  12  -6         34.73         49.61         4.87 o                         
   4  12  -6        383.43        417.80        10.36 o                         
   0   1  -5        933.55        895.61         5.77 o                         
   1   1  -5       2114.04       1959.21        12.56 o                         
  -1   2  -5       5142.60       4748.47        28.35 o                         
   0   2  -5        306.33        288.07         5.34 o                         
   1   2  -5       9266.20       8310.48        50.68 o                         
   2   2  -5       5687.44       5596.27        31.88 o                         
  -2   3  -5        503.30        494.89         3.66 o                         
  -1   3  -5       1664.39       1801.42        11.45 o                         
   0   3  -5         40.32         33.28         1.28 o                         
   1   3  -5       5709.24       5618.19        34.78 o                         
   2   3  -5        956.57        991.76         6.87 o                         
   3   3  -5        496.25        505.94         4.04 o                         
  -3   4  -5        197.76        204.71         3.86 o                         
  -2   4  -5       1028.39       1151.09         8.19 o                         
  -1   4  -5       1074.55       1121.03        10.38 o                         
   0   4  -5       9041.18       8745.25        68.63 o                         
   1   4  -5       6815.29       6786.65        47.55 o                         
   2   4  -5       2580.20       2430.61        16.94 o                         
   3   4  -5        680.27        780.52         6.34 o                         
   4   4  -5        243.10        213.38         3.23 o                         
  -4   5  -5        719.12        717.34         6.60 o                         
  -3   5  -5       1596.73       1428.79        11.39 o                         
  -2   5  -5       1457.65       1441.94        11.00 o                         
  -1   5  -5       3254.34       3126.01        21.86 o                         
   0   5  -5        125.41        111.13         1.95 o                         
   1   5  -5         11.03         25.01         1.88 o                         
   2   5  -5        980.58        980.84         8.44 o                         
   3   5  -5        118.07        130.96         2.36 o                         
   4   5  -5        184.52        179.95         2.85 o                         
   5   5  -5        605.69        584.45         7.27 o                         
  -5   6  -5          5.49          7.75         1.98 o                         
  -4   6  -5        213.10        211.16         4.11 o                         
  -3   6  -5        314.98        302.72         3.68 o                         
  -2   6  -5        222.87        233.24         2.96 o                         
  -1   6  -5        901.32        836.89         6.63 o                         
   0   6  -5        218.22        205.98         2.76 o                         
   1   6  -5         35.87         38.80         1.76 o                         
   2   6  -5        207.02        215.77         3.31 o                         
   3   6  -5        616.27        596.24         6.94 o                         
   4   6  -5        168.15        141.25         2.91 o                         
   5   6  -5       1807.60       1641.78        14.34 o                         
   6   6  -5         17.38         18.86         2.79 o                         
  -6   7  -5         55.18         48.63         2.59 o                         
  -5   7  -5         13.07          6.80         2.13 o                         
  -4   7  -5        565.05        541.31         5.83 o                         
  -3   7  -5        137.25        117.02         2.63 o                         
  -2   7  -5        758.62        692.52         6.09 o                         
  -1   7  -5        591.12        571.38         5.92 o                         
   0   7  -5         66.82         71.78         2.59 o                         
   1   7  -5       1423.57       1356.53        12.58 o                         
   2   7  -5       1320.03       1223.95        11.60 o                         
   3   7  -5       1165.95       1066.67         9.91 o                         
   4   7  -5        373.52        334.01         4.85 o                         
   5   7  -5        508.55        500.40         6.26 o                         
   6   7  -5        741.97        629.37         8.60 o                         
   7   7  -5        168.82        158.18         4.71 o                         
  -7   8  -5        145.45        133.33         4.71 o                         
  -6   8  -5         28.74         38.56         3.37 o                         
  -5   8  -5        368.04        341.43         5.20 o                         
  -4   8  -5        179.15        183.98         7.06 o                         
  -3   8  -5        358.47        299.88         4.79 o                         
  -2   8  -5       1139.51       1065.71         9.75 o                         
  -1   8  -5         42.52         47.16         1.89 o                         
   0   8  -5        125.65        121.06         2.30 o                         
   1   8  -5        518.35        508.47         5.50 o                         
   2   8  -5       2105.87       1960.08        17.68 o                         
   3   8  -5         45.77         45.48         2.76 o                         
   4   8  -5       2027.28       1821.59        17.81 o                         
   5   8  -5        110.94        108.49         3.60 o                         
   6   8  -5         45.52         52.18         3.57 o                         
   7   8  -5         34.66         37.46         3.45 o                         
   8   8  -5         16.82         16.87         3.73 o                         
  -8   9  -5        253.18        250.70         7.95 o                         
  -7   9  -5         46.05         48.89         3.96 o                         
  -6   9  -5         35.08         41.34         3.60 o                         
  -5   9  -5        200.34        179.11         4.55 o                         
  -4   9  -5        162.74        161.94         4.23 o                         
  -3   9  -5        247.36        213.19         4.12 o                         
  -2   9  -5        375.39        405.52         5.63 o                         
  -1   9  -5         30.19         32.91         2.07 o                         
   0   9  -5         22.44         22.00         2.08 o                         
   1   9  -5          4.19          1.75         2.14 o                         
   2   9  -5        408.23        375.72         5.95 o                         
   3   9  -5        104.18         98.23         3.58 o                         
   4   9  -5        150.27        138.90         4.33 o                         
   5   9  -5        303.73        274.42         6.11 o                         
   6   9  -5         49.57         53.59         3.98 o                         
   7   9  -5          5.65          6.47         4.03 o                         
   8   9  -5         52.87         54.68         5.16 o                         
   9   9  -5          6.54         19.21         5.96 o                         
  -7  10  -5         45.04         66.78         5.95 o                         
  -6  10  -5         92.86        102.21         5.21 o                         
  -5  10  -5        396.28        412.12         7.60 o                         
  -4  10  -5          4.77          4.85         2.87 o                         
  -3  10  -5         10.22          6.56         2.39 o                         
  -2  10  -5        160.99        177.63         4.13 o                         
  -1  10  -5         79.84         77.63         2.68 o                         
   0  10  -5         22.56         24.83         2.17 o                         
   1  10  -5        100.93         99.85         3.58 o                         
   2  10  -5        504.26        482.25         8.68 o                         
   3  10  -5         25.84         26.32         3.10 o                         
   4  10  -5         60.32         63.37         3.74 o                         
   5  10  -5        111.97        109.89         4.91 o                         
   6  10  -5        480.59        483.46         9.24 o                         
   7  10  -5        319.25        342.10         9.02 o                         
  -6  11  -5         48.42         56.69         5.32 o                         
  -5  11  -5         72.88         87.69         5.41 o                         
  -4  11  -5        159.89        155.67         5.73 o                         
  -3  11  -5        106.48         96.38         4.62 o                         
  -2  11  -5         25.54         36.03         3.35 o                         
  -1  11  -5         85.00         89.18         3.84 o                         
   0  11  -5         72.56         58.76         3.32 o                         
   1  11  -5         19.20         13.12         3.01 o                         
   2  11  -5         10.73          7.19         3.16 o                         
   3  11  -5         80.85         86.16         3.88 o                         
   4  11  -5         35.38         43.83         3.99 o                         
   5  11  -5        120.68        123.93         5.63 o                         
   6  11  -5         27.29         28.52         4.73 o                         
  -4  12  -5         30.47         37.26         5.23 o                         
  -3  12  -5         18.83         22.55         3.87 o                         
  -2  12  -5        388.85        396.01         7.84 o                         
  -1  12  -5        376.76        400.31         7.40 o                         
   0  12  -5        214.52        224.19         5.73 o                         
   1  12  -5        262.50        322.79         8.15 o                         
   2  12  -5         19.73         38.27         4.06 o                         
   3  12  -5         31.10         36.18         4.60 o                         
   4  12  -5        216.43        231.38         8.11 o                         
   0   0  -4        861.77        897.22        11.96 o                         
   0   1  -4       2188.88       2199.15        13.89 o                         
   1   1  -4        917.94        952.97         8.97 o                         
  -1   2  -4       1295.50       1669.86        10.58 o                         
   0   2  -4       2849.51       2906.65        17.88 o                         
   1   2  -4        474.96        879.41         9.47 o                         
   2   2  -4       9783.00       8975.41        48.75 o                         
  -2   3  -4        693.04        711.64         4.87 o                         
  -1   3  -4       1701.90       1696.75        11.32 o                         
   1   3  -4        706.68        758.41         5.61 o                         
   2   3  -4        547.41        606.86         4.52 o                         
   3   3  -4        311.76        275.74         2.62 o                         
  -3   4  -4       1301.41       1263.17         8.96 o                         
  -2   4  -4      10337.58      10375.42        68.46 o                         
  -1   4  -4      17501.79      18207.78       118.98 o                         
   0   4  -4       4479.64       5070.85        41.35 o                         
   1   4  -4        749.01       1106.83         8.52 o                         
   2   4  -4       7146.97       7587.21        51.25 o                         
   3   4  -4       1043.93       1330.05         9.64 o                         
   4   4  -4        319.34        429.68         4.09 o                         
  -4   5  -4         31.67         49.29         1.65 o                         
  -3   5  -4         41.05         61.90         1.77 o                         
  -2   5  -4        312.58        377.47         3.73 o                         
  -1   5  -4        910.29        866.66         6.65 o                         
   0   5  -4        461.10        545.13         4.93 o                         
   1   5  -4        885.91        840.92         7.29 o                         
   2   5  -4        491.02        589.64         5.52 o                         
   3   5  -4         20.58         45.94         1.41 o                         
   4   5  -4         54.78         73.22         1.97 o                         
   5   5  -4       3630.57       3538.03        26.53 o                         
  -5   6  -4        226.00        211.22         4.61 o                         
  -4   6  -4         45.19         69.93         2.20 o                         
  -3   6  -4        485.16        489.21         4.90 o                         
  -2   6  -4         15.57         37.42         1.39 o                         
  -1   6  -4        164.40        151.78         2.04 o                         
   0   6  -4         42.11         70.07         2.12 o                         
   1   6  -4         29.92         45.23         1.59 o                         
   2   6  -4        152.48        155.52         2.88 o                         
   3   6  -4        350.27        410.37         4.81 o                         
   4   6  -4        142.87        138.07         2.98 o                         
   5   6  -4       1362.16       1289.94        11.49 o                         
  -6   7  -4        175.34        168.51         3.89 o                         
  -5   7  -4        320.42        327.74         4.71 o                         
  -4   7  -4        179.29        181.01         3.36 o                         
  -3   7  -4        371.61        395.01         4.39 o                         
  -2   7  -4        922.79        922.82         7.65 o                         
  -1   7  -4        841.69        959.49         7.79 o                         
   0   7  -4         87.02         87.81         1.82 o                         
   1   7  -4       2080.80       2199.02        17.63 o                         
   2   7  -4       3169.69       2926.84        24.24 o                         
   3   7  -4        838.59        752.40         8.47 o                         
   4   7  -4        238.75        246.72         4.04 o                         
   5   7  -4        703.67        653.13         7.94 o                         
   6   7  -4        130.09        115.94         3.97 o                         
   7   7  -4        327.33        356.47         6.33 o                         
  -7   8  -4         54.15         46.61         3.74 o                         
  -6   8  -4        365.97        356.85         6.61 o                         
  -5   8  -4        169.34        196.74         4.27 o                         
  -4   8  -4       5305.75       4987.66        43.03 o                         
  -3   8  -4         26.79         45.99         2.31 o                         
  -2   8  -4        109.52        149.89         4.14 o                         
  -1   8  -4        379.16        325.35         4.27 o                         
   0   8  -4         26.63         42.51         1.89 o                         
   1   8  -4       1117.96       1022.37         9.84 o                         
   2   8  -4          9.01         94.52         3.19 o                         
   3   8  -4         22.28         63.37         3.74 o                         
   4   8  -4        693.26        743.26         8.80 o                         
   5   8  -4        355.43        362.39         5.88 o                         
   6   8  -4         80.97        128.52         4.30 o                         
   7   8  -4        110.67         98.88         4.13 o                         
   8   8  -4        181.07        179.67         5.76 o                         
  -8   9  -4          1.06          6.25         4.41 o                         
  -7   9  -4         67.61         60.80         4.09 o                         
  -6   9  -4         15.17         27.42         3.36 o                         
  -5   9  -4        104.23        129.02         3.86 o                         
  -4   9  -4        376.81        380.89         5.68 o                         
  -3   9  -4         12.17         80.77         3.27 o                         
  -2   9  -4         43.76         78.89         2.69 o                         
  -1   9  -4        136.72        126.42         5.31 o                         
   0   9  -4        333.32        329.71         5.01 o                         
   1   9  -4        105.37        117.33         3.52 o                         
   2   9  -4        378.44        293.39         5.19 o                         
   3   9  -4         46.82        107.58         3.87 o                         
   4   9  -4         83.46        115.66         3.91 o                         
   5   9  -4         55.97         63.79         3.83 o                         
   6   9  -4        150.80        148.31         5.08 o                         
   7   9  -4         29.26         26.03         3.80 o                         
   8   9  -4         68.73         87.68         5.51 o                         
   9   9  -4          2.16         12.87         5.15 o                         
  -8  10  -4        303.78        296.58        10.46 o                         
  -7  10  -4       1074.30       1160.40        23.27 o                         
  -6  10  -4        908.83        976.13        14.85 o                         
  -5  10  -4         40.39         69.15         5.98 o                         
  -4  10  -4        253.72        263.43         5.43 o                         
  -3  10  -4         97.55        105.53         3.51 o                         
  -2  10  -4         96.01        173.44         3.94 o                         
  -1  10  -4        110.75        115.85         3.87 o                         
   0  10  -4         44.99         51.50         3.66 o                         
   1  10  -4        244.43        236.76         4.63 o                         
   2  10  -4       2214.21       2048.27        24.12 o                         
   3  10  -4         98.09        107.62         4.20 o                         
   4  10  -4        195.49        198.63         6.24 o                         
   5  10  -4       1426.04       1397.18        18.30 o                         
   6  10  -4          4.06         50.04         4.44 o                         
   7  10  -4         19.48         64.12         5.34 o                         
   8  10  -4          0.63          0.58         5.00 o                         
  -6  11  -4         82.61         83.29         5.79 o                         
  -5  11  -4         11.83         19.20         4.29 o                         
  -4  11  -4         95.77        106.84         4.86 o                         
  -3  11  -4          5.12         11.91         3.24 o                         
  -2  11  -4         97.06         98.41         3.98 o                         
  -1  11  -4        179.35        163.37         4.33 o                         
   0  11  -4         14.20         25.99         2.85 o                         
   1  11  -4        138.26        116.17         4.32 o                         
   2  11  -4          1.85          4.78         3.17 o                         
   3  11  -4         26.54         31.64         3.28 o                         
   4  11  -4         61.73         66.10         4.26 o                         
   5  11  -4        107.07        117.59         5.54 o                         
   6  11  -4         21.10         29.14         4.63 o                         
  -4  12  -4        320.59        376.02         9.89 o                         
  -3  12  -4         34.70         34.89         5.91 o                         
  -2  12  -4         69.83        109.51         4.66 o                         
  -1  12  -4         44.59         56.70         6.62 o                         
   0  12  -4         92.20         71.77         3.60 o                         
   1  12  -4        173.19        163.50         5.24 o                         
   2  12  -4         83.43         94.92         4.73 o                         
   3  12  -4         17.21         26.68         4.34 o                         
   4  12  -4        183.48        233.99         8.12 o                         
   0   1  -3        592.48        553.82         4.95 o                         
   1   1  -3       5169.80       4789.87        27.24 o                         
  -1   2  -3       7805.39       7137.55        43.79 o                         
   0   2  -3        743.57        698.80         5.74 o                         
   1   2  -3       4857.96       4327.80        26.01 o                         
   2   2  -3       3348.39       3012.00        16.98 o                         
  -2   3  -3        139.99        179.93         2.35 o                         
  -1   3  -3       1826.66       1896.51        12.18 o                         
   0   3  -3       1972.51       1830.40        12.72 o                         
   1   3  -3       1379.39       1259.05         8.41 o                         
   2   3  -3       1268.29       1040.75         7.12 o                         
   3   3  -3       2141.20       1991.88        12.49 o                         
  -3   4  -3        561.25        513.90         5.38 o                         
  -2   4  -3        315.39        379.79         4.66 o                         
  -1   4  -3        379.10        376.23         3.38 o                         
   0   4  -3        489.40        461.45         9.66 o                         
   1   4  -3       5383.60       5408.64        39.18 o                         
   2   4  -3        455.28        418.98         6.77 o                         
   3   4  -3        684.48        765.46         5.79 o                         
   4   4  -3         27.31         18.89         1.81 o                         
  -4   5  -3        137.92        128.22         2.12 o                         
  -3   5  -3        287.35        254.75         3.19 o                         
  -2   5  -3        377.36        375.91         3.65 o                         
  -1   5  -3        833.96        737.09         6.34 o                         
   0   5  -3        172.86        174.00         3.65 o                         
   1   5  -3        599.45        632.28         5.71 o                         
   2   5  -3       1397.11       1424.83        11.63 o                         
   3   5  -3       1009.48        929.00         8.01 o                         
   4   5  -3         27.70         31.76         1.43 o                         
   5   5  -3        445.32        445.72         4.77 o                         
  -5   6  -3        148.55        136.11         3.22 o                         
  -4   6  -3       1748.23       1641.20        13.61 o                         
  -3   6  -3        677.67        676.95         6.14 o                         
  -2   6  -3         21.06         15.60         1.18 o                         
  -1   6  -3        298.96        251.18         3.68 o                         
   0   6  -3         63.04         48.61         2.34 o                         
   1   6  -3         96.77        105.41         2.08 o                         
   2   6  -3        115.93        127.98         2.49 o                         
   3   6  -3          4.67          4.98         1.66 o                         
   4   6  -3        184.84        164.60         2.63 o                         
   5   6  -3       1796.57       1622.11        14.02 o                         
   6   6  -3         94.94         92.79         5.25 o                         
  -6   7  -3        227.52        200.34         5.79 o                         
  -5   7  -3        278.40        250.37         4.29 o                         
  -4   7  -3        142.91        143.85         3.12 o                         
  -3   7  -3        147.53        135.43         2.67 o                         
  -2   7  -3        788.83        733.30         6.29 o                         
  -1   7  -3        661.24        622.39        12.32 o                         
   0   7  -3        127.29        125.17         3.12 o                         
   1   7  -3       2556.21       2390.64        19.11 o                         
   2   7  -3        744.18        725.34         7.13 o                         
   3   7  -3        923.33        842.61         9.28 o                         
   4   7  -3         96.14         84.99         2.61 o                         
   5   7  -3        271.24        268.07         4.84 o                         
   6   7  -3        778.30        630.51         8.55 o                         
   7   7  -3         98.64         95.13         4.11 o                         
  -7   8  -3         37.76         37.70         4.36 o                         
  -6   8  -3         85.97         80.99         3.81 o                         
  -5   8  -3        395.35        364.77         5.58 o                         
  -4   8  -3        100.34        110.21         6.05 o                         
  -3   8  -3        416.14        331.62         4.20 o                         
  -2   8  -3       2354.49       2284.79        18.33 o                         
  -1   8  -3        280.87        274.72         4.03 o                         
   0   8  -3        128.63        132.37         2.96 o                         
   1   8  -3        479.11        470.38         5.41 o                         
   2   8  -3       1987.07       1848.15        16.69 o                         
   3   8  -3        595.86        587.77         7.25 o                         
   4   8  -3       1226.48       1088.77        11.76 o                         
   5   8  -3         66.69         67.49         3.17 o                         
   6   8  -3        262.77        253.45         5.68 o                         
   7   8  -3          6.32          7.78         3.16 o                         
   8   8  -3         78.52         80.34         4.42 o                         
  -8   9  -3         85.74         82.45         4.85 o                         
  -7   9  -3        109.24         88.43         4.65 o                         
  -6   9  -3        165.15        149.34         4.94 o                         
  -5   9  -3         38.98         40.99         2.85 o                         
  -4   9  -3        244.23        219.72         4.57 o                         
  -3   9  -3        306.86        251.90         4.66 o                         
  -2   9  -3        455.08        486.98         7.02 o                         
  -1   9  -3         73.27         71.65         2.07 o                         
   0   9  -3         44.52         42.68         2.06 o                         
   1   9  -3         34.27         49.59         2.42 o                         
   2   9  -3        442.23        418.33         6.12 o                         
   3   9  -3         56.79         46.90         3.02 o                         
   4   9  -3        276.31        254.78         5.28 o                         
   5   9  -3         34.19         34.70         3.55 o                         
   6   9  -3        135.36        135.83         4.85 o                         
   7   9  -3         55.92         37.11         3.95 o                         
   8   9  -3         34.24         40.76         4.91 o                         
   9   9  -3          4.17          8.29         5.07 o                         
  -8  10  -3         12.43          7.39         7.00 o                         
  -7  10  -3         50.96         71.87         6.41 o                         
  -6  10  -3         85.12         84.68         6.06 o                         
  -5  10  -3        661.34        695.43        10.21 o                         
  -4  10  -3        237.15        233.97         5.10 o                         
  -3  10  -3         31.07         35.27         2.66 o                         
  -2  10  -3        139.98        140.64         4.32 o                         
  -1  10  -3        183.15        168.43         4.02 o                         
   0  10  -3        208.73        190.89         4.34 o                         
   1  10  -3         34.36         33.47         2.43 o                         
   2  10  -3        647.97        593.14        11.06 o                         
   3  10  -3          2.83          2.95         2.84 o                         
   4  10  -3        133.75        115.29         4.25 o                         
   5  10  -3         48.39         53.81         4.27 o                         
   6  10  -3         65.80         70.24         5.86 o                         
   7  10  -3        375.39        427.94        14.12 o                         
   8  10  -3          4.91         10.96         5.17 o                         
  -6  11  -3          2.41         -1.62         4.53 o                         
  -5  11  -3        129.23        139.92         6.31 o                         
  -4  11  -3         84.20         74.40         4.28 o                         
  -3  11  -3         20.74         13.04         2.94 o                         
  -2  11  -3         26.04         27.32         2.82 o                         
  -1  11  -3        157.73        154.32         4.11 o                         
   0  11  -3         13.71         15.50         2.44 o                         
   1  11  -3        135.99        131.62         5.94 o                         
   2  11  -3         53.93         46.87         3.53 o                         
   3  11  -3         43.09         51.36         3.43 o                         
   4  11  -3        117.02        119.59         6.20 o                         
   5  11  -3        233.22        246.19         7.35 o                         
   6  11  -3         34.71         48.61         5.20 o                         
  -4  12  -3         21.27         30.24         4.56 o                         
  -3  12  -3         69.10         77.69         4.35 o                         
  -2  12  -3        591.96        586.19         9.67 o                         
  -1  12  -3        377.68        409.80         8.81 o                         
   0  12  -3         97.16        104.47         5.63 o                         
   1  12  -3        653.70        676.17        17.35 o                         
   2  12  -3         14.10         19.73         3.77 o                         
   3  12  -3         23.18         17.48         4.61 o                         
   4  12  -3         71.73         67.36         6.02 o                         
   0   1  -2       5067.10       5020.55        31.55 o                         
   1   1  -2       4106.17       4014.45        22.84 o                         
  -1   2  -2       3546.68       3381.98        20.59 o                         
   0   2  -2       1683.08       1706.51        13.46 o                         
   1   2  -2       7435.44       7021.20        41.00 o                         
  -2   3  -2        206.15        161.72         1.85 o                         
  -1   3  -2        811.30        887.48         6.39 o                         
   0   3  -2       1261.75       1534.36        16.02 o                         
   1   3  -2       3880.83       4042.98        26.71 o                         
   2   3  -2        259.10        280.70         2.39 o                         
  -3   4  -2        999.78       1132.65         8.36 o                         
  -2   4  -2       4257.39       4742.60        31.62 o                         
  -1   4  -2       1043.85       1156.07         9.70 o                         
   0   4  -2       7562.52       8033.55        61.46 o                         
   1   4  -2       2076.03       2216.29        16.52 o                         
   2   4  -2       7117.47       7779.19        52.33 o                         
   3   4  -2        568.42        616.92         4.83 o                         
   4   4  -2       3538.32       3782.38        25.29 o                         
  -4   5  -2        776.49        757.09         6.54 o                         
  -3   5  -2        543.07        517.69         4.89 o                         
  -2   5  -2       1047.83       1033.31         8.07 o                         
  -1   5  -2       4454.27       4503.80        37.15 o                         
   0   5  -2        831.03        879.29         9.67 o                         
   1   5  -2       3034.02       3262.51        25.06 o                         
   2   5  -2        439.88        472.96         4.69 o                         
   3   5  -2        469.94        567.61         5.39 o                         
   4   5  -2        110.64        123.54         2.32 o                         
   5   5  -2       1109.79       1439.34        11.87 o                         
  -5   6  -2       3288.52       3122.00        25.80 o                         
  -4   6  -2        345.75        330.92         4.16 o                         
  -3   6  -2        550.29        650.23         5.95 o                         
  -2   6  -2        121.78        140.94         2.53 o                         
  -1   6  -2        395.61        441.49         5.33 o                         
   0   6  -2        973.02        946.05        10.52 o                         
   1   6  -2        161.58        160.02         2.42 o                         
   2   6  -2        668.45        652.14         6.09 o                         
   3   6  -2        674.89        736.50         7.14 o                         
   4   6  -2        535.25        539.66         5.43 o                         
   5   6  -2       1184.77       1264.22        11.28 o                         
   6   6  -2       4133.11       3750.82        32.52 o                         
  -6   7  -2         47.67         84.01         3.06 o                         
  -5   7  -2         56.37         57.19         2.58 o                         
  -4   7  -2        584.54        587.70         6.24 o                         
  -3   7  -2        156.33        157.60         2.82 o                         
  -2   7  -2        752.34        777.22         7.01 o                         
  -1   7  -2       3744.94       3667.24        32.15 o                         
   0   7  -2          6.71          3.38         2.34 o                         
   1   7  -2       1257.65       1324.52        11.45 o                         
   2   7  -2        836.52        859.53         8.48 o                         
   3   7  -2        661.21        621.62         6.45 o                         
   4   7  -2        555.90        555.67         6.12 o                         
   5   7  -2         55.08         72.89         3.05 o                         
   6   7  -2         74.44         94.40         3.69 o                         
   7   7  -2        471.93        438.03         7.00 o                         
  -7   8  -2         84.08         75.45         3.98 o                         
  -6   8  -2         39.49         49.16         4.65 o                         
  -5   8  -2        213.29        225.55         4.55 o                         
  -4   8  -2        620.34        656.93         7.61 o                         
  -3   8  -2        341.46        334.06         4.24 o                         
  -2   8  -2        920.14        835.09         8.42 o                         
  -1   8  -2       1382.92       1352.55        14.83 o                         
   0   8  -2         91.05        108.89         4.02 o                         
   1   8  -2        125.06        152.05         2.88 o                         
   2   8  -2        697.94        690.27         7.37 o                         
   3   8  -2        656.76        595.82         7.38 o                         
   4   8  -2        610.11        658.63         8.05 o                         
   5   8  -2        103.74        115.24         3.97 o                         
   6   8  -2         26.90         43.15         3.41 o                         
   7   8  -2         83.75         76.46         3.87 o                         
   8   8  -2        108.03        120.18         5.58 o                         
  -8   9  -2         67.32         92.31         5.00 o                         
  -7   9  -2          1.80          4.82         3.54 o                         
  -6   9  -2        174.64        173.54         5.45 o                         
  -5   9  -2        339.67        318.21         5.59 o                         
  -4   9  -2        264.51        274.98         5.06 o                         
  -3   9  -2        868.38        912.83        10.88 o                         
  -2   9  -2         35.60         67.73         2.35 o                         
  -1   9  -2         32.93         19.85         4.42 o                         
   0   9  -2        387.80        332.74         9.28 o                         
   1   9  -2        138.40        111.14         3.10 o                         
   2   9  -2        711.46        646.53         8.15 o                         
   3   9  -2       1666.38       1543.94        16.40 o                         
   4   9  -2        287.86        298.29         7.86 o                         
   5   9  -2        187.65        184.72         5.40 o                         
   6   9  -2         15.44         23.40         3.59 o                         
   7   9  -2         78.52         72.85         4.55 o                         
   8   9  -2        155.91        150.19         6.35 o                         
   9   9  -2        248.04        264.39         8.94 o                         
  -8  10  -2          6.47         15.74         5.94 o                         
  -7  10  -2        344.39        385.99        12.52 o                         
  -6  10  -2        760.78        810.04        13.83 o                         
  -5  10  -2         94.86        105.20         5.36 o                         
  -4  10  -2         30.92         46.24         3.08 o                         
  -3  10  -2         24.21         30.90         2.45 o                         
  -2  10  -2       1350.12       1261.19        14.08 o                         
  -1  10  -2        147.14        138.66         6.92 o                         
   0  10  -2        109.09        104.17         3.84 o                         
   1  10  -2        192.16        186.22         3.97 o                         
   2  10  -2        341.51        388.19         6.95 o                         
   3  10  -2         31.64         36.98         3.10 o                         
   4  10  -2          3.23         16.04         3.15 o                         
   5  10  -2         68.93         81.82         4.54 o                         
   6  10  -2        578.12        576.71        10.01 o                         
   7  10  -2        141.61        168.83        10.70 o                         
   8  10  -2        512.84        515.91        11.88 o                         
  -6  11  -2         26.46         44.83         5.10 o                         
  -5  11  -2        101.61        131.74         6.18 o                         
  -4  11  -2         26.89         29.24         3.66 o                         
  -3  11  -2         12.79         11.30         3.09 o                         
  -2  11  -2         59.42         52.66         5.64 o                         
  -1  11  -2        151.11        161.31         8.67 o                         
   0  11  -2         28.40         25.31         2.70 o                         
   1  11  -2        327.74        321.44         6.35 o                         
   2  11  -2        139.12        120.40         4.60 o                         
   3  11  -2        116.17        119.15         4.37 o                         
   4  11  -2         36.43         27.68         3.93 o                         
   5  11  -2         20.12         23.55         4.45 o                         
   6  11  -2         19.31         37.62         5.01 o                         
  -4  12  -2        270.64        276.83         9.84 o                         
  -3  12  -2         70.66         73.96         4.10 o                         
  -2  12  -2        455.49        415.28        16.67 o                         
  -1  12  -2        456.35        499.00         8.32 o                         
   0  12  -2         48.27         44.81         2.82 o                         
   1  12  -2         77.13        116.23         8.64 o                         
   2  12  -2         26.42         30.64         8.34 o                         
   3  12  -2         45.01         48.43         4.90 o                         
   4  12  -2        620.88        608.22        13.73 o                         
   0   1  -1       1948.53       1848.53        22.88 o                         
   1   1  -1       5142.00       4940.84        28.75 o                         
  -1   2  -1        559.35        441.51         3.33 o                         
   0   2  -1       7102.23       6365.49        48.36 o                         
   1   2  -1       1501.68       1208.22         7.78 o                         
   2   2  -1       1956.97       1802.02        10.61 o                         
  -2   3  -1        311.52        199.55         2.52 o                         
  -1   3  -1       2097.52       2110.29        16.08 o                         
   0   3  -1      10193.67       9489.44        69.76 o                         
   1   3  -1       1762.24       1701.81        11.47 o                         
   2   3  -1        300.67        278.31         2.80 o                         
   3   3  -1      11771.13      11827.07        75.24 o                         
  -3   4  -1        416.23        427.11         3.71 o                         
  -2   4  -1       2399.73       2312.89        16.23 o                         
  -1   4  -1       1247.92       1360.43        18.97 o                         
   0   4  -1       2901.83       2863.16        22.46 o                         
   1   4  -1        686.32        608.67         5.19 o                         
   2   4  -1       5476.63       5358.25        37.89 o                         
   3   4  -1        480.45        481.66         4.47 o                         
   4   4  -1       2479.15       2452.38        17.71 o                         
  -4   5  -1         61.62         60.49         2.13 o                         
  -3   5  -1         70.80         71.42         1.91 o                         
  -2   5  -1        428.36        401.57         3.93 o                         
  -1   5  -1       1265.91       1281.04        11.44 o                         
   0   5  -1        722.32        679.66         7.35 o                         
   1   5  -1       1135.65       1134.15        12.13 o                         
   2   5  -1        187.29        167.20         3.06 o                         
   3   5  -1         46.03         41.74         2.39 o                         
   4   5  -1        670.63        648.90         5.86 o                         
   5   5  -1       1480.60       1447.31        11.65 o                         
  -5   6  -1        905.02        898.01         8.68 o                         
  -4   6  -1         69.64         54.94         2.24 o                         
  -3   6  -1       2820.02       2785.95        21.25 o                         
  -2   6  -1        913.20        860.18         6.98 o                         
  -1   6  -1         27.99         17.05         1.86 o                         
   0   6  -1       1277.36       1227.29        13.99 o                         
   1   6  -1        153.46        131.16         2.79 o                         
   2   6  -1        267.48        245.20         3.23 o                         
   3   6  -1       1112.08       1083.59        12.39 o                         
   4   6  -1         64.17         48.08         2.99 o                         
   5   6  -1        582.17        531.93         6.14 o                         
   6   6  -1        853.78        795.75         8.54 o                         
  -6   7  -1       1505.65       1310.78        12.71 o                         
  -5   7  -1        152.93        141.46         4.04 o                         
  -4   7  -1        111.12        100.21         2.78 o                         
  -3   7  -1        915.84        768.97         6.89 o                         
  -2   7  -1       1839.11       1591.11        12.63 o                         
  -1   7  -1        530.84        577.40         7.12 o                         
   0   7  -1         25.22         26.09         2.89 o                         
   1   7  -1         90.45         89.45         2.12 o                         
   2   7  -1        109.84         95.84         3.29 o                         
   3   7  -1        272.93        238.07         3.64 o                         
   4   7  -1         79.48         75.38         2.48 o                         
   5   7  -1        203.04        186.92         4.26 o                         
   6   7  -1         67.58         59.71         2.83 o                         
   7   7  -1        193.14        202.68         5.22 o                         
  -7   8  -1         65.13         60.74         4.07 o                         
  -6   8  -1        534.99        479.38         7.45 o                         
  -5   8  -1         73.52         76.15         3.19 o                         
  -4   8  -1        710.54        655.73         8.16 o                         
  -3   8  -1         43.44         43.96         2.08 o                         
  -2   8  -1        822.75        757.18         7.70 o                         
  -1   8  -1        910.28        826.88        10.12 o                         
   0   8  -1        261.53        241.43         5.45 o                         
   1   8  -1        966.46        893.96         8.33 o                         
   2   8  -1        533.57        516.13         8.67 o                         
   3   8  -1        539.53        405.28         8.22 o                         
   4   8  -1        987.39        921.47        10.90 o                         
   5   8  -1        257.89        244.70         4.88 o                         
   6   8  -1         96.80         91.78         3.87 o                         
   7   8  -1         29.25         21.33         3.51 o                         
   8   8  -1         31.59         25.58         4.01 o                         
  -8   9  -1          6.79          6.19         3.99 o                         
  -7   9  -1          7.89          5.02         3.59 o                         
  -6   9  -1         24.08         20.85         3.60 o                         
  -5   9  -1         86.64         94.31         3.56 o                         
  -4   9  -1         49.18         45.29         2.83 o                         
  -3   9  -1       1446.89       1204.77        13.62 o                         
  -2   9  -1        358.86        269.14         6.34 o                         
  -1   9  -1         45.40         38.91         4.93 o                         
   0   9  -1        516.75        443.16        10.34 o                         
   1   9  -1        140.63        106.19         4.42 o                         
   2   9  -1         37.52         29.60         2.97 o                         
   3   9  -1        431.62        393.74         6.80 o                         
   4   9  -1         77.67         60.88         3.32 o                         
   5   9  -1         64.30         57.73         3.68 o                         
   6   9  -1        319.47        295.41         6.51 o                         
   7   9  -1         17.05         15.02         3.88 o                         
   8   9  -1         99.87        108.36         5.79 o                         
   9   9  -1        144.46        149.28         7.14 o                         
  -8  10  -1         52.20         51.31         6.41 o                         
  -7  10  -1         92.57        107.62         5.56 o                         
  -6  10  -1        510.60        540.08        11.00 o                         
  -5  10  -1         24.65         22.03         3.24 o                         
  -4  10  -1         66.74         52.07         3.50 o                         
  -3  10  -1        203.94        179.35         4.18 o                         
  -2  10  -1        650.57        598.81         7.65 o                         
  -1  10  -1         89.60         85.40         6.60 o                         
   0  10  -1          2.20          7.80         4.83 o                         
   1  10  -1         56.01         58.70         2.46 o                         
   2  10  -1          9.18         14.29         3.22 o                         
   3  10  -1        267.79        270.85         5.53 o                         
   4  10  -1         48.26         42.38         3.87 o                         
   5  10  -1        157.17        153.61         6.03 o                         
   6  10  -1         10.03          9.65         3.88 o                         
   7  10  -1        226.53        232.95         8.46 o                         
   8  10  -1         29.83         26.24         6.16 o                         
  -6  11  -1          9.46         17.56         4.61 o                         
  -5  11  -1         19.04         19.73         4.36 o                         
  -4  11  -1         11.37         14.83         3.49 o                         
  -3  11  -1        264.49        227.01         5.66 o                         
  -2  11  -1         80.05         70.25         3.42 o                         
  -1  11  -1         29.87         36.60         6.82 o                         
   0  11  -1         45.40         41.43         6.55 o                         
   1  11  -1        172.98        188.38         5.78 o                         
   2  11  -1         91.00         87.48         4.30 o                         
   3  11  -1          3.80         -2.01         2.96 o                         
   4  11  -1        142.27        150.74         5.70 o                         
   5  11  -1         17.73         26.07         4.54 o                         
   6  11  -1         49.32         55.90         5.41 o                         
  -4  12  -1        483.04        503.83        11.44 o                         
  -3  12  -1        258.26        244.47         6.20 o                         
  -2  12  -1         16.38         29.88         4.11 o                         
  -1  12  -1        307.41        288.71        13.64 o                         
   0  12  -1        408.95        415.85         7.52 o                         
   1  12  -1        464.46        491.55         9.17 o                         
   2  12  -1       1024.28        990.10        16.29 o                         
   3  12  -1         46.62         47.07         4.87 o                         
   4  12  -1         31.66         27.72        10.80 o                         
   0   1   0       1265.92       1129.77        25.45 o                         
   1   1   0       1708.83       2597.89        14.92 o                         
  -1   2   0        730.30        909.91         6.39 o                         
   0   2   0        750.53       1062.44         8.52 o                         
   1   2   0       1318.81       1321.48         8.39 o                         
   2   2   0       3705.76       3800.72        21.85 o                         
  -2   3   0        788.69        770.87         5.11 o                         
  -1   3   0       1071.00       1297.51         9.80 o                         
   0   3   0       8364.44       8624.42        65.49 o                         
   2   3   0        545.24        456.82         3.45 o                         
   3   3   0       5806.12       6162.15        40.49 o                         
  -3   4   0        694.25        986.92         7.13 o                         
  -2   4   0        325.32        667.62         5.17 o                         
  -1   4   0        573.15        676.52         6.20 o                         
   0   4   0       1122.62       1288.31        11.01 o                         
   1   4   0       3019.65       3156.96        23.40 o                         
   4   4   0         78.77         65.30         1.92 o                         
  -4   5   0         51.09         96.07         2.58 o                         
  -3   5   0        100.40        226.29         3.06 o                         
  -2   5   0         96.18        211.51         2.56 o                         
   0   5   0         36.71         52.05         2.21 o                         
   1   5   0       1781.18       2288.92        18.81 o                         
   2   5   0        520.30        580.27         5.12 o                         
   3   5   0       5300.72       5320.46        38.91 o                         
   4   5   0        102.85        144.19         2.67 o                         
   5   5   0        110.44        179.21         3.86 o                         
  -5   6   0       3078.51       3126.32        26.98 o                         
  -4   6   0         50.37         70.39         2.59 o                         
  -3   6   0         13.75         45.93         1.83 o                         
  -2   6   0        106.02         94.27         1.88 o                         
  -1   6   0        364.59        302.15         6.39 o                         
   0   6   0        547.03        535.97         6.42 o                         
   1   6   0         92.81         77.74         2.01 o                         
   2   6   0         22.69         22.54         1.43 o                         
   3   6   0       4718.23       4516.56        34.97 o                         
   4   6   0       1532.23       1486.72        12.33 o                         
   5   6   0       3509.95       3095.99        26.71 o                         
   6   6   0       8665.67       8717.92        73.11 o                         
  -6   7   0          6.40         12.37         2.53 o                         
  -5   7   0        104.56        101.75         3.04 o                         
  -4   7   0        182.85        162.90         3.40 o                         
  -3   7   0        386.20        387.81         4.57 o                         
  -2   7   0       1589.65       1471.12        12.77 o                         
  -1   7   0        133.41        133.64         3.65 o                         
   0   7   0          5.63          1.06         2.91 o                         
   1   7   0        261.53        256.93         3.98 o                         
   2   7   0        354.24        354.34         4.50 o                         
   3   7   0        532.29        487.92         5.37 o                         
   4   7   0         13.47         22.45         2.03 o                         
   5   7   0          3.81         10.44         2.12 o                         
   6   7   0         51.15         58.98         2.79 o                         
   7   7   0         74.44         68.82         3.82 o                         
  -7   8   0          0.06         -0.57         3.27 o                         
  -6   8   0         98.14         97.67         3.87 o                         
  -5   8   0        666.28        658.40         8.32 o                         
  -4   8   0          4.28          5.28         2.42 o                         
  -3   8   0       1223.10       1145.95        10.80 o                         
  -2   8   0       2332.12       2410.90        22.04 o                         
  -1   8   0        125.80        193.82         4.82 o                         
   0   8   0         11.87         12.22         2.95 o                         
   1   8   0       1106.16       1122.20        10.59 o                         
   2   8   0       1704.26       1731.48        16.90 o                         
   3   8   0        528.69        563.39         7.00 o                         
   4   8   0       1627.92       1473.36        14.90 o                         
   5   8   0        375.20        350.39         5.62 o                         
   6   8   0       1031.77        924.76        11.88 o                         
   7   8   0          7.14          3.38         3.19 o                         
   8   8   0        138.99        124.07         5.21 o                         
  -8   9   0        386.22        391.48         8.33 o                         
  -7   9   0          0.11          0.36         3.60 o                         
  -6   9   0        215.85        221.97         5.99 o                         
  -5   9   0        246.46        272.81         5.28 o                         
  -4   9   0         13.26         25.56         2.62 o                         
  -3   9   0        183.26        180.34         6.13 o                         
  -2   9   0       2035.33       1722.10        18.31 o                         
  -1   9   0         79.18         46.28         4.42 o                         
   0   9   0         45.90         52.79         5.19 o                         
   1   9   0        590.81        559.62         7.31 o                         
   2   9   0        780.13        754.63         9.05 o                         
   3   9   0        575.87        516.47         7.27 o                         
   4   9   0        355.71        346.16         7.23 o                         
   5   9   0         14.79         23.30         3.45 o                         
   6   9   0          0.05          9.01         3.62 o                         
   7   9   0          1.11         -1.65         3.75 o                         
   8   9   0         56.46         67.38         5.30 o                         
   9   9   0         53.47         37.74         5.55 o                         
  -8  10   0        165.16        218.01        11.20 o                         
  -7  10   0         75.55         83.44         5.26 o                         
  -6  10   0        212.49        198.09         6.49 o                         
  -5  10   0         12.75         25.37         3.38 o                         
  -4  10   0        116.13        121.17         4.03 o                         
  -3  10   0          0.59          9.93         2.35 o                         
  -2  10   0         58.85         78.35         6.12 o                         
  -1  10   0         29.85         35.30         5.71 o                         
   0  10   0        525.71        521.25        13.44 o                         
   1  10   0         66.99         82.43         4.10 o                         
   2  10   0         67.21         66.18         3.20 o                         
   3  10   0        146.07         99.24         3.95 o                         
   4  10   0          0.91         -0.14         3.15 o                         
   5  10   0          0.05         -3.72         3.72 o                         
   6  10   0        133.08        154.61         5.79 o                         
   7  10   0        120.95        156.12         7.07 o                         
   8  10   0          5.65         23.34         5.43 o                         
  -6  11   0         32.28         23.30         5.17 o                         
  -5  11   0          0.05          8.44         4.11 o                         
  -4  11   0          6.14         14.01         3.39 o                         
  -3  11   0          5.24          7.31         3.62 o                         
  -2  11   0        114.35        110.37         4.44 o                         
  -1  11   0         97.13        128.20        10.91 o                         
   0  11   0          1.33          8.48         5.97 o                         
   1  11   0         63.93         90.99        10.43 o                         
   2  11   0          3.29         24.14         3.25 o                         
   3  11   0          4.65          8.19         3.08 o                         
   4  11   0        123.83        115.57         7.54 o                         
   5  11   0        157.96        153.85         6.49 o                         
   6  11   0          1.98         12.02         4.69 o                         
  -4  12   0         40.08         59.22         5.12 o                         
  -3  12   0         40.89         37.75         5.41 o                         
  -2  12   0         88.83        124.78         5.29 o                         
  -1  12   0        100.10        139.45         9.03 o                         
   0  12   0        163.22        223.55        20.48 o                         
   1  12   0         88.51         96.62        13.70 o                         
   2  12   0          9.82         63.94        12.94 o                         
   3  12   0        254.62        237.11         7.98 o                         
   4  12   0        597.83        598.41        13.59 o                         
   0   1   1       1948.74       1850.75        17.31 o                         
   1   1   1       5140.48       4906.20        29.48 o                         
  -1   2   1        559.15        441.21         3.12 o                         
   0   2   1       7103.14       6361.16        48.37 o                         
   1   2   1       1500.23       1214.90         7.99 o                         
   2   2   1       1958.30       1802.51        10.57 o                         
  -2   3   1        312.40        197.64         1.93 o                         
  -1   3   1       2097.62       2112.92        14.34 o                         
   0   3   1      10196.07       9517.43        72.14 o                         
   1   3   1       1761.37       1688.78        11.48 o                         
   2   3   1        301.24        281.51         2.46 o                         
   3   3   1      11769.05      11860.31        77.17 o                         
  -3   4   1        416.20        420.20         3.57 o                         
  -2   4   1       2398.58       2317.07        15.75 o                         
  -1   4   1       1246.10       1325.87        17.65 o                         
   0   4   1       2901.98       2885.18        23.32 o                         
   1   4   1        685.06        612.01         5.70 o                         
   2   4   1       5473.96       5391.54        39.30 o                         
   3   4   1        480.35        485.10         4.30 o                         
   4   4   1       2478.97       2437.22        17.68 o                         
  -4   5   1         61.63         60.60         2.14 o                         
  -3   5   1         70.89         73.76         2.03 o                         
  -2   5   1        428.87        403.50         4.97 o                         
  -1   5   1       1264.45       1287.77        13.32 o                         
   0   5   1        721.15        675.11         7.73 o                         
   1   5   1       1134.11       1122.29        10.26 o                         
   2   5   1        186.96        164.87         3.23 o                         
   3   5   1         46.18         45.43         2.60 o                         
   4   5   1        670.69        646.71         5.87 o                         
   5   5   1       1477.66       1455.64        12.57 o                         
  -5   6   1        906.08        895.44         9.09 o                         
  -4   6   1         69.49         49.96         2.19 o                         
  -3   6   1       2820.93       2770.05        23.79 o                         
  -2   6   1        913.04        869.04         8.01 o                         
  -1   6   1         27.83         14.89         1.92 o                         
   0   6   1       1276.09       1215.52        12.87 o                         
   1   6   1        152.50        138.12         2.62 o                         
   2   6   1        267.94        246.56         3.70 o                         
   3   6   1       1111.66       1089.92        11.49 o                         
   4   6   1         63.90         49.79         2.83 o                         
   5   6   1        583.23        520.45        10.41 o                         
   6   6   1        854.75        807.85         9.61 o                         
  -6   7   1       1507.03       1308.71        13.25 o                         
  -5   7   1        153.17        143.60         3.87 o                         
  -4   7   1        111.20         99.78         2.99 o                         
  -3   7   1        916.06        761.94         7.99 o                         
  -2   7   1       1839.70       1599.01        14.91 o                         
  -1   7   1        530.31        568.41         8.06 o                         
   0   7   1         24.82         28.95         2.20 o                         
   1   7   1         89.95         87.15         2.57 o                         
   2   7   1        110.03        100.87         2.40 o                         
   3   7   1        273.65        228.54         3.57 o                         
   4   7   1         79.53         73.72         2.26 o                         
   5   7   1        202.42        186.59         4.18 o                         
   6   7   1         67.75         59.34         2.96 o                         
   7   7   1        192.58        199.29         5.39 o                         
  -7   8   1         65.26         57.04         4.05 o                         
  -6   8   1        535.49        483.28         7.57 o                         
  -5   8   1         73.45         72.67         3.18 o                         
  -4   8   1        710.57        654.05         8.89 o                         
  -3   8   1         43.34         43.93         2.07 o                         
  -2   8   1        823.46        740.71         7.95 o                         
  -1   8   1        910.64        813.69        10.55 o                         
   0   8   1        262.10        249.01         5.58 o                         
   1   8   1        965.36        895.72         8.93 o                         
   2   8   1        534.93        520.42         6.78 o                         
   3   8   1        538.64        412.49        12.72 o                         
   4   8   1        987.37        906.14        10.15 o                         
   5   8   1        257.64        246.54         5.05 o                         
   6   8   1         96.88         92.77         5.57 o                         
   7   8   1         29.01         26.16         3.44 o                         
   8   8   1         31.61         34.04         4.02 o                         
  -8   9   1          6.94         12.69         4.05 o                         
  -7   9   1          7.97          8.87         3.63 o                         
  -6   9   1         24.05         26.69         3.57 o                         
  -5   9   1         86.30         95.49         3.54 o                         
  -4   9   1         49.34         49.30         2.83 o                         
  -3   9   1       1445.49       1212.61        13.66 o                         
  -2   9   1        358.08        261.46         4.16 o                         
  -1   9   1         45.40         35.44         4.25 o                         
   0   9   1        516.54        450.01         7.09 o                         
   1   9   1        141.24        111.30         3.60 o                         
   2   9   1         37.99         26.73         2.54 o                         
   3   9   1        429.71        374.93        10.94 o                         
   4   9   1         77.59         64.96         3.49 o                         
   5   9   1         64.25         57.95         3.90 o                         
   6   9   1        318.68        300.01         6.94 o                         
   7   9   1         16.90         13.57         3.82 o                         
   8   9   1         99.27        113.11         5.92 o                         
   9   9   1        144.63        157.39         7.42 o                         
  -8  10   1         52.32         45.03         6.51 o                         
  -7  10   1         92.54        104.06         5.42 o                         
  -6  10   1        512.42        510.85        13.10 o                         
  -5  10   1         24.79         23.80         3.28 o                         
  -4  10   1         67.10         47.08         3.03 o                         
  -3  10   1        204.25        182.42         4.14 o                         
  -2  10   1        650.76        598.45        10.93 o                         
  -1  10   1         89.69         82.53         6.86 o                         
   0  10   1          2.18          1.88         2.63 o                         
   1  10   1         55.80         55.81         2.42 o                         
   2  10   1          9.13         19.39         2.79 o                         
   3  10   1        267.99        270.02         5.91 o                         
   4  10   1         48.48         40.47         3.53 o                         
   5  10   1        157.00        161.13         6.03 o                         
   6  10   1          9.97          9.91         3.90 o                         
   7  10   1        226.42        234.17         8.39 o                         
   8  10   1         29.77         32.47         5.54 o                         
  -6  11   1          9.25         18.13         4.00 o                         
  -5  11   1         18.87         19.06         4.28 o                         
  -4  11   1         11.37         17.18         3.47 o                         
  -3  11   1        264.25        226.25         6.63 o                         
  -2  11   1         80.09         66.42         3.21 o                         
  -1  11   1         30.01         20.18         6.30 o                         
   0  11   1         45.39         24.29         8.20 o                         
   1  11   1        173.34        185.98         4.95 o                         
   2  11   1         91.42         79.75         3.96 o                         
   3  11   1          3.71          1.64         3.03 o                         
   4  11   1        142.56        148.56         6.36 o                         
   5  11   1         17.75         31.72         6.42 o                         
   6  11   1         49.31         60.05         6.10 o                         
  -4  12   1        482.77        478.40        11.22 o                         
  -3  12   1        259.39        243.38         9.85 o                         
  -2  12   1         16.35         27.07         3.72 o                         
  -1  12   1        307.63        313.83        11.94 o                         
   0  12   1        409.69        454.46        14.10 o                         
   1  12   1        464.57        481.02        10.30 o                         
   2  12   1       1024.76       1016.21        16.26 o                         
   3  12   1         47.03         41.96         4.77 o                         
   4  12   1         31.20         17.58         6.22 o                         
   0   1   2       5065.69       5041.25        31.64 o                         
   1   1   2       4112.97       4027.79        23.44 o                         
  -1   2   2       3546.18       3368.61        22.97 o                         
   0   2   2       1683.14       1720.83        12.69 o                         
   1   2   2       7432.13       7034.31        41.90 o                         
  -2   3   2        206.21        162.21         2.02 o                         
  -1   3   2        811.34        883.55         6.99 o                         
   0   3   2       1261.36       1528.20        15.81 o                         
   1   3   2       3878.34       4038.77        28.36 o                         
   2   3   2        258.65        279.49         2.48 o                         
  -3   4   2       1000.47       1117.44         7.82 o                         
  -2   4   2       4260.11       4748.30        32.50 o                         
  -1   4   2       1042.60       1142.56         9.70 o                         
   0   4   2       7563.96       8113.27        63.71 o                         
   1   4   2       2079.35       2224.10        16.49 o                         
   2   4   2       7118.72       7776.55        58.76 o                         
   3   4   2        569.75        616.45         5.19 o                         
   4   4   2       3538.19       3772.28        26.85 o                         
  -4   5   2        776.49        751.13         7.85 o                         
  -3   5   2        543.61        514.34         5.23 o                         
  -2   5   2       1049.40       1033.84         8.91 o                         
  -1   5   2       4456.09       4542.68        39.49 o                         
   0   5   2        830.62        879.56         9.56 o                         
   1   5   2       3035.47       3237.93        27.50 o                         
   2   5   2        440.49        484.39         4.86 o                         
   3   5   2        469.73        571.39         5.06 o                         
   4   5   2        110.69        125.58         2.53 o                         
   5   5   2       1110.24       1423.86        12.89 o                         
  -5   6   2       3288.30       3144.72        28.23 o                         
  -4   6   2        346.44        341.01         4.70 o                         
  -3   6   2        550.51        644.87         6.95 o                         
  -2   6   2        122.13        136.14         2.42 o                         
  -1   6   2        396.30        439.54         5.03 o                         
   0   6   2        970.68        937.46        10.38 o                         
   1   6   2        161.46        161.18         2.95 o                         
   2   6   2        668.37        653.46         6.03 o                         
   3   6   2        675.01        731.11         6.79 o                         
   4   6   2        534.36        549.02         5.47 o                         
   5   6   2       1185.72       1252.30        12.39 o                         
   6   6   2       4132.83       3788.66        36.02 o                         
  -6   7   2         47.37         77.30         3.36 o                         
  -5   7   2         56.32         52.81         2.91 o                         
  -4   7   2        584.66        585.22         6.85 o                         
  -3   7   2        155.90        159.48         3.21 o                         
  -2   7   2        750.97        766.89         8.26 o                         
  -1   7   2       3742.51       3679.84        32.64 o                         
   0   7   2          6.84          7.79         1.41 o                         
   1   7   2       1256.86       1311.31        11.56 o                         
   2   7   2        836.52        854.84         8.02 o                         
   3   7   2        660.44        618.61         7.51 o                         
   4   7   2        555.59        549.80         5.94 o                         
   5   7   2         55.18         65.39         3.06 o                         
   6   7   2         74.37         99.90         3.96 o                         
   7   7   2        471.65        432.51         7.36 o                         
  -7   8   2         84.52         80.34         4.35 o                         
  -6   8   2         39.67         48.57         3.39 o                         
  -5   8   2        213.66        217.88         5.07 o                         
  -4   8   2        620.80        671.43         8.25 o                         
  -3   8   2        341.12        336.43         4.64 o                         
  -2   8   2        921.68        837.97         9.24 o                         
  -1   8   2       1381.82       1346.32        13.12 o                         
   0   8   2         91.09        105.80         3.43 o                         
   1   8   2        124.32        151.17         3.02 o                         
   2   8   2        701.45        690.65         7.15 o                         
   3   8   2        655.66        606.05         7.07 o                         
   4   8   2        609.39        662.76         7.69 o                         
   5   8   2        103.95        110.96         3.76 o                         
   6   8   2         26.95         35.40         3.47 o                         
   7   8   2         83.33         81.49         4.11 o                         
   8   8   2        107.81        123.77         5.14 o                         
  -8   9   2         67.24         89.79         5.53 o                         
  -7   9   2          1.71          3.57         3.63 o                         
  -6   9   2        174.55        161.96         5.41 o                         
  -5   9   2        339.91        308.63         5.57 o                         
  -4   9   2        264.51        271.43         5.11 o                         
  -3   9   2        868.69        915.97        11.47 o                         
  -2   9   2         35.63         60.25         3.35 o                         
  -1   9   2         32.82         22.86         2.02 o                         
   0   9   2        387.73        354.48         5.99 o                         
   1   9   2        138.47        110.70         3.48 o                         
   2   9   2        712.14        641.96         8.37 o                         
   3   9   2       1666.11       1551.85        17.26 o                         
   4   9   2        287.78        297.23         7.91 o                         
   5   9   2        187.98        183.50         6.67 o                         
   6   9   2         15.49         20.96         3.74 o                         
   7   9   2         78.74         72.37         4.53 o                         
   8   9   2        155.40        143.76         6.29 o                         
   9   9   2        248.08        263.99         9.10 o                         
  -8  10   2          6.40         15.34         5.93 o                         
  -7  10   2        343.78        380.33         8.71 o                         
  -6  10   2        761.23        792.43        12.74 o                         
  -5  10   2         95.34        110.16         4.36 o                         
  -4  10   2         30.88         43.98         3.24 o                         
  -3  10   2         24.33         31.59         2.53 o                         
  -2  10   2       1350.25       1253.72        14.01 o                         
  -1  10   2        146.87        138.68         4.53 o                         
   0  10   2        109.03        104.53         4.39 o                         
   1  10   2        191.97        183.84         5.04 o                         
   2  10   2        342.28        390.29         6.67 o                         
   3  10   2         31.85         39.00         3.31 o                         
   4  10   2          3.10         17.32         3.30 o                         
   5  10   2         68.77         78.55         4.75 o                         
   6  10   2        576.92        584.35        15.62 o                         
   7  10   2        141.06        175.99         7.57 o                         
   8  10   2        513.29        502.27        11.85 o                         
  -6  11   2         26.41         46.61         4.46 o                         
  -5  11   2        101.20        126.35         6.02 o                         
  -4  11   2         26.98         25.54         3.55 o                         
  -3  11   2         12.75          8.37         2.92 o                         
  -2  11   2         59.31         49.33         3.65 o                         
  -1  11   2        150.75        159.79         8.37 o                         
   0  11   2         28.22         31.33         6.38 o                         
   1  11   2        327.58        325.24         6.79 o                         
   2  11   2        139.37        114.54         4.76 o                         
   3  11   2        115.90        124.67         4.52 o                         
   4  11   2         36.26         32.25         3.95 o                         
   5  11   2         19.90         23.95         4.48 o                         
   6  11   2         18.98         24.84         4.86 o                         
  -4  12   2        270.61        240.86        16.03 o                         
  -3  12   2         70.84         68.88         5.35 o                         
  -2  12   2        455.61        422.82         8.40 o                         
  -1  12   2        456.98        519.28        14.34 o                         
   0  12   2         48.78         40.93         7.29 o                         
   1  12   2         76.91        107.37         9.87 o                         
   2  12   2         26.38         41.97         5.72 o                         
   3  12   2         44.98         51.15         4.90 o                         
   4  12   2        621.84        632.77        13.84 o                         
   0   1   3        591.89        551.99         4.77 o                         
   1   1   3       5175.29       4808.34        29.12 o                         
  -1   2   3       7809.29       7147.82        42.39 o                         
   0   2   3        744.08        690.74         5.13 o                         
   1   2   3       4860.73       4328.15        26.46 o                         
   2   2   3       3347.04       3016.89        18.20 o                         
  -2   3   3        140.35        181.06         3.08 o                         
  -1   3   3       1825.74       1896.10        13.57 o                         
   0   3   3       1972.53       1821.35        13.15 o                         
   1   3   3       1380.21       1250.76         9.22 o                         
   2   3   3       1269.17       1034.50         7.04 o                         
   3   3   3       2141.73       1995.42        13.48 o                         
  -3   4   3        560.28        513.40         5.81 o                         
  -2   4   3        317.02        384.54         4.25 o                         
  -1   4   3        378.28        361.53         3.97 o                         
   0   4   3        490.21        459.18         7.00 o                         
   1   4   3       5392.49       5382.32        40.41 o                         
   2   4   3        456.01        419.37         7.15 o                         
   3   4   3        683.85        769.55         8.42 o                         
   4   4   3         27.45         12.91         1.78 o                         
  -4   5   3        138.28        124.18         2.41 o                         
  -3   5   3        287.26        258.54         3.41 o                         
  -2   5   3        376.96        371.97         4.02 o                         
  -1   5   3        838.39        753.60         9.24 o                         
   0   5   3        172.50        167.43         2.57 o                         
   1   5   3        597.07        630.67         5.77 o                         
   2   5   3       1398.04       1421.57        12.46 o                         
   3   5   3       1011.33        925.83         7.83 o                         
   4   5   3         27.54         34.23         1.69 o                         
   5   5   3        446.47        437.78         5.50 o                         
  -5   6   3        148.39        131.02         4.23 o                         
  -4   6   3       1748.53       1631.37        15.43 o                         
  -3   6   3        677.40        667.56         7.14 o                         
  -2   6   3         21.01         16.88         1.25 o                         
  -1   6   3        298.83        261.89         3.55 o                         
   0   6   3         63.08         53.17         2.57 o                         
   1   6   3         96.81        106.56         2.21 o                         
   2   6   3        116.07        125.28         2.73 o                         
   3   6   3          4.70          0.00         2.40 o                         
   4   6   3        184.23        157.37         3.68 o                         
   5   6   3       1796.37       1616.87        15.40 o                         
   6   6   3         94.67         87.09         4.54 o                         
  -6   7   3        227.86        193.24         7.13 o                         
  -5   7   3        277.57        249.65         4.82 o                         
  -4   7   3        142.83        134.17         3.44 o                         
  -3   7   3        147.56        134.08         3.10 o                         
  -2   7   3        788.72        733.00         6.93 o                         
  -1   7   3        661.37        600.03        17.37 o                         
   0   7   3        126.38        122.43         2.61 o                         
   1   7   3       2563.41       2406.56        20.47 o                         
   2   7   3        742.04        719.67         8.16 o                         
   3   7   3        923.84        840.65         8.35 o                         
   4   7   3         96.32         83.83         2.68 o                         
   5   7   3        270.25        269.36         5.07 o                         
   6   7   3        778.80        631.25         8.89 o                         
   7   7   3         99.16         94.45         4.11 o                         
  -7   8   3         37.58         35.19         3.81 o                         
  -6   8   3         86.01         81.32         4.12 o                         
  -5   8   3        395.30        361.81         6.28 o                         
  -4   8   3        100.33        100.27         7.76 o                         
  -3   8   3        415.74        321.25         4.66 o                         
  -2   8   3       2347.26       2245.95        20.62 o                         
  -1   8   3        282.04        268.54         4.10 o                         
   0   8   3        128.53        132.61         2.82 o                         
   1   8   3        481.00        466.26         5.78 o                         
   2   8   3       1985.64       1849.44        16.41 o                         
   3   8   3        595.74        586.86         7.71 o                         
   4   8   3       1225.79       1109.44        11.41 o                         
   5   8   3         66.81         66.86         3.44 o                         
   6   8   3        262.53        246.92         5.74 o                         
   7   8   3          6.22          4.71         3.25 o                         
   8   8   3         78.84         93.74         4.81 o                         
  -8   9   3         85.61         85.55         4.93 o                         
  -7   9   3        109.57         95.75         4.72 o                         
  -6   9   3        165.44        148.19         5.25 o                         
  -5   9   3         39.11         41.84         3.00 o                         
  -4   9   3        244.45        219.93         7.01 o                         
  -3   9   3        307.54        255.66         6.91 o                         
  -2   9   3        455.55        492.14         6.73 o                         
  -1   9   3         72.99         70.55         3.51 o                         
   0   9   3         44.47         41.06         3.24 o                         
   1   9   3         34.38         50.93         2.42 o                         
   2   9   3        441.93        408.90         6.30 o                         
   3   9   3         57.22         45.11         3.11 o                         
   4   9   3        276.09        256.11         5.93 o                         
   5   9   3         34.32         38.98         3.66 o                         
   6   9   3        135.35        124.71         6.10 o                         
   7   9   3         56.10         32.25         4.06 o                         
   8   9   3         34.06         40.28         5.01 o                         
   9   9   3          4.07         -5.01         5.01 o                         
  -8  10   3         12.40         17.90         5.94 o                         
  -7  10   3         50.30         60.62         5.76 o                         
  -6  10   3         85.41         88.05         5.66 o                         
  -5  10   3        661.41        679.58        11.75 o                         
  -4  10   3        236.70        231.90         5.12 o                         
  -3  10   3         30.93         33.09         2.87 o                         
  -2  10   3        139.68        139.70         4.17 o                         
  -1  10   3        183.42        173.97         5.41 o                         
   0  10   3        208.78        190.47         7.80 o                         
   1  10   3         34.41         33.17         2.63 o                         
   2  10   3        648.26        577.60         8.64 o                         
   3  10   3          2.80          2.78         3.02 o                         
   4  10   3        133.78        122.89         7.55 o                         
   5  10   3         47.84         59.99         4.47 o                         
   6  10   3         65.70         65.45         4.66 o                         
   7  10   3        374.54        421.34        20.60 o                         
   8  10   3          4.91          5.44         5.21 o                         
  -6  11   3          2.38          2.00         3.90 o                         
  -5  11   3        128.90        140.53         8.53 o                         
  -4  11   3         84.64         79.38         4.96 o                         
  -3  11   3         20.50         13.43         3.01 o                         
  -2  11   3         26.41         23.03         2.49 o                         
  -1  11   3        157.36        174.08        10.65 o                         
   0  11   3         13.63          9.46         5.96 o                         
   1  11   3        136.40        133.12         5.98 o                         
   2  11   3         53.45         46.42         3.61 o                         
   3  11   3         43.15         47.56         3.59 o                         
   4  11   3        117.44        120.10         6.58 o                         
   5  11   3        233.22        235.67         7.68 o                         
   6  11   3         34.60         37.70         5.06 o                         
  -4  12   3         21.19          2.89         4.28 o                         
  -3  12   3         68.91         66.17         4.59 o                         
  -2  12   3        591.72        575.94        10.90 o                         
  -1  12   3        378.17        431.38        25.06 o                         
   0  12   3         96.94        102.51         3.59 o                         
   1  12   3        653.90        687.98        13.19 o                         
   2  12   3         14.00         24.33         3.80 o                         
   3  12   3         23.12         19.04         5.06 o                         
   4  12   3         71.26         84.11         6.10 o                         
   0   0   4        861.84        899.98        12.01 o                         
   0   1   4       2189.74       2205.54        13.49 o                         
   1   1   4        914.29        940.96         8.92 o                         
  -1   2   4       1296.69       1657.98        10.32 o                         
   0   2   4       2852.22       2912.99        17.46 o                         
   1   2   4        473.75        857.61        11.98 o                         
   2   2   4       9786.07       8979.50        52.16 o                         
  -2   3   4        692.89        717.97         5.10 o                         
  -1   3   4       1702.59       1707.01        11.87 o                         
   1   3   4        705.92        754.04         5.64 o                         
   2   3   4        547.76        607.27         4.63 o                         
   3   3   4        311.72        275.67         3.85 o                         
  -3   4   4       1301.97       1262.47         9.52 o                         
  -2   4   4      10338.35      10420.75        77.35 o                         
  -1   4   4      17499.80      17986.84       134.41 o                         
   0   4   4       4479.75       5108.46        41.92 o                         
   1   4   4        747.98       1102.43        11.06 o                         
   2   4   4       7149.07       7643.11        56.63 o                         
   3   4   4       1042.50       1302.02        10.18 o                         
   4   4   4        318.94        426.93         4.11 o                         
  -4   5   4         31.72         50.33         1.81 o                         
  -3   5   4         41.27         57.41         1.87 o                         
  -2   5   4        312.40        380.41         3.86 o                         
  -1   5   4        911.50        866.97         8.55 o                         
   0   5   4        460.17        536.22         7.45 o                         
   1   5   4        887.63        843.82         7.45 o                         
   2   5   4        490.24        586.69         5.90 o                         
   3   5   4         20.47         45.00         1.95 o                         
   4   5   4         54.85         73.21         2.10 o                         
   5   5   4       3630.33       3516.09        29.68 o                         
  -5   6   4        226.51        208.32         4.19 o                         
  -4   6   4         45.23         66.35         2.45 o                         
  -3   6   4        485.40        490.28         5.45 o                         
  -2   6   4         15.66         35.12         1.50 o                         
  -1   6   4        164.61        159.53         2.95 o                         
   0   6   4         42.13         68.47         2.09 o                         
   1   6   4         29.81         49.28         1.59 o                         
   2   6   4        152.17        156.54         2.84 o                         
   3   6   4        350.56        406.53         6.65 o                         
   4   6   4        143.47        137.08         2.49 o                         
   5   6   4       1361.67       1276.73        12.60 o                         
  -6   7   4        175.32        168.43         5.27 o                         
  -5   7   4        321.35        345.31         5.56 o                         
  -4   7   4        179.10        183.19         3.77 o                         
  -3   7   4        371.52        391.21         5.06 o                         
  -2   7   4        925.59        927.03         8.97 o                         
  -1   7   4        842.63        957.57         9.67 o                         
   0   7   4         87.01         90.23         2.42 o                         
   1   7   4       2080.74       2195.54        18.91 o                         
   2   7   4       3166.03       2927.59        26.19 o                         
   3   7   4        839.07        762.25         7.80 o                         
   4   7   4        238.59        242.87         4.10 o                         
   5   7   4        703.16        671.68         8.38 o                         
   6   7   4        130.08        117.04         4.17 o                         
   7   7   4        326.84        362.16         6.78 o                         
  -7   8   4         54.34         44.43         3.93 o                         
  -6   8   4        366.16        365.93         7.10 o                         
  -5   8   4        169.42        195.79         4.89 o                         
  -4   8   4       5306.12       4992.11        50.13 o                         
  -3   8   4         26.78         40.42         2.41 o                         
  -2   8   4        109.49        142.78         3.28 o                         
  -1   8   4        378.20        319.71         4.58 o                         
   0   8   4         26.91         43.61         2.00 o                         
   1   8   4       1118.16       1018.73        10.09 o                         
   2   8   4          9.13         88.09         3.59 o                         
   3   8   4         22.28         65.05         2.75 o                         
   4   8   4        693.28        742.68         9.22 o                         
   5   8   4        354.92        366.84         6.06 o                         
   6   8   4         81.07        125.25         4.61 o                         
   7   8   4        110.55        107.10         4.43 o                         
   8   8   4        181.17        183.22         6.59 o                         
  -8   9   4          1.05          7.42         4.02 o                         
  -7   9   4         68.25         70.96         4.48 o                         
  -6   9   4         15.15         25.90         3.62 o                         
  -5   9   4        104.27        121.15         4.17 o                         
  -4   9   4        376.85        379.47         6.69 o                         
  -3   9   4         12.19         80.68         4.34 o                         
  -2   9   4         43.91         75.92         3.03 o                         
  -1   9   4        136.43        132.10         4.23 o                         
   0   9   4        332.93        329.40         8.89 o                         
   1   9   4        104.91        112.17         3.85 o                         
   2   9   4        378.32        288.13         5.27 o                         
   3   9   4         46.86        109.53         3.97 o                         
   4   9   4         83.48        107.23         4.01 o                         
   5   9   4         55.87         59.28         3.92 o                         
   6   9   4        150.91        144.04         5.33 o                         
   7   9   4         29.29         33.93         4.13 o                         
   8   9   4         68.95         88.31         5.60 o                         
   9   9   4          2.11         17.64         5.28 o                         
  -8  10   4        303.87        278.32        10.23 o                         
  -7  10   4       1074.01       1149.81        20.42 o                         
  -6  10   4        908.21        943.73        17.49 o                         
  -5  10   4         40.59         65.20         3.65 o                         
  -4  10   4        253.95        265.92         5.76 o                         
  -3  10   4         97.61        104.04         3.64 o                         
  -2  10   4         95.74        172.62         6.43 o                         
  -1  10   4        110.99        117.74         4.91 o                         
   0  10   4         44.87         53.92         2.98 o                         
   1  10   4        244.10        240.77         4.76 o                         
   2  10   4       2214.35       2051.75        23.70 o                         
   3  10   4         98.10        113.80         4.26 o                         
   4  10   4        195.71        200.71         5.71 o                         
   5  10   4       1426.21       1404.19        19.60 o                         
   6  10   4          4.03         45.52         4.33 o                         
   7  10   4         19.49         66.61         6.79 o                         
   8  10   4          0.63          3.35         5.72 o                         
  -6  11   4         81.59         79.29         6.22 o                         
  -5  11   4         11.73         17.75         7.54 o                         
  -4  11   4         95.89        114.36         5.10 o                         
  -3  11   4          5.13         15.15         3.13 o                         
  -2  11   4         96.94         91.07         3.77 o                         
  -1  11   4        179.50        146.62        11.42 o                         
   0  11   4         14.41         29.93         3.12 o                         
   1  11   4        138.44        115.28         4.33 o                         
   2  11   4          1.87          3.54         3.19 o                         
   3  11   4         26.44         31.88         3.36 o                         
   4  11   4         62.14         73.42         4.46 o                         
   5  11   4        107.02        112.42         5.82 o                         
   6  11   4         21.05         26.29         4.95 o                         
  -4  12   4        320.45        372.61         9.67 o                         
  -3  12   4         34.76         26.50         3.39 o                         
  -2  12   4         69.61        103.15         5.74 o                         
  -1  12   4         44.51         50.52         4.66 o                         
   0  12   4         92.43         68.20         4.60 o                         
   1  12   4        173.34        171.83         8.21 o                         
   2  12   4         83.39         97.94         6.97 o                         
   3  12   4         17.20         22.70         4.71 o                         
   4  12   4        183.34        213.57         8.59 o                         
   0   1   5        932.81        895.68         5.79 o                         
   1   1   5       2116.01       1978.49        12.19 o                         
  -1   2   5       5140.88       4754.08        28.34 o                         
   0   2   5        306.39        288.23         5.75 o                         
   1   2   5       9266.84       8326.22        50.64 o                         
   2   2   5       5691.31       5597.21        34.07 o                         
  -2   3   5        502.94        494.50         3.81 o                         
  -1   3   5       1665.65       1799.81        12.11 o                         
   0   3   5         40.48         35.59         2.14 o                         
   1   3   5       5710.37       5632.00        36.47 o                         
   2   3   5        956.16        984.60         7.23 o                         
   3   3   5        496.30        507.05         4.26 o                         
  -3   4   5        197.20        198.12         4.05 o                         
  -2   4   5       1026.39       1138.71         9.77 o                         
  -1   4   5       1072.90       1112.50        16.52 o                         
   0   4   5       9038.76       8722.12        65.35 o                         
   1   4   5       6805.98       6744.50        47.06 o                         
   2   4   5       2578.88       2448.73        17.92 o                         
   3   4   5        681.05        783.60         6.52 o                         
   4   4   5        242.70        209.49         3.28 o                         
  -4   5   5        718.73        734.63         6.47 o                         
  -3   5   5       1596.65       1413.00        12.12 o                         
  -2   5   5       1457.09       1437.23        11.09 o                         
  -1   5   5       3247.20       3111.77        24.97 o                         
   0   5   5        125.26        104.64         1.88 o                         
   1   5   5         10.89         27.36         1.75 o                         
   2   5   5        980.79        998.64         9.17 o                         
   3   5   5        117.72        129.37         2.75 o                         
   4   5   5        184.02        171.81         3.78 o                         
   5   5   5        604.16        575.72         7.24 o                         
  -5   6   5          5.46          7.30         2.34 o                         
  -4   6   5        212.60        212.00         3.95 o                         
  -3   6   5        315.45        303.80         4.14 o                         
  -2   6   5        222.84        233.26         3.00 o                         
  -1   6   5        901.62        836.43         7.53 o                         
   0   6   5        218.05        204.17         3.52 o                         
   1   6   5         35.98         37.18         1.61 o                         
   2   6   5        207.34        218.16         3.52 o                         
   3   6   5        616.41        600.16         8.02 o                         
   4   6   5        168.28        143.20         3.83 o                         
   5   6   5       1807.37       1667.04        15.78 o                         
   6   6   5         17.24         12.00         2.76 o                         
  -6   7   5         55.19         45.82         3.05 o                         
  -5   7   5         13.21          9.88         2.53 o                         
  -4   7   5        565.80        548.51         7.66 o                         
  -3   7   5        137.47        115.47         2.96 o                         
  -2   7   5        758.24        692.99         6.38 o                         
  -1   7   5        592.67        564.99         5.58 o                         
   0   7   5         66.36         71.76         2.07 o                         
   1   7   5       1421.35       1386.40        12.36 o                         
   2   7   5       1323.14       1243.57        11.90 o                         
   3   7   5       1165.05       1055.04        10.64 o                         
   4   7   5        373.82        319.11         4.70 o                         
   5   7   5        509.62        507.43         7.05 o                         
   6   7   5        741.19        617.44         8.91 o                         
   7   7   5        167.70        167.08         6.30 o                         
  -7   8   5        144.65        135.04         5.78 o                         
  -6   8   5         28.70         36.66         3.62 o                         
  -5   8   5        368.24        352.75         6.15 o                         
  -4   8   5        179.65        188.68         4.72 o                         
  -3   8   5        360.61        306.01         6.16 o                         
  -2   8   5       1141.92       1061.82        10.55 o                         
  -1   8   5         42.50         42.96         1.60 o                         
   0   8   5        125.49        119.28         2.60 o                         
   1   8   5        517.10        508.78         5.96 o                         
   2   8   5       2103.28       1967.15        18.22 o                         
   3   8   5         45.80         47.50         2.52 o                         
   4   8   5       2029.74       1803.55        18.59 o                         
   5   8   5        110.87        107.70         3.72 o                         
   6   8   5         45.43         42.59         3.48 o                         
   7   8   5         34.58         32.90         3.67 o                         
   8   8   5         16.83         15.20         3.92 o                         
  -8   9   5        253.99        248.31         7.71 o                         
  -7   9   5         45.87         42.51         4.16 o                         
  -6   9   5         35.07         39.04         3.84 o                         
  -5   9   5        200.12        181.58         4.98 o                         
  -4   9   5        162.85        155.20         4.65 o                         
  -3   9   5        247.35        199.04         5.74 o                         
  -2   9   5        375.83        403.01         5.58 o                         
  -1   9   5         30.24         31.60         1.88 o                         
   0   9   5         22.42         21.64         1.85 o                         
   1   9   5          4.22          5.44         2.01 o                         
   2   9   5        408.87        372.17         6.09 o                         
   3   9   5        104.01         97.90         3.61 o                         
   4   9   5        150.47        135.14         4.42 o                         
   5   9   5        303.90        268.28         6.46 o                         
   6   9   5         49.52         35.27         4.03 o                         
   7   9   5          5.69          7.60         3.86 o                         
   8   9   5         52.38         51.58         5.12 o                         
   9   9   5          6.50         12.68         5.38 o                         
  -7  10   5         44.90         63.17         4.97 o                         
  -6  10   5         92.86        103.21         7.51 o                         
  -5  10   5        396.62        403.79         7.51 o                         
  -4  10   5          4.89         10.12         2.93 o                         
  -3  10   5         10.16          7.94         2.51 o                         
  -2  10   5        161.30        170.15         4.00 o                         
  -1  10   5         79.92         73.40         2.80 o                         
   0  10   5         22.52         27.13         2.19 o                         
   1  10   5        100.69        100.36         3.62 o                         
   2  10   5        504.54        471.56        13.60 o                         
   3  10   5         25.80         19.04         3.09 o                         
   4  10   5         60.46         62.72         3.91 o                         
   5  10   5        111.52        101.81         5.16 o                         
   6  10   5        479.94        484.21         9.88 o                         
   7  10   5        320.85        352.88        10.57 o                         
  -6  11   5         48.40         55.48         4.88 o                         
  -5  11   5         73.08         72.33         6.42 o                         
  -4  11   5        159.21        143.57         5.46 o                         
  -3  11   5        106.93         94.57         5.63 o                         
  -2  11   5         25.32         33.02         2.98 o                         
  -1  11   5         85.26         91.64         5.41 o                         
   0  11   5         72.47         63.56         3.20 o                         
   1  11   5         19.21          7.96         2.93 o                         
   2  11   5         10.79          8.21         2.86 o                         
   3  11   5         80.89         87.71         4.04 o                         
   4  11   5         35.20         44.32         4.12 o                         
   5  11   5        121.03        127.41         5.94 o                         
   6  11   5         27.23         19.98         4.85 o                         
  -4  12   5         30.48         27.37         4.66 o                         
  -3  12   5         18.88         16.57         3.68 o                         
  -2  12   5        388.76        385.50         7.56 o                         
  -1  12   5        376.07        384.81         9.01 o                         
   0  12   5        214.12        233.84         9.08 o                         
   1  12   5        263.00        302.84         9.94 o                         
   2  12   5         19.84         24.80         3.92 o                         
   3  12   5         31.15         27.56         4.61 o                         
   4  12   5        216.51        215.65         8.66 o                         
   0   1   6       5635.59       5997.30        37.38 o                         
   1   1   6       6386.94       6019.53        35.51 o                         
  -1   2   6        544.50        628.90         5.05 o                         
   0   2   6       1503.41       1625.21        10.54 o                         
   1   2   6       1861.64       1931.38        12.48 o                         
   2   2   6        817.25       1192.33        11.91 o                         
  -2   3   6         33.08         68.30         1.89 o                         
  -1   3   6        297.52        521.43         4.18 o                         
   0   3   6      12975.29      12646.02        79.08 o                         
   1   3   6       4147.79       4261.87        27.82 o                         
   2   3   6       2733.05       2865.94        19.42 o                         
   3   3   6        574.79        979.36         7.68 o                         
  -3   4   6       3642.85       3773.27        28.67 o                         
  -2   4   6       1831.27       2131.10        16.00 o                         
  -1   4   6        544.99        708.59         7.55 o                         
   0   4   6       1209.78       1458.99        14.72 o                         
   1   4   6       1469.33       1539.94        12.98 o                         
   2   4   6       1455.22       1882.85        14.09 o                         
   3   4   6       1531.50       1661.38        13.08 o                         
   4   4   6       2141.44       2254.22        18.36 o                         
  -4   5   6        119.40        150.60         3.94 o                         
  -3   5   6        644.14        667.84         6.84 o                         
  -2   5   6        125.43        185.32         3.01 o                         
  -1   5   6       1805.71       1894.35        15.56 o                         
   0   5   6       2392.78       2260.55        17.55 o                         
   1   5   6       2160.79       2330.12        17.46 o                         
   2   5   6       1654.82       1796.20        15.54 o                         
   3   5   6        313.88        325.51         3.83 o                         
   4   5   6        202.28        212.33         3.92 o                         
   5   5   6        402.32        557.90         6.50 o                         
  -5   6   6       4381.19       4241.82        40.06 o                         
  -4   6   6        329.14        335.92         4.84 o                         
  -3   6   6         45.41        131.25         2.99 o                         
  -2   6   6         43.54         53.85         1.69 o                         
  -1   6   6        539.97        495.45         5.03 o                         
   0   6   6        750.59        789.38         7.24 o                         
   1   6   6        820.77        685.26         6.43 o                         
   2   6   6         99.35        112.07         2.62 o                         
   3   6   6        704.38        787.11         8.90 o                         
   4   6   6        420.12        437.74         6.68 o                         
   5   6   6        656.47        858.88        10.63 o                         
   6   6   6       3687.65       3362.20        32.40 o                         
  -6   7   6         82.87         97.60         3.59 o                         
  -5   7   6         26.09         39.04         2.80 o                         
  -4   7   6        451.59        432.57         5.70 o                         
  -3   7   6         34.76         78.62         2.85 o                         
  -2   7   6       1652.25       1604.05        13.07 o                         
  -1   7   6        841.26        893.33         8.19 o                         
   0   7   6         25.92         26.99         1.53 o                         
   1   7   6        681.45        697.90         7.92 o                         
   2   7   6        463.61        466.24         5.68 o                         
   3   7   6        198.11        229.39         5.16 o                         
   4   7   6         27.28         29.36         2.46 o                         
   5   7   6          8.65         23.80         2.72 o                         
   6   7   6        694.43        645.19         9.17 o                         
   7   7   6        541.88        534.21         8.34 o                         
  -7   8   6          7.16         17.70         3.98 o                         
  -6   8   6        145.47        136.83         4.89 o                         
  -5   8   6        119.79        115.52         4.01 o                         
  -4   8   6        538.05        596.92         8.20 o                         
  -3   8   6        395.40        402.12         6.14 o                         
  -2   8   6       1308.64       1224.31        11.79 o                         
  -1   8   6        599.95        625.36         6.54 o                         
   0   8   6        269.65        232.68         3.93 o                         
   1   8   6        152.18        205.28         3.65 o                         
   2   8   6       1156.30       1081.26        10.92 o                         
   3   8   6        294.19        278.80         4.73 o                         
   4   8   6        432.06        503.89         7.25 o                         
   5   8   6        379.23        346.72         7.10 o                         
   6   8   6         69.94         93.25         4.13 o                         
   7   8   6         83.31         82.13         4.18 o                         
   8   8   6        214.25        202.24         6.40 o                         
  -8   9   6         27.35         35.41         4.88 o                         
  -7   9   6          3.26          7.21         3.89 o                         
  -6   9   6        713.68        643.96        10.05 o                         
  -5   9   6        199.25        180.66         5.22 o                         
  -4   9   6        222.97        232.84         5.39 o                         
  -3   9   6        376.92        397.00         6.61 o                         
  -2   9   6          9.11         24.10         2.14 o                         
  -1   9   6         23.26         42.41         2.54 o                         
   0   9   6        358.08        318.30         4.77 o                         
   1   9   6        536.77        480.86         7.12 o                         
   2   9   6        850.76        780.90        10.70 o                         
   3   9   6       1440.15       1262.17        14.69 o                         
   4   9   6        384.85        356.40         6.47 o                         
   5   9   6        197.80        207.20         6.04 o                         
   6   9   6        196.06        207.00         6.20 o                         
   7   9   6          5.00          9.72         4.31 o                         
   8   9   6        232.52        227.25        13.12 o                         
   9   9   6        264.11        285.27        25.22 o                         
  -7  10   6        319.51        379.83         8.94 o                         
  -6  10   6        339.24        365.84         8.33 o                         
  -5  10   6        162.02        177.46         5.83 o                         
  -4  10   6          0.99          3.85         2.90 o                         
  -3  10   6        209.05        201.11         4.84 o                         
  -2  10   6        802.82        826.13        14.80 o                         
  -1  10   6         15.73         26.19         2.32 o                         
   0  10   6        147.49        143.03         4.41 o                         
   1  10   6         63.66         73.04         3.11 o                         
   2  10   6        192.99        223.27         7.90 o                         
   3  10   6        139.04        126.15         4.57 o                         
   4  10   6         25.08         22.43         3.70 o                         
   5  10   6         66.71         74.77         4.69 o                         
   6  10   6        603.14        574.36        11.49 o                         
   7  10   6        415.27        449.48        11.05 o                         
  -6  11   6         78.81         74.66         5.25 o                         
  -5  11   6         31.80         46.74         4.42 o                         
  -4  11   6         78.21         75.16         4.77 o                         
  -3  11   6         69.94         64.20         3.83 o                         
  -2  11   6         79.24         76.15         3.68 o                         
  -1  11   6        199.63        191.25         4.92 o                         
   0  11   6         58.05         47.07         3.00 o                         
   1  11   6        109.87        128.75         4.71 o                         
   2  11   6        153.68        135.67         4.54 o                         
   3  11   6         89.85         87.83         4.08 o                         
   4  11   6         47.36         45.64         4.17 o                         
   5  11   6         25.52         37.06         4.70 o                         
   6  11   6         21.15         30.74         5.14 o                         
  -4  12   6        315.96        332.59         9.48 o                         
  -3  12   6         43.45         49.99         3.76 o                         
  -2  12   6        357.05        334.30         7.22 o                         
  -1  12   6        410.03        451.38         8.88 o                         
   0  12   6         27.45         40.82         3.29 o                         
   1  12   6         86.94        106.25         6.16 o                         
   2  12   6         13.27         22.54         4.54 o                         
   3  12   6         34.54         39.02         5.05 o                         
   4  12   6        382.90        397.25        11.73 o                         
   0   1   7       8561.08       8315.82        51.87 o                         
   1   1   7        188.00        212.07         3.22 o                         
  -1   2   7       1702.22       1637.66        10.11 o                         
   0   2   7       1816.44       1787.47        11.59 o                         
   1   2   7        662.81        571.83         4.20 o                         
   2   2   7       5362.71       4999.85        30.52 o                         
  -2   3   7       1704.95       1736.33        11.72 o                         
  -1   3   7       4692.14       4486.62        28.57 o                         
   0   3   7       3100.12       2714.84        17.49 o                         
   1   3   7       1385.52       1400.55        11.56 o                         
   2   3   7        142.19        175.70         4.00 o                         
   3   3   7       2406.44       2431.42        17.35 o                         
  -3   4   7       1403.88       1201.24        10.70 o                         
  -2   4   7       3112.00       2876.72        20.43 o                         
  -1   4   7       4054.98       3916.59        31.21 o                         
   0   4   7       1179.35       1125.49         9.35 o                         
   1   4   7        310.87        304.90         3.54 o                         
   2   4   7        476.39        491.16         4.69 o                         
   3   4   7         70.48         51.17         2.19 o                         
   4   4   7        190.04        201.07         3.38 o                         
  -4   5   7         47.35         50.47         1.75 o                         
  -3   5   7       1992.91       1922.10        17.88 o                         
  -2   5   7        311.85        309.36         3.55 o                         
  -1   5   7        516.82        528.34         7.94 o                         
   0   5   7       1082.97        976.78         9.20 o                         
   1   5   7       1399.25       1344.32        10.52 o                         
   2   5   7        125.25        135.99         2.87 o                         
   3   5   7         33.15         25.39         1.56 o                         
   4   5   7        850.56        870.17         9.47 o                         
   5   5   7       1091.95       1063.85        11.35 o                         
  -5   6   7        854.56        808.14         9.48 o                         
  -4   6   7         27.90         18.22         2.14 o                         
  -3   6   7       1126.14       1116.73        11.02 o                         
  -2   6   7         86.89         75.91         2.05 o                         
  -1   6   7         46.26         45.43         2.21 o                         
   0   6   7         60.99         56.93         1.79 o                         
   1   6   7        532.04        544.62         5.39 o                         
   2   6   7        319.85        300.32         4.05 o                         
   3   6   7       1276.71       1247.95        12.92 o                         
   4   6   7        447.52        395.55         6.03 o                         
   5   6   7        496.56        454.63         7.56 o                         
   6   6   7        873.21        807.53        18.81 o                         
  -6   7   7        741.84        643.63         8.38 o                         
  -5   7   7        189.04        178.55         4.42 o                         
  -4   7   7        232.87        210.79         4.59 o                         
  -3   7   7        878.89        747.32         8.05 o                         
  -2   7   7        681.17        620.04         6.06 o                         
  -1   7   7          6.23          5.93         1.53 o                         
   0   7   7         40.04         32.34         1.65 o                         
   1   7   7        197.01        223.46         3.58 o                         
   2   7   7        135.73        144.56         3.34 o                         
   3   7   7        829.59        712.26         7.94 o                         
   4   7   7         67.95         63.74         2.97 o                         
   5   7   7        132.56        126.39         3.80 o                         
   6   7   7         55.39         57.21         3.55 o                         
   7   7   7        186.18        199.07         5.52 o                         
  -7   8   7         87.10         89.28         4.56 o                         
  -6   8   7        336.83        314.97         6.81 o                         
  -5   8   7         75.93         60.16         3.38 o                         
  -4   8   7        673.21        628.68         8.52 o                         
  -3   8   7         66.73         56.88         2.91 o                         
  -2   8   7       1182.29       1077.95        12.34 o                         
  -1   8   7        704.30        661.44         7.17 o                         
   0   8   7        138.78        128.85         3.18 o                         
   1   8   7        100.85        104.08         3.79 o                         
   2   8   7        798.23        753.97         9.82 o                         
   3   8   7        662.29        552.60         7.21 o                         
   4   8   7        243.18        247.51         5.18 o                         
   5   8   7        551.53        524.80         7.51 o                         
   6   8   7         25.48         29.17         3.41 o                         
   7   8   7         99.00         93.78         4.36 o                         
   8   8   7         37.02         40.79         4.71 o                         
  -8   9   7        110.86        124.29         8.15 o                         
  -7   9   7         27.05         19.32         4.23 o                         
  -6   9   7         58.08         68.94         4.58 o                         
  -5   9   7        133.22        139.73         4.85 o                         
  -4   9   7        394.90        374.87         9.94 o                         
  -3   9   7        975.06        832.16        11.06 o                         
  -2   9   7         55.03         42.74         3.07 o                         
  -1   9   7        600.54        550.82         7.64 o                         
   0   9   7        646.48        598.53         7.55 o                         
   1   9   7        119.67        113.14         3.74 o                         
   2   9   7          0.64          6.63         2.86 o                         
   3   9   7        109.66        103.20         4.36 o                         
   4   9   7         20.85         25.21         3.16 o                         
   5   9   7         94.17         87.29         4.27 o                         
   6   9   7        150.59        140.51         5.41 o                         
   7   9   7         41.39         36.39         4.72 o                         
   8   9   7         66.97         76.94         5.52 o                         
  -7  10   7         77.89         88.52         5.41 o                         
  -6  10   7        267.00        292.75         7.49 o                         
  -5  10   7         64.79         59.79         4.21 o                         
  -4  10   7         12.45         14.30         3.05 o                         
  -3  10   7         22.98         25.19         2.86 o                         
  -2  10   7         71.94         78.05         5.35 o                         
  -1  10   7        103.19         99.35         3.73 o                         
   0  10   7        140.20        151.18         4.24 o                         
   1  10   7         26.43         22.37         3.45 o                         
   2  10   7         80.69         99.76         4.11 o                         
   3  10   7         96.15         96.62         4.08 o                         
   4  10   7         23.60         16.59         3.70 o                         
   5  10   7        109.54        122.90         5.45 o                         
   6  10   7         82.48         85.48         5.38 o                         
   7  10   7        182.01        211.17         9.37 o                         
  -6  11   7         10.40         14.10         4.42 o                         
  -5  11   7        100.02         86.87         4.95 o                         
  -4  11   7         47.81         44.72         4.34 o                         
  -3  11   7         79.23         68.84         4.30 o                         
  -2  11   7        287.64        262.72         7.53 o                         
  -1  11   7          8.01          5.34         2.68 o                         
   0  11   7         30.22         23.40         2.96 o                         
   1  11   7         37.15         47.75         3.61 o                         
   2  11   7         56.54         52.72         3.91 o                         
   3  11   7         49.47         37.64         3.59 o                         
   4  11   7         19.58         28.27         4.23 o                         
   5  11   7         14.19          9.92         4.36 o                         
   6  11   7         80.58         69.47         5.63 o                         
  -4  12   7        125.98        132.12         6.76 o                         
  -3  12   7         63.81         69.35         4.21 o                         
  -2  12   7          0.92          0.99         2.97 o                         
  -1  12   7        134.62        146.35         8.04 o                         
   0  12   7        413.01        450.06         8.47 o                         
   1  12   7        658.28        683.30        12.21 o                         
   2  12   7        523.34        508.40        10.45 o                         
   3  12   7        178.32        187.42         7.76 o                         
   4  12   7        116.86        112.74        10.11 o                         
   0   1   8       4753.48       5048.21        31.76 o                         
   1   1   8       1572.11       1671.30        10.59 o                         
  -1   2   8       2256.05       2380.35        14.52 o                         
   0   2   8       1376.07       1772.09        20.19 o                         
   1   2   8       6404.96       6074.89        38.06 o                         
   2   2   8       1629.39       1732.64        11.07 o                         
  -2   3   8        483.58        516.86         4.23 o                         
  -1   3   8        186.77        238.63         4.76 o                         
   0   3   8       5754.39       5722.56        36.95 o                         
   1   3   8        808.32        867.25         6.74 o                         
   2   3   8        664.12        643.94         5.78 o                         
   3   3   8        815.60        896.68         7.35 o                         
  -3   4   8       2940.62       3174.79        24.19 o                         
  -2   4   8        979.18       1018.24         7.53 o                         
  -1   4   8        911.90       1016.26         8.45 o                         
   0   4   8        462.24        456.98         4.04 o                         
   1   4   8       1231.63       1342.77        10.38 o                         
   2   4   8        370.74        434.96         4.14 o                         
   3   4   8        802.64        879.60         7.97 o                         
   4   4   8        749.94        731.51         7.31 o                         
  -4   5   8        186.83        227.13         3.76 o                         
  -3   5   8        566.71        599.77         6.72 o                         
  -2   5   8          9.34         29.22         1.51 o                         
  -1   5   8        288.02        470.25         4.94 o                         
   0   5   8        212.03        211.88         3.02 o                         
   1   5   8       1029.68       1176.08         9.90 o                         
   2   5   8       1139.53       1106.63         9.14 o                         
   3   5   8       1488.00       1503.17        13.97 o                         
   4   5   8        565.78        575.12         6.89 o                         
   5   5   8        363.53        302.62         4.80 o                         
  -5   6   8       3421.62       3395.09        32.56 o                         
  -4   6   8        321.55        329.79         4.93 o                         
  -3   6   8        502.70        514.88         6.13 o                         
  -2   6   8        108.05        130.97         2.82 o                         
  -1   6   8         40.08         41.54         1.76 o                         
   0   6   8        125.64        133.44         2.66 o                         
   1   6   8        165.19        151.19         2.66 o                         
   2   6   8         56.48         79.32         3.38 o                         
   3   6   8       3431.03       3373.67        31.65 o                         
   4   6   8        451.53        462.55         6.11 o                         
   5   6   8       1792.69       1619.53        16.30 o                         
   6   6   8       3295.38       3349.64        32.31 o                         
  -6   7   8         30.40         34.37         2.99 o                         
  -5   7   8        123.69        134.08         3.94 o                         
  -4   7   8        125.24        128.69         3.80 o                         
  -3   7   8        422.96        408.31         5.74 o                         
  -2   7   8        853.70        843.77         7.95 o                         
  -1   7   8         30.87         44.03         1.88 o                         
   0   7   8        721.15        736.02         7.07 o                         
   1   7   8        374.72        385.15         6.09 o                         
   2   7   8        691.38        657.93         7.37 o                         
   3   7   8        251.01        245.87         4.33 o                         
   4   7   8        183.34        167.04         4.54 o                         
   5   7   8        404.42        419.01         7.41 o                         
   6   7   8        266.04        252.72         5.91 o                         
   7   7   8        108.62        106.08         4.26 o                         
  -7   8   8         32.40         28.97         3.79 o                         
  -6   8   8         94.55        105.15         4.45 o                         
  -5   8   8        319.37        305.69         6.00 o                         
  -4   8   8        368.96        323.11         6.02 o                         
  -3   8   8       1605.87       1534.33        16.92 o                         
  -2   8   8       1907.98       1954.94        20.74 o                         
  -1   8   8        315.82        336.94         4.83 o                         
   0   8   8          8.07         23.63         1.84 o                         
   1   8   8       1302.80       1249.11        12.93 o                         
   2   8   8       1138.27       1227.29        13.09 o                         
   3   8   8        477.33        505.51         6.89 o                         
   4   8   8        786.46        725.26         9.67 o                         
   5   8   8         60.46         65.60         3.73 o                         
   6   8   8        411.98        378.59         7.05 o                         
   7   8   8          3.89          8.04         3.66 o                         
   8   8   8         24.38         29.17         4.51 o                         
  -8   9   8        240.10        243.72         8.71 o                         
  -7   9   8          2.63          2.55         4.06 o                         
  -6   9   8        270.84        277.58         8.23 o                         
  -5   9   8         30.87         43.41         3.56 o                         
  -4   9   8         87.33        103.95         4.15 o                         
  -3   9   8         52.86         57.63         3.29 o                         
  -2   9   8       2634.26       2328.86        24.24 o                         
  -1   9   8        142.79        127.90         4.05 o                         
   0   9   8        201.27        231.49         7.20 o                         
   1   9   8         85.57        106.77         3.85 o                         
   2   9   8       1181.13       1192.34        15.94 o                         
   3   9   8        147.00        128.30         4.51 o                         
   4   9   8        143.57        157.03         4.96 o                         
   5   9   8         91.63         84.26         4.37 o                         
   6   9   8         96.84        106.38         4.91 o                         
   7   9   8         34.97         51.76         4.88 o                         
   8   9   8         82.17         88.29         8.50 o                         
  -7  10   8        180.35        211.63         7.36 o                         
  -6  10   8         77.21         82.79         5.00 o                         
  -5  10   8         62.60         73.93         4.94 o                         
  -4  10   8          1.35          4.51         3.05 o                         
  -3  10   8         21.57         33.38         3.07 o                         
  -2  10   8         39.24         51.01         3.26 o                         
  -1  10   8          6.17         16.51         2.60 o                         
   0  10   8        268.66        257.62         7.60 o                         
   1  10   8        205.63        223.96         5.36 o                         
   2  10   8         15.62         18.35         3.04 o                         
   3  10   8        135.77        127.96         4.68 o                         
   4  10   8         74.22         66.28         4.44 o                         
   5  10   8         99.91        107.57         5.36 o                         
   6  10   8        163.45        179.59         7.41 o                         
   7  10   8         91.14        116.26         7.51 o                         
  -6  11   8         20.17         20.33         4.47 o                         
  -5  11   8         22.73         33.08         4.35 o                         
  -4  11   8         94.43         84.51         5.95 o                         
  -3  11   8         94.08         87.98         4.60 o                         
  -2  11   8         42.08         47.99         3.78 o                         
  -1  11   8        181.53        181.05         5.57 o                         
   0  11   8        139.56        127.48         4.73 o                         
   1  11   8         73.22         84.75         3.65 o                         
   2  11   8         17.97         26.06         3.28 o                         
   3  11   8         23.43         25.80         3.53 o                         
   4  11   8         88.70         75.31         4.97 o                         
   5  11   8         75.12         79.54         7.72 o                         
   6  11   8          3.98          8.65         4.86 o                         
  -3  12   8          3.39          8.93         7.47 o                         
  -2  12   8         57.25         75.04         4.05 o                         
  -1  12   8        130.72        133.43         5.07 o                         
   0  12   8        260.25        346.60         7.79 o                         
   1  12   8        153.08        163.18         6.00 o                         
   2  12   8         22.58         58.02         6.41 o                         
   3  12   8        436.73        430.16        10.96 o                         
   0   1   9       6999.20       6828.29        42.43 o                         
   1   1   9       1072.89        944.72         6.34 o                         
  -1   2   9       4124.15       3796.24        22.79 o                         
   0   2   9      10341.03       9966.30        62.07 o                         
   1   2   9         61.65         50.84         2.07 o                         
   2   2   9       1117.10       1089.75         8.93 o                         
  -2   3   9       1123.86        940.11         6.81 o                         
  -1   3   9        154.69        150.38         2.18 o                         
   0   3   9       3430.04       3120.68        22.00 o                         
   1   3   9       1378.50       1331.69         9.87 o                         
   2   3   9        624.18        613.74         5.17 o                         
   3   3   9       8170.09       7942.25        56.89 o                         
  -3   4   9       1416.93       1422.99        13.54 o                         
  -2   4   9         80.28         79.25         2.27 o                         
  -1   4   9       1284.22       1201.58        10.17 o                         
   0   4   9        469.65        482.45         4.32 o                         
   1   4   9        375.98        331.81         3.80 o                         
   2   4   9       2246.16       2220.29        16.71 o                         
   3   4   9        447.54        471.66         4.92 o                         
   4   4   9       1271.47       1281.85        13.04 o                         
  -4   5   9        170.40        193.59         4.03 o                         
  -3   5   9        568.44        548.95         5.41 o                         
  -2   5   9        251.43        227.89         3.23 o                         
  -1   5   9        968.69        951.01         8.59 o                         
   0   5   9       1860.09       1804.47        14.54 o                         
   1   5   9       1462.92       1445.06        12.36 o                         
   2   5   9         45.78         36.43         2.39 o                         
   3   5   9        297.58        302.41         4.33 o                         
   4   5   9        719.20        710.23         8.11 o                         
   5   5   9        322.29        327.63         5.38 o                         
  -5   6   9       1091.44       1084.28        12.02 o                         
  -4   6   9       1003.92        912.72        10.06 o                         
  -3   6   9       1255.81       1233.82        13.01 o                         
  -2   6   9        361.91        349.33         4.60 o                         
  -1   6   9        421.90        408.25         4.87 o                         
   0   6   9        434.71        397.61         4.38 o                         
   1   6   9        323.77        307.94         4.97 o                         
   2   6   9        253.52        245.10         3.83 o                         
   3   6   9       1012.22        990.03        10.65 o                         
   4   6   9        472.89        428.52         5.87 o                         
   5   6   9        941.77        880.29        10.04 o                         
   6   6   9        576.60        523.77        12.67 o                         
  -6   7   9        887.34        771.56        11.54 o                         
  -5   7   9         42.17         36.89         2.90 o                         
  -4   7   9        256.32        236.21         4.79 o                         
  -3   7   9        316.17        275.96         5.02 o                         
  -2   7   9        712.60        643.24         6.92 o                         
  -1   7   9         67.31         79.93         2.28 o                         
   0   7   9         15.58         15.90         1.51 o                         
   1   7   9        488.74        431.08         4.86 o                         
   2   7   9        572.41        561.38         7.95 o                         
   3   7   9         78.35         96.79         3.45 o                         
   4   7   9        218.86        205.59         4.93 o                         
   5   7   9        170.07        163.79         4.80 o                         
   6   7   9         80.95         71.28         3.79 o                         
   7   7   9         87.52         79.55         4.11 o                         
  -7   8   9         24.82         24.63         3.81 o                         
  -6   8   9        125.10        121.05         4.76 o                         
  -5   8   9          1.56          0.90         2.82 o                         
  -4   8   9         73.81         74.13         3.40 o                         
  -3   8   9         45.42         48.07         2.98 o                         
  -2   8   9        386.30        376.22         6.04 o                         
  -1   8   9        453.66        425.56         6.61 o                         
   0   8   9        273.27        254.65         4.34 o                         
   1   8   9       1355.68       1266.25        14.25 o                         
   2   8   9        127.51        147.47         7.49 o                         
   3   8   9       1053.33        883.01        10.95 o                         
   4   8   9        757.15        719.94        13.01 o                         
   5   8   9         84.28         74.35         4.46 o                         
   6   8   9        473.83        463.67         8.54 o                         
   7   8   9        110.46        108.82         5.46 o                         
   8   8   9         16.30         17.40         4.38 o                         
  -8   9   9          4.17          5.94         5.03 o                         
  -7   9   9         11.75         17.17         4.26 o                         
  -6   9   9         50.10         41.92         4.33 o                         
  -5   9   9         30.97         35.01         3.52 o                         
  -4   9   9        181.94        167.31         5.02 o                         
  -3   9   9        328.95        252.21         5.52 o                         
  -2   9   9        713.60        677.22         9.45 o                         
  -1   9   9         66.87         57.52         2.93 o                         
   0   9   9        180.37        168.38         4.72 o                         
   1   9   9        196.16        185.54         4.64 o                         
   2   9   9         84.47         89.73         5.05 o                         
   3   9   9        163.45        142.53         4.76 o                         
   4   9   9        216.16        214.30         5.47 o                         
   5   9   9        147.52        133.46         5.09 o                         
   6   9   9        188.24        169.11         5.92 o                         
   7   9   9         54.26         63.27         5.57 o                         
   8   9   9         12.51         20.23         5.17 o                         
  -7  10   9        152.75        156.91         6.53 o                         
  -6  10   9        297.39        306.62         7.77 o                         
  -5  10   9         10.15         12.54         3.74 o                         
  -4  10   9         15.17          6.42         3.11 o                         
  -3  10   9         29.75         35.16         3.43 o                         
  -2  10   9        413.81        399.17         7.29 o                         
  -1  10   9         40.29         47.03         5.61 o                         
   0  10   9         42.57         37.04         3.09 o                         
   1  10   9         58.28         55.46         3.45 o                         
   2  10   9         13.79          9.22         3.15 o                         
   3  10   9        103.89        123.14         4.76 o                         
   4  10   9        133.29        133.95         5.55 o                         
   5  10   9         28.55         33.20         4.36 o                         
   6  10   9        127.73        130.65         6.78 o                         
   7  10   9         43.93         54.46         6.53 o                         
  -5  11   9        205.31        223.21         8.90 o                         
  -4  11   9         10.93         12.37         3.49 o                         
  -3  11   9         19.99         14.29         3.76 o                         
  -2  11   9         47.52         52.29         4.03 o                         
  -1  11   9         89.34         73.83         4.08 o                         
   0  11   9          6.98          6.72         2.83 o                         
   1  11   9        110.17        120.02         4.37 o                         
   2  11   9          8.88         13.94         3.26 o                         
   3  11   9         50.39         46.93         3.89 o                         
   4  11   9        208.81        235.96         7.47 o                         
   5  11   9         26.47         32.51         4.92 o                         
  -3  12   9        143.05        133.02         5.57 o                         
  -2  12   9        154.11        189.90         5.89 o                         
  -1  12   9        145.41        145.35         8.07 o                         
   0  12   9        580.30        609.92        17.96 o                         
   1  12   9        155.45        189.75         6.50 o                         
   2  12   9        694.75        667.34        12.49 o                         
   3  12   9         36.90         50.22         5.31 o                         
   0   1  10       1433.11       1563.06        10.29 o                         
   1   1  10       1320.72       1282.92         8.42 o                         
  -1   2  10       1904.13       1970.86        12.55 o                         
   0   2  10       1405.00       1537.98        10.23 o                         
   1   2  10       6978.85       6888.71        44.47 o                         
   2   2  10       1165.62       1297.82         9.42 o                         
  -2   3  10        734.68        748.16         6.40 o                         
   0   3  10         89.71        160.63         2.70 o                         
   1   3  10       1330.03       1377.33        10.71 o                         
   2   3  10        648.22        641.60         5.43 o                         
   3   3  10         13.13        185.37        12.07 o                         
  -3   4  10        605.36        708.83         6.76 o                         
  -2   4  10       1644.34       1705.70        11.67 o                         
  -1   4  10        713.72        802.55         6.79 o                         
   0   4  10       1212.25       1338.49        10.05 o                         
   1   4  10        262.51        311.96         3.48 o                         
   2   4  10       2398.12       2398.55        18.85 o                         
   3   4  10        246.71        350.97         5.93 o                         
   4   4  10       1382.85       1449.82        13.59 o                         
  -4   5  10        887.18        847.43        12.88 o                         
  -3   5  10        287.61        304.51         4.29 o                         
  -2   5  10       1591.71       1622.20        12.58 o                         
  -1   5  10        901.82        954.28         8.70 o                         
   0   5  10        180.92        224.42         4.81 o                         
   1   5  10        619.51        695.52         5.93 o                         
   2   5  10         74.11         98.67         2.80 o                         
   3   5  10        155.31        176.56         4.51 o                         
   4   5  10        380.68        379.13         5.44 o                         
   5   5  10         79.78        162.70         4.38 o                         
  -5   6  10       1477.16       1519.64        16.79 o                         
  -4   6  10        299.32        279.18         5.37 o                         
  -3   6  10        999.30       1032.67        11.24 o                         
  -2   6  10        223.54        237.38         3.74 o                         
  -1   6  10       1328.44       1261.77        11.18 o                         
   0   6  10       1622.62       1584.63        13.57 o                         
   1   6  10        225.03        242.90         4.40 o                         
   2   6  10        631.89        630.41         6.72 o                         
   3   6  10         37.18        114.07         3.08 o                         
   4   6  10         80.74         97.64         3.14 o                         
   5   6  10       1577.34       1527.19        15.91 o                         
   6   6  10       2810.49       2512.14        26.48 o                         
  -6   7  10        136.33        145.72         4.75 o                         
  -5   7  10        147.38        157.57         4.48 o                         
  -4   7  10        460.08        497.45         6.94 o                         
  -3   7  10         12.81         19.90         2.28 o                         
  -2   7  10        464.79        513.65         6.04 o                         
  -1   7  10       1059.12       1009.04        10.36 o                         
   0   7  10         92.61        116.86         2.86 o                         
   1   7  10        117.39        137.32         3.40 o                         
   2   7  10       1340.35       1347.99        13.26 o                         
   3   7  10        455.29        444.54         5.89 o                         
   4   7  10        607.24        579.68         8.13 o                         
   5   7  10         16.07         27.52         3.04 o                         
   6   7  10         27.79         54.54         3.61 o                         
   7   7  10        149.58        131.88         5.24 o                         
  -7   8  10        112.42        122.44         5.14 o                         
  -6   8  10          6.80         15.05         3.43 o                         
  -5   8  10        258.01        293.45         5.96 o                         
  -4   8  10        129.46        140.99         4.40 o                         
  -3   8  10         79.59        115.51         3.89 o                         
  -2   8  10        780.51        770.84         8.96 o                         
  -1   8  10       2229.44       2158.70        24.44 o                         
   0   8  10         65.55         52.80         2.73 o                         
   1   8  10        208.95        248.65         5.33 o                         
   2   8  10        439.89        478.96        11.14 o                         
   3   8  10        623.17        581.55         8.37 o                         
   4   8  10        214.60        230.56         5.75 o                         
   5   8  10        107.82        140.93         4.97 o                         
   6   8  10         16.06         21.11         3.79 o                         
   7   8  10         36.45         38.05         4.60 o                         
   8   8  10         20.69         29.99         4.58 o                         
  -8   9  10          5.40          8.90         5.07 o                         
  -7   9  10        112.65        116.04         5.67 o                         
  -6   9  10         75.10         76.79         4.85 o                         
  -5   9  10         58.98         69.95         4.00 o                         
  -4   9  10         52.09         55.84         3.65 o                         
  -3   9  10          6.78         27.87         3.01 o                         
  -2   9  10         94.16        143.07         5.23 o                         
  -1   9  10        159.55        141.03         4.11 o                         
   0   9  10        480.69        443.39         7.67 o                         
   1   9  10        170.65        163.31         4.92 o                         
   2   9  10        298.38        311.31         9.91 o                         
   3   9  10         72.11         75.15         4.10 o                         
   4   9  10        590.39        588.70        10.60 o                         
   5   9  10        108.46        124.53         5.04 o                         
   6   9  10         42.17         39.67         4.17 o                         
   7   9  10         44.10         42.50         4.98 o                         
   8   9  10        151.91        138.22         7.11 o                         
  -7  10  10        163.93        179.90         6.90 o                         
  -6  10  10        324.44        380.39         8.71 o                         
  -5  10  10        260.97        244.96         6.86 o                         
  -4  10  10        110.46        109.48         4.47 o                         
  -3  10  10         28.14         29.83         3.42 o                         
  -2  10  10        288.63        269.79         6.06 o                         
  -1  10  10        233.11        227.12         5.57 o                         
   0  10  10         81.51         88.51         4.08 o                         
   1  10  10        321.64        318.74         6.60 o                         
   2  10  10         32.28         57.37         3.80 o                         
   3  10  10         11.28          5.89         3.94 o                         
   4  10  10         56.29         76.30         4.64 o                         
   5  10  10        102.82         96.06         5.26 o                         
   6  10  10        193.60        238.78         8.21 o                         
   7  10  10         16.67         44.70         6.30 o                         
  -5  11  10        100.38        123.95         5.66 o                         
  -4  11  10         81.38         76.30         4.46 o                         
  -3  11  10         20.44         12.17         3.42 o                         
  -2  11  10         44.62         47.42         3.59 o                         
  -1  11  10         56.28         56.09         4.10 o                         
   0  11  10         29.77         33.79         3.31 o                         
   1  11  10         27.05         37.25         3.51 o                         
   2  11  10         52.60         53.53         3.77 o                         
   3  11  10          2.41          2.38         3.53 o                         
   4  11  10         49.68         43.79         4.79 o                         
   5  11  10         74.01         82.78         5.66 o                         
  -3  12  10         94.41         91.19         5.13 o                         
  -2  12  10        172.74        175.58         8.96 o                         
  -1  12  10        297.11        335.06        10.45 o                         
   0  12  10         43.69         50.63         4.32 o                         
   1  12  10         19.69         48.59         4.54 o                         
   2  12  10         65.97         83.13         5.17 o                         
   3  12  10          8.18         13.69         5.21 o                         
   0   1  11       1237.20       1164.25        14.54 o                         
   1   1  11       2052.81       2136.55        13.52 o                         
  -1   2  11        300.42        293.09         3.38 o                         
   0   2  11        460.87        432.00         4.58 o                         
   1   2  11       1747.23       1750.64        12.39 o                         
   2   2  11       2311.69       2540.07        17.04 o                         
  -2   3  11        138.78        134.15         2.50 o                         
  -1   3  11        940.31        856.77         8.57 o                         
   0   3  11        266.72        255.20         3.11 o                         
   1   3  11        135.30        172.92         2.98 o                         
   2   3  11        865.62        729.64         6.32 o                         
   3   3  11       1006.89        946.51         8.55 o                         
  -3   4  11         78.15         92.43         2.78 o                         
  -2   4  11        229.02        195.12         5.70 o                         
  -1   4  11        416.94        363.44         5.04 o                         
   0   4  11        581.82        601.99         5.38 o                         
   1   4  11       2439.57       2428.03        19.01 o                         
   2   4  11        248.16        233.31         4.44 o                         
   3   4  11       1261.57       1247.55        11.44 o                         
   4   4  11        605.50        588.69         6.59 o                         
  -4   5  11         99.27         96.35         3.01 o                         
  -3   5  11         57.42         52.96         2.08 o                         
  -2   5  11        157.72        133.72         2.54 o                         
  -1   5  11        348.32        383.25         4.48 o                         
   0   5  11        623.70        572.50         5.02 o                         
   1   5  11        643.27        669.44         6.26 o                         
   2   5  11       1855.57       1863.80        15.40 o                         
   3   5  11        188.68        177.01         3.27 o                         
   4   5  11        238.93        256.72         4.50 o                         
   5   5  11         47.46         39.70         3.00 o                         
  -5   6  11         35.32         38.96         3.12 o                         
  -4   6  11        600.81        547.93         7.69 o                         
  -3   6  11        336.52        334.79         5.29 o                         
  -2   6  11        172.59        163.57         3.22 o                         
  -1   6  11        426.05        386.88         4.74 o                         
   0   6  11        242.44        212.72         3.54 o                         
   1   6  11        300.87        312.30         4.38 o                         
   2   6  11        128.27        119.61         3.07 o                         
   3   6  11        137.28        122.31         3.80 o                         
   4   6  11        255.00        226.79         4.45 o                         
   5   6  11        587.19        575.97         7.98 o                         
   6   6  11        245.28        229.41         5.75 o                         
  -6   7  11        213.27        193.04         5.70 o                         
  -5   7  11        632.51        598.85         8.57 o                         
  -4   7  11        231.64        212.70         4.74 o                         
  -3   7  11         53.09         54.37         3.06 o                         
  -2   7  11        477.86        478.41         5.75 o                         
  -1   7  11        186.00        170.40         4.91 o                         
   0   7  11        409.61        363.54         5.88 o                         
   1   7  11        223.02        215.13         3.79 o                         
   2   7  11        562.18        587.48         7.03 o                         
   3   7  11         59.31         67.15         3.08 o                         
   4   7  11        249.58        217.96         4.98 o                         
   5   7  11        156.78        152.07         4.72 o                         
   6   7  11        568.90        494.72         8.43 o                         
   7   7  11         73.77         58.74         4.24 o                         
  -7   8  11          5.65          2.73         3.77 o                         
  -6   8  11        115.15        104.39         4.55 o                         
  -5   8  11        212.83        205.67         5.43 o                         
  -4   8  11        257.52        244.29         5.47 o                         
  -3   8  11        456.57        384.51         6.37 o                         
  -2   8  11       2932.30       2797.00        29.01 o                         
  -1   8  11        445.07        416.45         7.20 o                         
   0   8  11          1.31         -2.30         2.30 o                         
   1   8  11        143.81        134.92         6.01 o                         
   2   8  11       2026.84       1925.46        22.29 o                         
   3   8  11        271.21        260.89         5.42 o                         
   4   8  11        254.36        237.78         7.13 o                         
   5   8  11        134.60        122.14         5.14 o                         
   6   8  11         96.33         86.80         4.61 o                         
   7   8  11         46.79         37.58         4.61 o                         
   8   8  11          0.93          4.31         4.41 o                         
  -8   9  11         84.83         91.89         6.46 o                         
  -7   9  11         53.68         54.07         4.92 o                         
  -6   9  11         53.11         49.11         4.50 o                         
  -5   9  11        159.91        162.36         5.37 o                         
  -4   9  11         71.26         65.19         3.75 o                         
  -3   9  11         44.29         33.40         3.18 o                         
  -2   9  11        130.14        161.42         4.19 o                         
  -1   9  11         93.11         98.93         3.72 o                         
   0   9  11         77.88         68.38         3.60 o                         
   1   9  11         11.83          4.51         2.99 o                         
   2   9  11        495.46        489.51         8.62 o                         
   3   9  11          9.26          6.16         3.25 o                         
   4   9  11         89.91         84.02         4.25 o                         
   5   9  11        207.82        206.87         6.08 o                         
   6   9  11        143.20        132.93         5.45 o                         
   7   9  11         88.78         65.69         5.26 o                         
   8   9  11         54.55         71.32         6.13 o                         
  -7  10  11         13.86         26.37         4.75 o                         
  -6  10  11         58.49         68.51         5.02 o                         
  -5  10  11        367.09        377.54         8.36 o                         
  -4  10  11        191.65        179.23         5.80 o                         
  -3  10  11        101.24         82.59         4.21 o                         
  -2  10  11        135.98        135.32         4.86 o                         
  -1  10  11        241.62        245.64         5.93 o                         
   0  10  11         57.30         59.22         4.89 o                         
   1  10  11         25.93         31.80         3.44 o                         
   2  10  11         60.28         52.55         3.93 o                         
   3  10  11        134.18        142.57         5.24 o                         
   4  10  11         48.89         53.72         4.41 o                         
   5  10  11         87.40        103.01         6.03 o                         
   6  10  11          1.04         11.60         5.63 o                         
   7  10  11        510.48        578.68        21.99 o                         
  -5  11  11         61.70         79.33         5.28 o                         
  -4  11  11        108.30        114.05         5.06 o                         
  -3  11  11         23.54         27.73         3.66 o                         
  -2  11  11         28.93         30.80         3.47 o                         
  -1  11  11         31.09         35.33         3.49 o                         
   0  11  11        103.11        111.10         4.68 o                         
   1  11  11        231.41        260.69         6.37 o                         
   2  11  11         38.20         36.94         3.80 o                         
   3  11  11         16.58         18.26         4.18 o                         
   4  11  11         27.31         24.04         4.55 o                         
   5  11  11        120.68        155.59         6.98 o                         
  -2  12  11        219.34        212.05         7.12 o                         
  -1  12  11        228.52        275.14        11.42 o                         
   0  12  11        124.07        136.00         6.04 o                         
   1  12  11        315.54        335.69         8.37 o                         
   2  12  11         60.15         81.41         5.26 o                         
   0   0  12       4476.88       4112.37        62.27 o                         
   0   1  12       1948.28       1968.76        14.87 o                         
   1   1  12       1409.50       1431.03        10.70 o                         
  -1   2  12        433.17        586.91         4.95 o                         
   0   2  12       1207.54       1242.25         9.80 o                         
   1   2  12        641.24        776.71         6.65 o                         
   2   2  12        297.96        353.79         3.95 o                         
  -2   3  12        210.95        210.98         2.98 o                         
  -1   3  12         91.60        145.11         4.77 o                         
   0   3  12        261.52        384.25         6.15 o                         
   1   3  12        392.53        469.75         4.80 o                         
   2   3  12        489.06        468.68         5.04 o                         
   3   3  12        210.24        187.84         3.32 o                         
  -3   4  12        768.18        772.00         8.10 o                         
  -2   4  12       1083.92       1070.46         8.46 o                         
  -1   4  12       6955.32       6892.60        51.82 o                         
   0   4  12       1152.93       1128.25         9.17 o                         
   1   4  12        622.97        616.48         5.93 o                         
   2   4  12       1734.04       1746.28        14.07 o                         
   3   4  12        430.07        476.72         6.56 o                         
   4   4  12         22.62         40.13         2.16 o                         
  -4   5  12         43.02         62.11         2.73 o                         
  -3   5  12         73.26         68.37         2.42 o                         
  -2   5  12        866.03        824.09         7.01 o                         
  -1   5  12        495.62        562.14         5.56 o                         
   0   5  12        131.86        297.74        22.32 o                         
   1   5  12        569.75        633.46         7.77 o                         
   2   5  12        230.05        250.21         3.57 o                         
   3   5  12         55.89         53.36         2.18 o                         
   4   5  12        304.25        308.11         4.96 o                         
   5   5  12       2368.39       2328.58        22.65 o                         
  -5   6  12        219.80        202.02         5.45 o                         
  -4   6  12         12.54         45.02         2.26 o                         
  -3   6  12        324.06        338.96         5.33 o                         
  -2   6  12        327.84        298.92         4.24 o                         
  -1   6  12        523.44        569.73         6.41 o                         
   0   6  12        154.09        218.83         3.85 o                         
   1   6  12        138.50        221.92         3.95 o                         
   2   6  12          1.35         16.93         1.55 o                         
   3   6  12        378.92        358.94         5.32 o                         
   4   6  12        518.14        480.17         6.66 o                         
   5   6  12       1316.20       1252.94        13.38 o                         
   6   6  12         71.13        299.17        16.38 o                         
  -6   7  12         36.86         40.67         3.81 o                         
  -5   7  12        305.21        319.91         8.02 o                         
  -4   7  12        279.58        300.16         6.19 o                         
  -3   7  12        401.99        431.38         6.71 o                         
  -2   7  12        837.97        871.48         9.28 o                         
  -1   7  12         21.74         36.88         2.34 o                         
   0   7  12        125.94        144.98         3.78 o                         
   1   7  12        252.90        268.72         4.53 o                         
   2   7  12        892.71        862.21         9.36 o                         
   3   7  12        589.99        548.70         7.39 o                         
   4   7  12        284.06        284.94         5.71 o                         
   5   7  12        232.58        237.69         5.43 o                         
   6   7  12         64.22         71.62         4.19 o                         
   7   7  12         18.36         15.31         3.78 o                         
  -7   8  12          7.54         17.16         3.97 o                         
  -6   8  12        392.42        385.87         7.77 o                         
  -5   8  12        295.70        283.69         6.03 o                         
  -4   8  12       1032.75       1013.86        12.35 o                         
  -3   8  12         60.92         78.39         3.69 o                         
  -2   8  12         65.33        123.50         7.25 o                         
  -1   8  12        170.04        174.86         4.69 o                         
   0   8  12         24.15         20.70         2.62 o                         
   1   8  12       1031.14       1010.89        13.91 o                         
   2   8  12         58.14        112.84         7.10 o                         
   3   8  12        177.54        200.65         5.41 o                         
   4   8  12        127.81        153.26         5.16 o                         
   5   8  12        720.81        690.35        11.43 o                         
   6   8  12         86.42        103.34         4.80 o                         
   7   8  12         13.87         11.29         4.36 o                         
   8   8  12          5.71         -4.21         4.21 o                         
  -8   9  12         18.10         28.85         6.04 o                         
  -7   9  12         94.27         82.42         5.35 o                         
  -6   9  12          6.19         15.89         4.07 o                         
  -5   9  12        221.06        240.54         6.23 o                         
  -4   9  12        108.00        128.56         4.73 o                         
  -3   9  12         37.91         44.21         3.44 o                         
  -2   9  12         84.84        113.01         3.89 o                         
  -1   9  12         74.61         75.48         4.10 o                         
   0   9  12        374.76        371.48        10.08 o                         
   1   9  12        457.33        442.78         7.99 o                         
   2   9  12        322.17        289.92         6.79 o                         
   3   9  12        241.46        239.51         6.31 o                         
   4   9  12          6.26         21.19         3.76 o                         
   5   9  12         32.37         43.68         4.40 o                         
   6   9  12         36.17         44.89         4.34 o                         
   7   9  12          8.64          3.35         4.47 o                         
   8   9  12         47.57         48.72         5.97 o                         
  -7  10  12        541.84        561.01        17.61 o                         
  -6  10  12        431.87        457.38         9.69 o                         
  -5  10  12          8.54         33.74         4.64 o                         
  -4  10  12         36.90         49.33         4.11 o                         
  -3  10  12         74.58         81.10         4.33 o                         
  -2  10  12          8.67         21.01         3.91 o                         
  -1  10  12         62.76         73.46         3.97 o                         
   0  10  12         68.87         68.38         3.88 o                         
   1  10  12        468.38        453.07         8.92 o                         
   2  10  12        694.33        627.73        10.38 o                         
   3  10  12         49.17         56.04         4.28 o                         
   4  10  12          0.97         -1.55         4.13 o                         
   5  10  12       1114.85       1078.41        17.92 o                         
   6  10  12         35.15         56.46         6.53 o                         
   7  10  12         11.06         38.12         7.77 o                         
  -5  11  12         90.13         95.96         5.61 o                         
  -4  11  12        106.33        122.68         5.92 o                         
  -3  11  12         13.06         11.13         3.60 o                         
  -2  11  12         68.58         67.57         4.06 o                         
  -1  11  12         10.65         15.78         3.40 o                         
   0  11  12          4.72          7.77         3.34 o                         
   1  11  12         71.36         73.03         4.17 o                         
   2  11  12         16.01         16.45         3.69 o                         
   3  11  12        104.43        107.62         8.17 o                         
   4  11  12         56.41         59.62         6.78 o                         
   5  11  12        148.75        174.57         7.34 o                         
  -2  12  12         63.31         63.72         4.90 o                         
  -1  12  12        109.20        112.88         6.20 o                         
   0  12  12         72.52         71.23         4.88 o                         
   1  12  12        212.60        214.43         7.33 o                         
   2  12  12         19.45         26.98         4.73 o                         
   0   1  13        143.73        149.00         4.50 o                         
   1   1  13         54.66         70.66         3.63 o                         
  -1   2  13         85.50         85.88         2.26 o                         
   0   2  13         59.75         63.70         2.21 o                         
   1   2  13       4571.10       4399.01        33.47 o                         
   2   2  13          2.53          0.58         1.47 o                         
  -2   3  13         65.72         57.54         2.03 o                         
  -1   3  13        897.21        944.84         8.24 o                         
   0   3  13        271.28        252.91         3.43 o                         
   1   3  13        227.75        216.68         3.99 o                         
   2   3  13       2358.09       2303.29        19.04 o                         
   3   3  13        152.73        164.26         3.25 o                         
  -3   4  13        950.30        905.86        16.74 o                         
  -2   4  13       1413.02       1443.85        12.00 o                         
  -1   4  13        145.26        144.16         4.27 o                         
   0   4  13       3019.87       2880.64        21.63 o                         
   1   4  13       1199.28       1170.75         9.91 o                         
   2   4  13       2439.11       2283.54        18.92 o                         
   3   4  13        332.05        332.40         4.62 o                         
   4   4  13        414.64        391.90         5.22 o                         
  -4   5  13        311.59        312.55         4.69 o                         
  -3   5  13         27.62         26.78         2.16 o                         
  -2   5  13         16.41         24.85         1.75 o                         
  -1   5  13       2148.04       2079.30        16.58 o                         
   0   5  13        283.98        275.13         3.55 o                         
   1   5  13        266.12        238.57         4.58 o                         
   2   5  13        111.34         93.25         2.58 o                         
   3   5  13        238.12        236.55         3.88 o                         
   4   5  13         35.52         34.32         2.23 o                         
   5   5  13        339.40        351.85         6.89 o                         
  -5   6  13        109.54        121.56         4.13 o                         
  -4   6  13        108.11        107.08         3.71 o                         
  -3   6  13        530.12        484.36         6.72 o                         
  -2   6  13        391.80        368.18         4.73 o                         
  -1   6  13        228.94        211.99         3.86 o                         
   0   6  13        938.55        928.30         9.71 o                         
   1   6  13        543.43        582.31         6.55 o                         
   2   6  13         75.33         67.99         2.02 o                         
   3   6  13        276.35        286.81         4.76 o                         
   4   6  13        148.60        143.12         3.88 o                         
   5   6  13        874.78        852.63         9.81 o                         
   6   6  13         10.13         18.47         3.65 o                         
  -6   7  13         12.27         10.48         3.43 o                         
  -5   7  13        218.25        211.26         5.72 o                         
  -4   7  13        639.63        581.15         8.83 o                         
  -3   7  13        619.59        582.07         8.68 o                         
  -2   7  13        389.42        372.26         6.07 o                         
  -1   7  13        325.46        313.13         5.48 o                         
   0   7  13        541.68        537.40         7.40 o                         
   1   7  13       1346.20       1294.06        13.61 o                         
   2   7  13       1101.93       1048.04        12.48 o                         
   3   7  13        482.55        452.51        11.32 o                         
   4   7  13        368.64        360.36         6.49 o                         
   5   7  13        344.32        351.05         6.44 o                         
   6   7  13        538.20        499.90         8.71 o                         
   7   7  13         67.29         67.97         4.46 o                         
  -7   8  13        231.73        206.34         7.27 o                         
  -6   8  13         22.73         25.75         4.53 o                         
  -5   8  13         44.97         45.48         3.52 o                         
  -4   8  13        100.60        110.86         4.35 o                         
  -3   8  13        413.16        380.90         6.95 o                         
  -2   8  13       1278.11       1161.06        13.37 o                         
  -1   8  13         76.67         71.62         3.76 o                         
   0   8  13        163.78        162.26         5.36 o                         
   1   8  13          2.15          7.47         3.13 o                         
   2   8  13       2185.85       2064.53        24.00 o                         
   3   8  13         88.18         84.09         4.01 o                         
   4   8  13        292.97        269.91         7.62 o                         
   5   8  13         64.10         63.22         4.60 o                         
   6   8  13         25.33         24.67         4.35 o                         
   7   8  13         71.19         81.97         5.40 o                         
   8   8  13         60.97         66.97         5.41 o                         
  -8   9  13        211.78        191.38         9.76 o                         
  -7   9  13         13.10         16.52         5.14 o                         
  -6   9  13         30.93         31.23         4.35 o                         
  -5   9  13        168.05        182.38         6.37 o                         
  -4   9  13         17.75         17.01         3.40 o                         
  -3   9  13          3.86          8.09         3.15 o                         
  -2   9  13        656.61        638.12        13.17 o                         
  -1   9  13         62.07         57.64         3.82 o                         
   0   9  13          8.52         16.39         3.16 o                         
   1   9  13        134.95        140.44         6.86 o                         
   2   9  13        315.29        288.04         6.71 o                         
   3   9  13         65.07         70.17         4.25 o                         
   4   9  13         47.14         41.05         4.12 o                         
   5   9  13        109.89        121.18         6.02 o                         
   6   9  13        144.59        135.55         6.18 o                         
   7   9  13         82.78         97.97         6.41 o                         
   8   9  13         43.87         51.84         5.87 o                         
  -6  10  13        230.17        255.32        17.71 o                         
  -5  10  13        236.27        231.25        10.33 o                         
  -4  10  13         44.95         44.66         4.15 o                         
  -3  10  13         49.13         41.67         3.93 o                         
  -2  10  13         44.62         39.79         3.76 o                         
  -1  10  13         16.45         16.19         3.36 o                         
   0  10  13         69.28         67.96         4.04 o                         
   1  10  13         40.19         39.62         3.76 o                         
   2  10  13        103.94        101.28         4.62 o                         
   3  10  13        120.42        113.83         5.07 o                         
   4  10  13          8.76          3.36         4.19 o                         
   5  10  13         47.62         55.85         5.39 o                         
   6  10  13        283.86        311.99        10.76 o                         
  -5  11  13         20.28         20.98         5.48 o                         
  -4  11  13         26.31         23.81         4.98 o                         
  -3  11  13         70.39         72.23         5.20 o                         
  -2  11  13          6.10         11.12         3.53 o                         
  -1  11  13          3.44          3.10         4.10 o
[truncated: 126,928 more chars]
